# Supplementary material for: The uS10c-BPG2 module mediates ribosomal RNA processing in chloroplast nucleoids
Source: Nucleic Acids Res. 2024 Apr 30;52(13):7893–909. doi: 10.1093/nar/gkae339 (PMC11260468; doi:10.1093/nar/gkae339)
Supplement: gkae339_Supplemental_Files [file gkae339_supplemental_files.zip]

Archive with 4 entries (4 files):
- Supplementary Dataset S1.xlsx
- Supplementary Dataset S2.xlsx
- Supplementary Dataset S3.xlsx
- Supplementary Figures and tables.pdf
