# Supplementary material for: The uS10c-BPG2 module mediates ribosomal RNA processing in chloroplast nucleoids
Source: Nucleic Acids Res. 2024 Apr 30;52(13):7893–909. doi: 10.1093/nar/gkae339 (PMC11260468; doi:10.1093/nar/gkae339)
Supplement: gkae339_Supplemental_Files [file gkae339_supplemental_files.zip › Supplementary Dataset S1.xlsx]

## Sheet: Title
Dataset S1. Relative protein accumulation levels in bpg2-2, us10c-1/+, and bpg2 us10c/+ based on DIA-MS results.

## Sheet: bpg2-2 vs. WT
Protein	Label	log2FC	SE	pvalue	adj_pvalue	Class	Description
AT1G01050.1	bpg2-VS-wt	0.160994	0.141646	0.288608	0.447883	None	| Symbols: AtPPa1, PPa1 | pyrophosphorylase 1 | chr1:31382-32670 REVERSE LENGTH=212
AT1G01080.1	bpg2-VS-wt	0.320732	0.0747435	0.00264739	0.0199529	None	| Symbols: | RNA-binding (RRM/RBD/RNP motifs) family protein | chr1:45503-46789 REVERSE LENGTH=293
AT1G01090.1	bpg2-VS-wt	0.362168	0.0908875	0.00403456	0.0256379	None	| Symbols: PDH-E1 ALPHA | pyruvate dehydrogenase E1 alpha | chr1:47705-49166 REVERSE LENGTH=428
AT1G01100.1	bpg2-VS-wt	0.703462	0.183191	0.00494689	0.0290668	Up	| Symbols: | 60S acidic ribosomal protein family | chr1:50284-50954 REVERSE LENGTH=112 >AT1G01100.2 | Symbols: | 60S acidic ribosomal protein family | chr1:50284-50954 REVERSE LENGTH=112 >AT1G01100.4 | Symbols: | 60S acidic ribosomal protein family | chr1:50284-50954 REVERSE LENGTH=112
AT1G01300.1	bpg2-VS-wt	0.489463	0.132143	0.00600754	0.032999	None	| Symbols: | Eukaryotic aspartyl protease family protein | chr1:117065-118522 FORWARD LENGTH=485
AT1G01320.1	bpg2-VS-wt	0.292459	0.0835897	0.00809393	0.0393959	None	| Symbols: | Tetratricopeptide repeat (TPR)-like superfamily protein | chr1:121582-130099 REVERSE LENGTH=1797
AT1G01470.1	bpg2-VS-wt	0.386656	NA	NA	NA	None	| Symbols: LEA14, LSR3 | Late embryogenesis abundant protein | chr1:172295-172826 REVERSE LENGTH=151
AT1G01620.1	bpg2-VS-wt	0.0882262	0.179182	0.635677	0.752098	None	| Symbols: PIP1C, TMP-B, PIP1;3 | plasma membrane intrinsic protein 1C | chr1:225986-227176 REVERSE LENGTH=286
AT1G01710.1	bpg2-VS-wt	0.512219	0.266152	0.0904805	0.198523	None	| Symbols: | Acyl-CoA thioesterase family protein | chr1:262950-266029 FORWARD LENGTH=427
AT1G01790.1	bpg2-VS-wt	0.54168	0.172935	0.0165569	0.062697	None	| Symbols: KEA1, ATKEA1 | K+ efflux antiporter 1 | chr1:284781-290869 FORWARD LENGTH=1193
AT1G01800.1	bpg2-VS-wt	0.96648	0.209841	0.00174225	0.016018	Up	| Symbols: | NAD(P)-binding Rossmann-fold superfamily protein | chr1:293396-294888 FORWARD LENGTH=295
AT1G01900.1	bpg2-VS-wt	0.260635	0.1954	0.218975	0.369456	None	| Symbols: ATSBT1.1, SBTI1.1 | subtilase family protein | chr1:310332-313011 FORWARD LENGTH=774
AT1G01910.1	bpg2-VS-wt	0.403489	0.194435	0.0716492	0.168568	None	| Symbols: | P-loop containing nucleoside triphosphate hydrolases superfamily protein | chr1:313595-315831 REVERSE LENGTH=353 >AT1G01910.2 | Symbols: | P-loop containing nucleoside triphosphate hydrolases superfamily protein | chr1:313595-315831 REVERSE LENGTH=353 >AT1G01910.4 | Symbols: | P-loop containing nucleoside triphosphate hydrolases superfamily protein | chr1:313595-315831 REVERSE LENGTH…
AT1G01940.1	bpg2-VS-wt	0.173436	0.244449	0.529188	0.667103	None	| Symbols: | Cyclophilin-like peptidyl-prolyl cis-trans isomerase family protein | chr1:323082-324719 FORWARD LENGTH=160
AT1G01960.1	bpg2-VS-wt	0.194709	0.194163	0.354665	0.514469	None	| Symbols: EDA10 | SEC7-like guanine nucleotide exchange family protein | chr1:330830-337582 REVERSE LENGTH=1750
AT1G01970.1	bpg2-VS-wt	1.01503	0.180424	0.000495146	0.00805699	Up	| Symbols: | Tetratricopeptide repeat (TPR)-like superfamily protein | chr1:338538-339905 FORWARD LENGTH=409
AT1G02090.1	bpg2-VS-wt	0.169767	0.25344	0.521813	0.660375	None	| Symbols: FUS5, CSN7, COP15, ATCSN7 | Proteasome component (PCI) domain protein | chr1:387479-389568 REVERSE LENGTH=260
AT1G02100.1	bpg2-VS-wt	0.409596	0.687812	0.611917	0.73449	None	| Symbols: | Leucine carboxyl methyltransferase | chr1:389876-392448 FORWARD LENGTH=332 >AT1G02100.3 | Symbols: | Leucine carboxyl methyltransferase | chr1:389876-392448 FORWARD LENGTH=332
AT1G02130.1	bpg2-VS-wt	0.342497	0.213561	0.152806	0.28653	None	| Symbols: ATRAB1B, ARA5, ARA-5, ATRABD2A, RABD2A, RA-5 | RAS 5 | chr1:400350-401788 REVERSE LENGTH=203
AT1G02140.1	bpg2-VS-wt	0.0222046	0.162585	0.895214	0.934994	None	| Symbols: MEE63, MAGO, HAP1 | mago nashi family protein | chr1:403467-404401 REVERSE LENGTH=150
AT1G02150.1	bpg2-VS-wt	0.562093	0.135497	0.00321617	0.0224152	None	| Symbols: | Tetratricopeptide repeat (TPR)-like superfamily protein | chr1:408779-410433 FORWARD LENGTH=524
AT1G02280.1	bpg2-VS-wt	0.17569	0.18577	0.371967	0.53066	None	| Symbols: TOC33, ATTOC33, PPI1 | translocon at the outer envelope membrane of chloroplasts 33 | chr1:448665-450246 REVERSE LENGTH=297 >AT1G02280.2 | Symbols: TOC33, ATTOC33, PPI1 | translocon at the outer envelope membrane of chloroplasts 33 | chr1:448665-450246 REVERSE LENGTH=297
AT1G02500.1	bpg2-VS-wt	0.532213	0.186743	0.0214799	0.074122	None	| Symbols: SAM1, SAM-1, MAT1, AtSAM1 | S-adenosylmethionine synthetase 1 | chr1:519037-520218 FORWARD LENGTH=393 >AT1G02500.2 | Symbols: SAM1, SAM-1, MAT1, AtSAM1 | S-adenosylmethionine synthetase 1 | chr1:519037-520218 FORWARD LENGTH=393
AT1G02560.1	bpg2-VS-wt	0.504123	0.185377	0.0262711	0.0848338	None	| Symbols: CLPP5, NCLPP5, NCLPP1 | nuclear encoded CLP protease 5 | chr1:538000-539805 FORWARD LENGTH=298
AT1G02640.1	bpg2-VS-wt	0.74183	0.175311	0.00287041	0.0209831	Up	| Symbols: BXL2, ATBXL2 | beta-xylosidase 2 | chr1:564293-567580 FORWARD LENGTH=768
AT1G02690.1	bpg2-VS-wt	0.00972619	0.389909	0.98071	0.986538	None	| Symbols: IMPA-6 | importin alpha isoform 6 | chr1:584397-587036 FORWARD LENGTH=538
AT1G02730.1	bpg2-VS-wt	0.304207	0.150074	0.077211	0.177572	None	| Symbols: ATCSLD5, CSLD5, SOS6 | cellulose synthase-like D5 | chr1:594697-598473 REVERSE LENGTH=1181
AT1G02780.1	bpg2-VS-wt	0.0947024	0.230814	0.698577	0.801642	None	| Symbols: emb2386 | Ribosomal protein L19e family protein | chr1:608120-609391 REVERSE LENGTH=214
AT1G02816.1	bpg2-VS-wt	0.283172	0.108989	0.0317078	0.0964124	None	| Symbols: | Protein of unknown function, DUF538 | chr1:621637-622137 FORWARD LENGTH=166
AT1G02880.2	bpg2-VS-wt	0.370598	0.238647	0.159047	0.294681	None	| Symbols: TPK1 | thiamin pyrophosphokinase1 | chr1:643063-644476 REVERSE LENGTH=264
AT1G02910.1	bpg2-VS-wt	0.366457	0.208494	0.116866	0.236361	None	| Symbols: LPA1 | tetratricopeptide repeat (TPR)-containing protein | chr1:655749-658125 REVERSE LENGTH=453
AT1G02930.1	bpg2-VS-wt	1.04284	0.196636	0.000725389	0.00985826	Up	| Symbols: ATGSTF6, GST1, ERD11, ATGSTF3, GSTF6, ATGST1 | glutathione S-transferase 6 | chr1:661363-662191 REVERSE LENGTH=208 >AT1G02930.2 | Symbols: GSTF6 | glutathione S-transferase 6 | chr1:661363-662191 REVERSE LENGTH=208
AT1G03090.2	bpg2-VS-wt	-0.855684	0.319838	0.0753453	0.174799	None	| Symbols: MCCA | methylcrotonyl-CoA carboxylase alpha chain, mitochondrial / 3-methylcrotonyl-CoA carboxylase 1 (MCCA) | chr1:739715-743819 FORWARD LENGTH=734
AT1G03130.1	bpg2-VS-wt	-1.9823	0.0696606	2.51416e-09	8.79942e-06	Down	| Symbols: PSAD-2 | photosystem I subunit D-2 | chr1:753528-754142 REVERSE LENGTH=204
AT1G03160.1	bpg2-VS-wt	0.53547	0.196528	0.0260604	0.0844859	None	| Symbols: FZL | FZO-like | chr1:761321-766053 FORWARD LENGTH=912
AT1G03220.1	bpg2-VS-wt	0.206188	0.206865	0.348086	0.509968	None	| Symbols: | Eukaryotic aspartyl protease family protein | chr1:787143-788444 FORWARD LENGTH=433
AT1G03230.1	bpg2-VS-wt	0.399546	0.10292	0.00466101	0.0283399	None	| Symbols: | Eukaryotic aspartyl protease family protein | chr1:790110-791414 FORWARD LENGTH=434
AT1G03300.1	bpg2-VS-wt	0.862546	0.405276	0.065968	0.15915	None	| Symbols: ATDUF1, DUF1 | DOMAIN OF UNKNOWN FUNCTION 724 1 | chr1:811033-813086 REVERSE LENGTH=670
AT1G03380.1	bpg2-VS-wt	1.06434	0.334594	0.0154692	0.0595053	Up	| Symbols: ATATG18G, ATG18G | homolog of yeast autophagy 18 (ATG18) G | chr1:836155-840362 FORWARD LENGTH=959
AT1G03475.1	bpg2-VS-wt	0.531578	0.0895354	0.000346972	0.00678078	None	| Symbols: LIN2, HEMF1, ATCPO-I | Coproporphyrinogen III oxidase | chr1:869302-871175 REVERSE LENGTH=386
AT1G03630.1	bpg2-VS-wt	0.188118	0.421734	0.667381	0.777741	None	| Symbols: POR C, PORC | protochlorophyllide oxidoreductase C | chr1:907699-909245 FORWARD LENGTH=401
AT1G03680.1	bpg2-VS-wt	0.404929	0.253658	0.149076	0.282395	None	| Symbols: ATHM1, TRX-M1, ATM1, THM1 | thioredoxin M-type 1 | chr1:916990-917865 REVERSE LENGTH=179
AT1G03760.1	bpg2-VS-wt	0.433785	0.45936	0.398474	0.554243	None	| Symbols: | Prefoldin chaperone subunit family protein | chr1:941211-943320 REVERSE LENGTH=391
AT1G03860.1	bpg2-VS-wt	0.278136	0.18141	0.16377	0.300104	None	| Symbols: ATPHB2, PHB2 | prohibitin 2 | chr1:979611-981157 REVERSE LENGTH=286 >AT1G03860.3 | Symbols: ATPHB2, PHB2 | prohibitin 2 | chr1:979611-981157 REVERSE LENGTH=286
AT1G03870.1	bpg2-VS-wt	-0.0250836	0.349338	0.944521	0.966897	None	| Symbols: FLA9 | FASCICLIN-like arabinoogalactan 9 | chr1:982625-983368 REVERSE LENGTH=247
AT1G03880.1	bpg2-VS-wt	0.280231	0.245715	0.28708	0.446046	None	| Symbols: CRU2, CRB | cruciferin 2 | chr1:985786-987916 FORWARD LENGTH=455
AT1G03890.1	bpg2-VS-wt	0.273727	0.17134	0.148806	0.282301	None	| Symbols: | RmlC-like cupins superfamily protein | chr1:989250-990908 FORWARD LENGTH=451
AT1G03900.1	bpg2-VS-wt	-0.0438109	0.232513	0.857954	0.910888	None	| Symbols: ATNAP4, NAP4 | non-intrinsic ABC protein 4 | chr1:991252-992852 FORWARD LENGTH=272
AT1G04040.1	bpg2-VS-wt	0.0225446	0.112911	0.846722	0.902907	None	| Symbols: | HAD superfamily, subfamily IIIB acid phosphatase | chr1:1042564-1043819 REVERSE LENGTH=271
AT1G04080.1	bpg2-VS-wt	0.98436	0.203168	0.00127986	0.0135721	Up	| Symbols: PRP39 | Tetratricopeptide repeat (TPR)-like superfamily protein | chr1:1051803-1056550 FORWARD LENGTH=768
AT1G04120.1	bpg2-VS-wt	0.176604	0.172098	0.362806	0.52203	None	| Symbols: ATMRP5, MRP5, ATABCC5, ABCC5 | multidrug resistance-associated protein 5 | chr1:1064848-1070396 REVERSE LENGTH=1514
AT1G04170.1	bpg2-VS-wt	0.580181	0.0939455	0.000266394	0.00595406	None	| Symbols: EIF2 GAMMA | eukaryotic translation initiation factor 2 gamma subunit | chr1:1097423-1099702 FORWARD LENGTH=465
AT1G04190.1	bpg2-VS-wt	0.515918	0.185135	0.0236781	0.0796574	None	| Symbols: TPR3 | Tetratricopeptide repeat (TPR)-like superfamily protein | chr1:1106617-1108557 REVERSE LENGTH=328
AT1G04220.1	bpg2-VS-wt	0.571347	0.311235	0.317543	0.479167	None	| Symbols: KCS2 | 3-ketoacyl-CoA synthase 2 | chr1:1119853-1122483 REVERSE LENGTH=528
AT1G04270.1	bpg2-VS-wt	-0.824013	0.610079	0.213762	0.363054	None	| Symbols: RPS15 | cytosolic ribosomal protein S15 | chr1:1141852-1142960 REVERSE LENGTH=152
AT1G04410.1	bpg2-VS-wt	0.589412	0.0892079	0.000168127	0.00445986	Up	| Symbols: | Lactate/malate dehydrogenase family protein | chr1:1189418-1191267 REVERSE LENGTH=332
AT1G04420.1	bpg2-VS-wt	0.128041	0.121064	0.321111	0.482162	None	| Symbols: | NAD(P)-linked oxidoreductase superfamily protein | chr1:1191634-1193699 FORWARD LENGTH=412
AT1G04430.1	bpg2-VS-wt	0.289306	0.337438	0.416189	0.570371	None	| Symbols: | S-adenosyl-L-methionine-dependent methyltransferases superfamily protein | chr1:1198860-1201301 FORWARD LENGTH=623 >AT1G04430.2 | Symbols: | S-adenosyl-L-methionine-dependent methyltransferases superfamily protein | chr1:1198860-1201301 FORWARD LENGTH=623
AT1G04440.1	bpg2-VS-wt	0.570731	0.168718	0.0117147	0.0497379	None	| Symbols: CKL13 | casein kinase like 13 | chr1:1202815-1205664 FORWARD LENGTH=468
AT1G04480.1	bpg2-VS-wt	0.492344	0.0841681	0.000382983	0.00712074	None	| Symbols: | Ribosomal protein L14p/L23e family protein | chr1:1216110-1217257 FORWARD LENGTH=140 >AT2G33370.1 | Symbols: | Ribosomal protein L14p/L23e family protein | chr2:14143718-14144644 REVERSE LENGTH=140 >AT3G04400.1 | Symbols: emb2171 | Ribosomal protein L14p/L23e family protein | chr3:1167339-1168308 FORWARD LENGTH=140
AT1G04510.1	bpg2-VS-wt	0.696172	0.190344	0.00642484	0.034388	Up	| Symbols: MAC3A | MOS4-associated complex 3A | chr1:1226749-1230592 FORWARD LENGTH=523
AT1G04530.1	bpg2-VS-wt	0.0724288	0.185552	0.733936	0.826129	None	| Symbols: TPR4 | Tetratricopeptide repeat (TPR)-like superfamily protein | chr1:1234456-1235895 REVERSE LENGTH=310
AT1G04560.1	bpg2-VS-wt	-0.370508	0.429362	0.413297	0.568155	None	| Symbols: | AWPM-19-like family protein | chr1:1245070-1245888 FORWARD LENGTH=186
AT1G04630.1	bpg2-VS-wt	0.406585	0.172909	0.0465765	0.125094	None	| Symbols: MEE4 | GRIM-19 protein | chr1:1289921-1290986 REVERSE LENGTH=143
AT1G04660.1	bpg2-VS-wt	0.125006	0.213208	0.579041	0.710824	None	| Symbols: | glycine-rich protein | chr1:1300668-1301306 REVERSE LENGTH=212
AT1G04690.1	bpg2-VS-wt	-0.0614658	0.106613	0.580112	0.711689	None	| Symbols: KAB1, KV-BETA1 | potassium channel beta subunit 1 | chr1:1313662-1315420 FORWARD LENGTH=328
AT1G04710.1	bpg2-VS-wt	0.79242	0.222805	0.00743789	0.0374383	Up	| Symbols: KAT1, PKT4 | peroxisomal 3-ketoacyl-CoA thiolase 4 | chr1:1321941-1324556 FORWARD LENGTH=443
AT1G04750.1	bpg2-VS-wt	0.846418	0.333627	0.0348722	0.103289	Up	| Symbols: VAMP7B, VAMP721, ATVAMP721, AT VAMP7B | vesicle-associated membrane protein 721 | chr1:1331857-1333426 REVERSE LENGTH=219
AT1G04820.1	bpg2-VS-wt	0.268337	0.104547	0.0333001	0.100158	None	| Symbols: TUA4, TOR2 | tubulin alpha-4 chain | chr1:1356421-1358266 REVERSE LENGTH=450 >AT1G50010.1 | Symbols: TUA2 | tubulin alpha-2 chain | chr1:18517737-18519729 FORWARD LENGTH=450
AT1G04850.1	bpg2-VS-wt	-0.132937	0.343689	0.708995	0.808824	None	| Symbols: | ubiquitin-associated (UBA)/TS-N domain-containing protein | chr1:1365311-1368706 REVERSE LENGTH=413
AT1G04870.2	bpg2-VS-wt	0.0843566	0.0845521	0.347647	0.509612	None	| Symbols: PRMT10, ATPRMT10 | protein arginine methyltransferase 10 | chr1:1373485-1375598 REVERSE LENGTH=383
AT1G04910.1	bpg2-VS-wt	-0.399143	0.213975	0.121132	0.242451	None	| Symbols: | O-fucosyltransferase family protein | chr1:1388101-1391074 REVERSE LENGTH=519
AT1G04920.1	bpg2-VS-wt	-0.550538	0.394254	0.221419	0.372126	None	| Symbols: ATSPS3F, SPS3F | sucrose phosphate synthase 3F | chr1:1391674-1395756 REVERSE LENGTH=1062
AT1G04970.1	bpg2-VS-wt	0.362363	0.288349	0.26438	0.420178	None	| Symbols: | lipid-binding serum glycoprotein family protein | chr1:1411216-1413431 FORWARD LENGTH=488
AT1G04980.1	bpg2-VS-wt	0.319196	0.339997	0.375299	0.533974	None	| Symbols: ATPDIL2-2, ATPDI10, PDI10, PDIL2-2 | PDI-like 2-2 | chr1:1413869-1416120 REVERSE LENGTH=447
AT1G05010.1	bpg2-VS-wt	0.402428	0.218255	0.10244	0.216516	None	| Symbols: EFE, ACO4, EAT1 | ethylene-forming enzyme | chr1:1431419-1432695 REVERSE LENGTH=323
AT1G05150.1	bpg2-VS-wt	0.170598	0.227317	0.477427	0.623896	None	| Symbols: | Calcium-binding tetratricopeptide family protein | chr1:1484280-1486706 REVERSE LENGTH=808
AT1G05180.1	bpg2-VS-wt	0.253601	0.306971	0.440332	0.592339	None	| Symbols: AXR1 | NAD(P)-binding Rossmann-fold superfamily protein | chr1:1498357-1501775 REVERSE LENGTH=540
AT1G05190.1	bpg2-VS-wt	0.137979	0.0958714	0.188045	0.33046	None	| Symbols: emb2394 | Ribosomal protein L6 family | chr1:1502515-1503738 REVERSE LENGTH=223
AT1G05205.1	bpg2-VS-wt	-0.0332208	0.359115	0.934727	0.960918	None	| Symbols: | unknown protein; Has 44 Blast hits to 44 proteins in 16 species: Archae - 0; Bacteria - 0; Metazoa - 0; Fungi - 0; Plants - 44; Viruses - 0; Other Eukaryotes - 0 (source: NCBI BLink). | chr1:1509352-1510249 REVERSE LENGTH=91
AT1G05240.1	bpg2-VS-wt	-0.241013	0.187328	0.234219	0.386204	None	| Symbols: | Peroxidase superfamily protein | chr1:1521202-1522447 FORWARD LENGTH=325 >AT1G05250.1 | Symbols: | Peroxidase superfamily protein | chr1:1525924-1527169 REVERSE LENGTH=325
AT1G05260.1	bpg2-VS-wt	0.416113	0.22654	0.103549	0.217847	None	| Symbols: RCI3, RCI3A | Peroxidase superfamily protein | chr1:1529827-1531271 FORWARD LENGTH=326
AT1G05350.1	bpg2-VS-wt	0.32265	0.301213	0.31963	0.481053	None	| Symbols: | NAD(P)-binding Rossmann-fold superfamily protein | chr1:1560891-1564005 REVERSE LENGTH=431
AT1G05500.1	bpg2-VS-wt	0.229645	0.126931	0.10802	0.223884	None	| Symbols: SYTE, ATSYTE, NTMC2TYPE2.1, NTMC2T2.1, SYT5 | Calcium-dependent lipid-binding (CaLB domain) family protein | chr1:1625098-1628940 FORWARD LENGTH=560
AT1G05510.1	bpg2-VS-wt	0.107939	0.111199	0.360137	0.519488	None	| Symbols: | Protein of unknown function (DUF1264) | chr1:1629527-1630690 FORWARD LENGTH=241
AT1G05520.1	bpg2-VS-wt	0.14837	0.174824	0.420726	0.573714	None	| Symbols: | Sec23/Sec24 protein transport family protein | chr1:1631126-1635703 REVERSE LENGTH=783
AT1G05560.1	bpg2-VS-wt	0.252269	0.178908	0.217593	0.36799	None	| Symbols: UGT1, UGT75B1 | UDP-glucosyltransferase 75B1 | chr1:1645674-1647083 REVERSE LENGTH=469
AT1G05620.1	bpg2-VS-wt	0.844357	0.838848	0.352997	0.514224	None	| Symbols: URH2 | uridine-ribohydrolase 2 | chr1:1679286-1681527 FORWARD LENGTH=322
AT1G05680.1	bpg2-VS-wt	0.257845	0.297658	0.411581	0.566197	None	| Symbols: UGT74E2 | Uridine diphosphate glycosyltransferase 74E2 | chr1:1703196-1704639 REVERSE LENGTH=453
AT1G06000.1	bpg2-VS-wt	0.30783	0.117272	0.030417	0.0931431	None	| Symbols: | UDP-Glycosyltransferase superfamily protein | chr1:1820495-1821802 REVERSE LENGTH=435
AT1G06060.1	bpg2-VS-wt	0.927527	0.110734	0.0756458	0.17532	None	| Symbols: | LisH and RanBPM domains containing protein | chr1:1833071-1834516 FORWARD LENGTH=213
AT1G06130.1	bpg2-VS-wt	0.244067	0.207283	0.283598	0.442226	None	| Symbols: GLX2-4 | glyoxalase 2-4 | chr1:1858034-1860640 REVERSE LENGTH=331
AT1G06190.1	bpg2-VS-wt	0.160539	0.319371	0.63062	0.748913	None	| Symbols: | Rho termination factor | chr1:1892467-1894078 REVERSE LENGTH=401
AT1G06220.1	bpg2-VS-wt	0.253019	0.142466	0.113643	0.232242	None	| Symbols: MEE5, CLO, GFA1 | Ribosomal protein S5/Elongation factor G/III/V family protein | chr1:1900524-1904583 FORWARD LENGTH=987 >AT1G06220.2 | Symbols: MEE5 | Ribosomal protein S5/Elongation factor G/III/V family protein | chr1:1900524-1904583 FORWARD LENGTH=987
AT1G06290.1	bpg2-VS-wt	0.176017	0.100213	0.11708	0.23641	None	| Symbols: ACX3, ATACX3 | acyl-CoA oxidase 3 | chr1:1922423-1926002 FORWARD LENGTH=675
AT1G06400.1	bpg2-VS-wt	-0.832235	1.35139	0.555114	0.688329	None	| Symbols: ARA2, ATRABA1A, ATRAB11E, ARA-2 | Ras-related small GTP-binding family protein | chr1:1951089-1952686 REVERSE LENGTH=216
AT1G06410.1	bpg2-VS-wt	0.0538981	0.184702	0.777855	0.858774	None	| Symbols: ATTPS7, TPS7, ATTPSA | trehalose-phosphatase/synthase 7 | chr1:1955413-1958153 FORWARD LENGTH=851
AT1G06430.1	bpg2-VS-wt	0.174761	0.136566	0.236518	0.388601	None	| Symbols: FTSH8 | FTSH protease 8 | chr1:1960214-1962525 REVERSE LENGTH=685
AT1G06460.1	bpg2-VS-wt	-0.125437	0.168479	0.484685	0.630203	None	| Symbols: ACD32.1, ACD31.2 | alpha-crystallin domain 32.1 | chr1:1967308-1969414 REVERSE LENGTH=285
AT1G06530.1	bpg2-VS-wt	0.0214817	0.195587	0.915625	0.947543	None	| Symbols: | Tropomyosin-related | chr1:2001625-2002596 FORWARD LENGTH=323
AT1G06550.1	bpg2-VS-wt	1.0061	0.151964	0.000165781	0.00445986	Up	| Symbols: | ATP-dependent caseinolytic (Clp) protease/crotonase family protein | chr1:2003834-2006564 REVERSE LENGTH=387
AT1G06570.1	bpg2-VS-wt	0.398229	0.12146	0.0135118	0.0546799	None	| Symbols: PDS1, HPD | phytoene desaturation 1 | chr1:2012015-2013543 REVERSE LENGTH=473
AT1G06680.1	bpg2-VS-wt	-1.51631	0.115738	1.09515e-06	0.00026619	Down	| Symbols: PSBP-1, OEE2, PSII-P, OE23 | photosystem II subunit P-1 | chr1:2047940-2049186 FORWARD LENGTH=263
AT1G06690.1	bpg2-VS-wt	0.918498	0.157369	0.000388644	0.00712074	Up	| Symbols: | NAD(P)-linked oxidoreductase superfamily protein | chr1:2049742-2052039 REVERSE LENGTH=377
AT1G06700.1	bpg2-VS-wt	0.52284	0.467873	0.306527	0.466204	None	| Symbols: | Protein kinase superfamily protein | chr1:2052750-2054552 REVERSE LENGTH=361 >AT1G06700.2 | Symbols: | Protein kinase superfamily protein | chr1:2052750-2054552 REVERSE LENGTH=361
AT1G06820.1	bpg2-VS-wt	0.635433	0.250579	0.0443277	0.121231	Up	| Symbols: CRTISO, CCR2 | carotenoid isomerase | chr1:2093145-2096220 REVERSE LENGTH=595
AT1G06950.1	bpg2-VS-wt	0.529386	0.0778894	0.000138297	0.00421302	None	| Symbols: ATTIC110, TIC110 | translocon at the inner envelope membrane of chloroplasts 110 | chr1:2130303-2135563 REVERSE LENGTH=1016
AT1G07040.1	bpg2-VS-wt	-0.00167027	0.114147	0.9888	0.99186	None	| Symbols: | unknown protein; INVOLVED IN: biological_process unknown; LOCATED IN: chloroplast; EXPRESSED IN: 24 plant structures; EXPRESSED DURING: 14 growth stages; BEST Arabidopsis thaliana protein match is: unknown protein (TAIR:AT1G27030.1); Has 540 Blast hits to 538 proteins in 187 species: Archae - 0; Bacteria - 333; Metazoa - 0; Fungi - 0; Plants - 67; Viruses - 0; Other Eukaryotes - 140 …
AT1G07070.1	bpg2-VS-wt	0.299234	0.129518	0.0496602	0.130833	None	| Symbols: | Ribosomal protein L35Ae family protein | chr1:2168652-2169703 FORWARD LENGTH=112
AT1G07110.1	bpg2-VS-wt	0.215992	0.209626	0.342568	0.504449	None	| Symbols: F2KP, ATF2KP, FKFBP | fructose-2,6-bisphosphatase | chr1:2178363-2183980 REVERSE LENGTH=744
AT1G07140.1	bpg2-VS-wt	0.561511	0.127507	0.0022753	0.0183582	None	| Symbols: SIRANBP | Pleckstrin homology (PH) domain superfamily protein | chr1:2192360-2193688 REVERSE LENGTH=228
AT1G07170.1	bpg2-VS-wt	-0.681707	0.317543	0.0845843	0.189051	None	| Symbols: | PHF5-like protein | chr1:2200686-2201018 FORWARD LENGTH=110 >AT1G07170.2 | Symbols: | PHF5-like protein | chr1:2200686-2201018 FORWARD LENGTH=110 >AT1G07170.3 | Symbols: | PHF5-like protein | chr1:2200686-2201018 FORWARD LENGTH=110 >AT2G30000.1 | Symbols: | PHF5-like protein | chr2:12804042-12804374 REVERSE LENGTH=110
AT1G07320.1	bpg2-VS-wt	0.133478	0.138156	0.362271	0.521765	None	| Symbols: RPL4 | ribosomal protein L4 | chr1:2249190-2250189 FORWARD LENGTH=282
AT1G07370.1	bpg2-VS-wt	0.166913	0.127303	0.226189	0.377046	None	| Symbols: PCNA1, ATPCNA1 | proliferating cellular nuclear antigen 1 | chr1:2263204-2264382 FORWARD LENGTH=263
AT1G07440.1	bpg2-VS-wt	0.328539	0.123604	0.0288951	0.090332	None	| Symbols: | NAD(P)-binding Rossmann-fold superfamily protein | chr1:2286436-2287665 REVERSE LENGTH=266
AT1G07520.1	bpg2-VS-wt	0.690507	0.115683	0.000559343	0.00863208	Up	| Symbols: | GRAS family transcription factor | chr1:2309718-2311805 REVERSE LENGTH=695
AT1G07645.1	bpg2-VS-wt	0.526159	0.231633	0.0527651	0.135806	None	| Symbols: ATDSI-1VOC, DSI-1VOC | dessication-induced 1VOC superfamily protein | chr1:2367612-2368349 REVERSE LENGTH=137
AT1G07660.1	bpg2-VS-wt	0.112265	0.100092	0.29456	0.452606	None	| Symbols: | Histone superfamily protein | chr1:2369212-2369523 FORWARD LENGTH=103 >AT1G07820.1 | Symbols: | Histone superfamily protein | chr1:2421435-2421746 REVERSE LENGTH=103 >AT1G07820.2 | Symbols: | Histone superfamily protein | chr1:2421435-2421746 REVERSE LENGTH=103 >AT2G28740.1 | Symbols: HIS4 | histone H4 | chr2:12329643-12329954 REVERSE LENGTH=103 >AT3G45930.1 | Symbols: | Histone supe…
AT1G07670.1	bpg2-VS-wt	0.234561	0.136491	0.124025	0.246529	None	| Symbols: ATECA4, ECA4 | endomembrane-type CA-ATPase 4 | chr1:2370305-2374196 REVERSE LENGTH=1061
AT1G07750.1	bpg2-VS-wt	0.0981364	0.295724	0.748529	0.836984	None	| Symbols: | RmlC-like cupins superfamily protein | chr1:2404300-2405863 REVERSE LENGTH=356
AT1G07770.1	bpg2-VS-wt	0.317034	0.0944809	0.00999774	0.0451783	None	| Symbols: RPS15A | ribosomal protein S15A | chr1:2408413-2409065 REVERSE LENGTH=130 >AT1G07770.2 | Symbols: RPS15A | ribosomal protein S15A | chr1:2408413-2409065 REVERSE LENGTH=130 >AT5G59850.1 | Symbols: | Ribosomal protein S8 family protein | chr5:24112499-24113084 REVERSE LENGTH=130
AT1G07790.1	bpg2-VS-wt	0.322343	0.0906839	0.00745947	0.0374383	None	| Symbols: HTB1 | Histone superfamily protein | chr1:2413049-2413495 FORWARD LENGTH=148
AT1G07810.1	bpg2-VS-wt	0.0996542	0.159512	0.549537	0.682819	None	| Symbols: ECA1, ATECA1, ACA3 | ER-type Ca2+-ATPase 1 | chr1:2416681-2420572 FORWARD LENGTH=1061
AT1G07830.1	bpg2-VS-wt	0.260685	0.226912	0.283811	0.442381	None	| Symbols: | ribosomal protein L29 family protein | chr1:2422549-2423392 FORWARD LENGTH=144
AT1G07890.1	bpg2-VS-wt	0.214378	0.143597	0.173806	0.312065	None	| Symbols: APX1, MEE6, CS1, ATAPX1, ATAPX01 | ascorbate peroxidase 1 | chr1:2438005-2439435 FORWARD LENGTH=250 >AT1G07890.2 | Symbols: APX1, MEE6, CS1, ATAPX1, ATAPX01 | ascorbate peroxidase 1 | chr1:2438005-2439435 FORWARD LENGTH=250 >AT1G07890.3 | Symbols: APX1, MEE6, CS1, ATAPX1, ATAPX01 | ascorbate peroxidase 1 | chr1:2438005-2439435 FORWARD LENGTH=250 >AT1G07890.4 | Symbols: APX1, MEE6, CS1,…
AT1G07920.1	bpg2-VS-wt	0.179979	0.0755556	0.0444019	0.121349	None	| Symbols: | GTP binding Elongation factor Tu family protein | chr1:2455559-2457001 FORWARD LENGTH=449 >AT1G07930.1 | Symbols: | GTP binding Elongation factor Tu family protein | chr1:2459014-2460458 FORWARD LENGTH=449 >AT1G07940.1 | Symbols: | GTP binding Elongation factor Tu family protein | chr1:2463350-2464792 REVERSE LENGTH=449 >AT1G07940.2 | Symbols: | GTP binding Elongation factor Tu famil…
AT1G08110.1	bpg2-VS-wt	0.514761	0.106184	0.00127539	0.0135721	None	| Symbols: | lactoylglutathione lyase family protein / glyoxalase I family protein | chr1:2535702-2537630 FORWARD LENGTH=185 >AT1G08110.2 | Symbols: | lactoylglutathione lyase family protein / glyoxalase I family protein | chr1:2535702-2537630 FORWARD LENGTH=185 >AT1G08110.3 | Symbols: | lactoylglutathione lyase family protein / glyoxalase I family protein | chr1:2535702-2537630 FORWARD LENGTH=185
AT1G08200.1	bpg2-VS-wt	0.125572	0.0618119	0.0766771	0.176657	None	| Symbols: AXS2 | UDP-D-apiose/UDP-D-xylose synthase 2 | chr1:2574259-2576609 REVERSE LENGTH=389
AT1G08220.1	bpg2-VS-wt	-0.106095	0.089692	0.270814	0.427484	None	| Symbols: | FUNCTIONS IN: molecular_function unknown; INVOLVED IN: mitochondrial proton-transporting ATP synthase complex assembly; LOCATED IN: mitochondrial inner membrane; EXPRESSED IN: 18 plant structures; EXPRESSED DURING: 7 growth stages; CONTAINS InterPro DOMAIN/s: ATPase assembly factor ATP10, mitochondria (InterPro:IPR007849); Has 168 Blast hits to 168 proteins in 86 species: Archae - 6;…
AT1G08360.1	bpg2-VS-wt	0.495895	0.108045	0.00177919	0.016319	None	| Symbols: | Ribosomal protein L1p/L10e family | chr1:2636231-2637694 FORWARD LENGTH=216
AT1G08370.1	bpg2-VS-wt	-0.0960737	0.129765	0.48024	0.626099	None	| Symbols: DCP1, ATDCP1 | decapping 1 | chr1:2638355-2640367 FORWARD LENGTH=367
AT1G08420.1	bpg2-VS-wt	0.938743	0.359725	0.031149	0.0950106	Up	| Symbols: BSL2 | BRI1 suppressor 1 (BSU1)-like 2 | chr1:2649959-2656564 FORWARD LENGTH=1018
AT1G08450.1	bpg2-VS-wt	0.777198	0.345165	0.0874834	0.193749	None	| Symbols: CRT3, PSL1, EBS2, AtCRT3 | calreticulin 3 | chr1:2668008-2671800 REVERSE LENGTH=424
AT1G08470.1	bpg2-VS-wt	-0.120502	0.081525	0.182908	0.323773	None	| Symbols: SSL3 | strictosidine synthase-like 3 | chr1:2682262-2683977 REVERSE LENGTH=390
AT1G08480.1	bpg2-VS-wt	0.29001	0.148275	0.0862031	0.191568	None	| Symbols: | unknown protein; FUNCTIONS IN: molecular_function unknown; INVOLVED IN: biological_process unknown; LOCATED IN: mitochondrion, plasma membrane, plastid, vacuole; EXPRESSED IN: 27 plant structures; EXPRESSED DURING: 15 growth stages; Has 39 Blast hits to 39 proteins in 13 species: Archae - 0; Bacteria - 0; Metazoa - 0; Fungi - 0; Plants - 39; Viruses - 0; Other Eukaryotes - 0 (source:…
AT1G08490.1	bpg2-VS-wt	0.202385	3.22553	0.951509	0.969377	None	| Symbols: ATSUFS, SUFS, ATCPNIFS, ATNFS2, CPNIFS | chloroplastic NIFS-like cysteine desulfurase | chr1:2685980-2688547 REVERSE LENGTH=463
AT1G08520.1	bpg2-VS-wt	0.465416	0.0996921	0.00160558	0.0154885	None	| Symbols: ALB1, ALB-1V, V157, PDE166, CHLD | ALBINA 1 | chr1:2696538-2700819 FORWARD LENGTH=760
AT1G08550.1	bpg2-VS-wt	0.527642	0.144859	0.0108034	0.0474202	None	| Symbols: NPQ1, AVDE1 | non-photochemical quenching 1 | chr1:2707462-2709387 FORWARD LENGTH=462 >AT1G08550.2 | Symbols: NPQ1, AVDE1 | non-photochemical quenching 1 | chr1:2707462-2709387 FORWARD LENGTH=462
AT1G08640.1	bpg2-VS-wt	0.565068	0.230012	0.0395226	0.112356	None	| Symbols: CJD1 | Chloroplast J-like domain 1 | chr1:2748714-2751209 REVERSE LENGTH=294
AT1G08780.1	bpg2-VS-wt	0.0912145	0.0923143	0.352049	0.513933	None	| Symbols: AIP3, PFD4 | ABI3-interacting protein 3 | chr1:2809925-2811126 REVERSE LENGTH=129
AT1G08830.1	bpg2-VS-wt	0.42012	0.11099	0.00534832	0.0307687	None	| Symbols: CSD1 | copper/zinc superoxide dismutase 1 | chr1:2827700-2829053 FORWARD LENGTH=152 >AT1G08830.2 | Symbols: CSD1 | copper/zinc superoxide dismutase 1 | chr1:2827700-2829053 FORWARD LENGTH=152
AT1G08980.1	bpg2-VS-wt	0.522345	0.148515	0.00787919	0.0386977	None	| Symbols: ATAMI1, AMI1, ATTOC64-I, TOC64-I | amidase 1 | chr1:2884455-2886430 FORWARD LENGTH=425
AT1G09010.1	bpg2-VS-wt	0.627646	0.197337	0.0129862	0.0532737	Up	| Symbols: | glycoside hydrolase family 2 protein | chr1:2895259-2899287 REVERSE LENGTH=944
AT1G09020.1	bpg2-VS-wt	0.805289	0.209632	0.0063626	0.0343669	Up	| Symbols: SNF4, ATSNF4 | homolog of yeast sucrose nonfermenting 4 | chr1:2900149-2904212 REVERSE LENGTH=487
AT1G09070.1	bpg2-VS-wt	0.346516	0.192209	0.114413	0.233326	None	| Symbols: SRC2, (AT)SRC2 | soybean gene regulated by cold-2 | chr1:2927767-2928741 FORWARD LENGTH=324
AT1G09100.1	bpg2-VS-wt	0.374427	0.145883	0.0622001	0.15252	None	| Symbols: RPT5B | 26S proteasome AAA-ATPase subunit RPT5B | chr1:2936675-2939258 REVERSE LENGTH=423
AT1G09130.1	bpg2-VS-wt	0.697843	0.0844539	3.45719e-05	0.00172372	Up	| Symbols: | ATP-dependent caseinolytic (Clp) protease/crotonase family protein | chr1:2940063-2942217 REVERSE LENGTH=330 >AT1G09130.2 | Symbols: | ATP-dependent caseinolytic (Clp) protease/crotonase family protein | chr1:2940063-2942217 REVERSE LENGTH=330
AT1G09210.1	bpg2-VS-wt	0.119523	0.13199	0.391632	0.548652	None	| Symbols: CRT1b, AtCRT1b | calreticulin 1b | chr1:2973217-2976655 REVERSE LENGTH=424
AT1G09270.3	bpg2-VS-wt	-0.00233742	0.203716	0.991126	0.99329	None	| Symbols: IMPA-4 | importin alpha isoform 4 | chr1:2995162-2997833 FORWARD LENGTH=456
AT1G09300.1	bpg2-VS-wt	0.187981	0.475289	0.704244	0.805531	None	| Symbols: | Metallopeptidase M24 family protein | chr1:3003981-3008131 FORWARD LENGTH=493
AT1G09310.1	bpg2-VS-wt	0.0117902	0.112316	0.918981	0.950005	None	| Symbols: | Protein of unknown function, DUF538 | chr1:3009109-3009648 FORWARD LENGTH=179
AT1G09340.1	bpg2-VS-wt	0.341294	0.111513	0.0155687	0.0597106	None	| Symbols: CRB, CSP41B, HIP1.3 | chloroplast RNA binding | chr1:3015473-3018035 FORWARD LENGTH=378
AT1G09430.1	bpg2-VS-wt	0.183356	0.0980652	0.0984469	0.211341	None	| Symbols: ACLA-3 | ATP-citrate lyase A-3 | chr1:3042135-3044978 FORWARD LENGTH=424
AT1G09490.1	bpg2-VS-wt	0.0535274	0.260736	0.843185	0.901359	None	| Symbols: | NAD(P)-binding Rossmann-fold superfamily protein | chr1:3064172-3065815 FORWARD LENGTH=322
AT1G09560.1	bpg2-VS-wt	1.12483	0.318481	0.00957393	0.0440549	Up	| Symbols: GLP5 | germin-like protein 5 | chr1:3093896-3094639 FORWARD LENGTH=219
AT1G09590.1	bpg2-VS-wt	0.443913	0.108075	0.00340251	0.0230596	None	| Symbols: | Translation protein SH3-like family protein | chr1:3106549-3107606 FORWARD LENGTH=164 >AT1G09690.1 | Symbols: | Translation protein SH3-like family protein | chr1:3136407-3137430 REVERSE LENGTH=164
AT1G09620.1	bpg2-VS-wt	0.297055	0.11313	0.030376	0.093103	None	| Symbols: | ATP binding;leucine-tRNA ligases;aminoacyl-tRNA ligases;nucleotide binding;ATP binding;aminoacyl-tRNA ligases | chr1:3113077-3116455 REVERSE LENGTH=1091
AT1G09630.1	bpg2-VS-wt	0.256893	0.156418	0.139143	0.267884	None	| Symbols: ATRAB11C, ATRABA2A, ATRAB-A2A, RAB-A2A, RAB11c | RAB GTPase 11C | chr1:3118350-3119571 REVERSE LENGTH=217
AT1G09640.1	bpg2-VS-wt	0.292599	0.107522	0.0261961	0.084756	None	| Symbols: | Translation elongation factor EF1B, gamma chain | chr1:3120162-3122152 FORWARD LENGTH=414
AT1G09750.1	bpg2-VS-wt	0.58321	0.11224	0.000826342	0.0105021	None	| Symbols: | Eukaryotic aspartyl protease family protein | chr1:3157541-3158960 FORWARD LENGTH=449
AT1G09760.1	bpg2-VS-wt	0.324868	0.15827	0.0742058	0.173013	None	| Symbols: U2A' | U2 small nuclear ribonucleoprotein A | chr1:3159476-3161603 REVERSE LENGTH=249
AT1G09770.1	bpg2-VS-wt	0.389678	0.235301	0.136297	0.263318	None	| Symbols: ATCDC5, CDC5, ATMYBCDC5 | cell division cycle 5 | chr1:3162002-3165122 FORWARD LENGTH=844
AT1G09780.1	bpg2-VS-wt	0.554714	0.115636	0.0013606	0.0140355	None	| Symbols: | Phosphoglycerate mutase, 2,3-bisphosphoglycerate-independent | chr1:3165550-3167812 REVERSE LENGTH=557
AT1G09795.1	bpg2-VS-wt	0.9412	0.431067	0.0717224	0.168639	None	| Symbols: ATATP-PRT2, HISN1B, ATP-PRT2 | ATP phosphoribosyl transferase 2 | chr1:3173588-3176690 FORWARD LENGTH=413
AT1G09830.1	bpg2-VS-wt	0.2426	0.229014	0.320386	0.481631	None	| Symbols: | Glycinamide ribonucleotide (GAR) synthetase | chr1:3192783-3194936 REVERSE LENGTH=532
AT1G09850.1	bpg2-VS-wt	0.609255	0.193474	0.016174	0.0614265	Up	| Symbols: XBCP3 | xylem bark cysteine peptidase 3 | chr1:3201848-3203875 FORWARD LENGTH=437
AT1G09870.1	bpg2-VS-wt	0.273255	0.319843	0.417765	0.571872	None	| Symbols: | histidine acid phosphatase family protein | chr1:3205817-3208444 FORWARD LENGTH=487
AT1G09900.1	bpg2-VS-wt	0.50059	0.140865	0.00746904	0.0374383	None	| Symbols: | Pentatricopeptide repeat (PPR-like) superfamily protein | chr1:3218133-3219929 FORWARD LENGTH=598
AT1G10200.1	bpg2-VS-wt	0.10818	0.210574	0.62132	0.742339	None	| Symbols: WLIM1 | GATA type zinc finger transcription factor family protein | chr1:3346677-3347763 REVERSE LENGTH=190
AT1G10270.1	bpg2-VS-wt	-0.0449621	0.251994	0.862825	0.913861	None	| Symbols: GRP23 | glutamine-rich protein 23 | chr1:3363535-3366276 FORWARD LENGTH=913
AT1G10290.1	bpg2-VS-wt	0.0679539	0.0861522	0.452988	0.605025	None	| Symbols: ADL6, DRP2A | dynamin-like protein 6 | chr1:3370774-3377120 FORWARD LENGTH=914
AT1G10310.1	bpg2-VS-wt	0.152604	0.175258	0.409262	0.563405	None	| Symbols: | NAD(P)-binding Rossmann-fold superfamily protein | chr1:3381733-3383874 REVERSE LENGTH=242
AT1G10370.1	bpg2-VS-wt	0.866907	0.215451	0.00503605	0.0293192	Up	| Symbols: GST30, ATGSTU17, GST30B, ERD9 | Glutathione S-transferase family protein | chr1:3397274-3398273 REVERSE LENGTH=227
AT1G10390.1	bpg2-VS-wt	0.0280532	0.397661	0.946052	0.967347	None	| Symbols: | Nucleoporin autopeptidase | chr1:3407265-3412045 REVERSE LENGTH=1041 >AT1G10390.2 | Symbols: | Nucleoporin autopeptidase | chr1:3407265-3412045 REVERSE LENGTH=1041
AT1G10490.1	bpg2-VS-wt	-0.0189381	0.206586	0.929213	0.956767	None	| Symbols: | Domain of unknown function (DUF1726) ;Putative ATPase (DUF699) | chr1:3453589-3459925 FORWARD LENGTH=1028
AT1G10510.1	bpg2-VS-wt	0.786105	0.0686976	3.07709e-06	0.000443215	Up	| Symbols: emb2004 | RNI-like superfamily protein | chr1:3461771-3465590 FORWARD LENGTH=605
AT1G10580.1	bpg2-VS-wt	0.360534	0.194057	0.112555	0.230525	None	| Symbols: | Transducin/WD40 repeat-like superfamily protein | chr1:3491560-3493665 REVERSE LENGTH=573
AT1G10590.1	bpg2-VS-wt	-0.0255693	0.112969	0.826614	0.891029	None	| Symbols: | Nucleic acid-binding, OB-fold-like protein | chr1:3502324-3502991 REVERSE LENGTH=139 >AT1G10590.2 | Symbols: | Nucleic acid-binding, OB-fold-like protein | chr1:3502324-3502991 REVERSE LENGTH=139
AT1G10630.1	bpg2-VS-wt	0.0153349	0.0653406	0.820343	0.888172	None	| Symbols: ATARFA1F, ARFA1F | ADP-ribosylation factor A1F | chr1:3513189-3514230 REVERSE LENGTH=181
AT1G10670.1	bpg2-VS-wt	0.454781	0.0863298	0.000757173	0.0100158	None	| Symbols: ACLA-1 | ATP-citrate lyase A-1 | chr1:3535787-3538098 FORWARD LENGTH=423 >AT1G10670.2 | Symbols: ACLA-1 | ATP-citrate lyase A-1 | chr1:3535787-3538098 FORWARD LENGTH=423 >AT1G10670.4 | Symbols: ACLA-1 | ATP-citrate lyase A-1 | chr1:3535787-3538098 FORWARD LENGTH=423
AT1G10700.1	bpg2-VS-wt	0.620207	0.223595	0.0241545	0.0808407	Up	| Symbols: PRS3 | phosphoribosyl pyrophosphate (PRPP) synthase 3 | chr1:3554157-3556274 FORWARD LENGTH=411
AT1G10760.1	bpg2-VS-wt	0.177452	0.0812547	0.0604935	0.149766	None	| Symbols: SEX1, SOP1, SOP, GWD1, GWD | Pyruvate phosphate dikinase, PEP/pyruvate binding domain | chr1:3581210-3590043 REVERSE LENGTH=1399
AT1G10840.1	bpg2-VS-wt	0.142487	0.0929524	0.163839	0.300104	None	| Symbols: TIF3H1 | translation initiation factor 3 subunit H1 | chr1:3607885-3610299 REVERSE LENGTH=337
AT1G10950.1	bpg2-VS-wt	-0.804935	0.285345	0.0257392	0.0844396	Down	| Symbols: TMN1, AtTMN1 | transmembrane nine 1 | chr1:3659322-3663622 FORWARD LENGTH=589
AT1G10960.1	bpg2-VS-wt	1.27698	0.482438	0.029395	0.0910895	Up	| Symbols: ATFD1, FD1 | ferredoxin 1 | chr1:3664445-3664891 FORWARD LENGTH=148
AT1G11260.1	bpg2-VS-wt	0.433543	0.849671	0.660615	0.772134	None	| Symbols: STP1, ATSTP1 | sugar transporter 1 | chr1:3777460-3780133 FORWARD LENGTH=522
AT1G11360.1	bpg2-VS-wt	0.255579	0.249283	0.335243	0.495914	None	| Symbols: | Adenine nucleotide alpha hydrolases-like superfamily protein | chr1:3822171-3822899 REVERSE LENGTH=242 >AT1G11360.2 | Symbols: | Adenine nucleotide alpha hydrolases-like superfamily protein | chr1:3822171-3822899 REVERSE LENGTH=242 >AT1G11360.3 | Symbols: | Adenine nucleotide alpha hydrolases-like superfamily protein | chr1:3822171-3822899 REVERSE LENGTH=242 >AT1G11360.4 | Symbols: |…
AT1G11430.1	bpg2-VS-wt	0.769972	0.175771	0.00234712	0.0187048	Up	| Symbols: | plastid developmental protein DAG, putative | chr1:3847273-3848938 FORWARD LENGTH=232
AT1G11530.1	bpg2-VS-wt	0.635431	0.150281	0.00288305	0.020997	Up	| Symbols: ATCXXS1, CXXS1 | C-terminal cysteine residue is changed to a serine 1 | chr1:3874518-3875311 FORWARD LENGTH=118
AT1G11580.1	bpg2-VS-wt	0.110713	0.115192	0.36464	0.523472	None	| Symbols: ATPMEPCRA, PMEPCRA | methylesterase PCR A | chr1:3888730-3890649 FORWARD LENGTH=557
AT1G11650.2	bpg2-VS-wt	0.399673	0.14927	0.0280339	0.088854	None	| Symbols: ATRBP45B, RBP45B | RNA-binding (RRM/RBD/RNP motifs) family protein | chr1:3914895-3917941 FORWARD LENGTH=405
AT1G11660.1	bpg2-VS-wt	0.199491	0.202086	0.352478	0.514224	None	| Symbols: | heat shock protein 70 (Hsp 70) family protein | chr1:3921056-3924347 FORWARD LENGTH=763
AT1G11680.1	bpg2-VS-wt	-0.313575	0.274677	0.286632	0.445528	None	| Symbols: CYP51G1, EMB1738, CYP51A2, CYP51 | CYTOCHROME P450 51G1 | chr1:3938925-3940585 FORWARD LENGTH=488
AT1G11720.1	bpg2-VS-wt	0.0317059	0.255232	0.905196	0.940536	None	| Symbols: ATSS3, SS3 | starch synthase 3 | chr1:3952460-3956840 FORWARD LENGTH=1042
AT1G11750.1	bpg2-VS-wt	0.762466	0.155245	0.00117673	0.012891	Up	| Symbols: CLPP6, NCLPP1, NCLPP6 | CLP protease proteolytic subunit 6 | chr1:3967609-3969535 FORWARD LENGTH=271
AT1G11840.1	bpg2-VS-wt	0.245494	0.085032	0.0202898	0.0717989	None	| Symbols: ATGLX1, GLX1 | glyoxalase I homolog | chr1:3996045-3997518 FORWARD LENGTH=283 >AT1G11840.2 | Symbols: ATGLX1, GLX1 | glyoxalase I homolog | chr1:3996045-3997518 FORWARD LENGTH=283 >AT1G11840.3 | Symbols: ATGLX1, GLX1 | glyoxalase I homolog | chr1:3996045-3997518 FORWARD LENGTH=283 >AT1G11840.4 | Symbols: ATGLX1, GLX1 | glyoxalase I homolog | chr1:3996045-3997518 FORWARD LENGTH=283
AT1G11860.1	bpg2-VS-wt	0.0733044	0.104634	0.503429	0.644359	None	| Symbols: | Glycine cleavage T-protein family | chr1:4001801-4003245 FORWARD LENGTH=408 >AT1G11860.2 | Symbols: | Glycine cleavage T-protein family | chr1:4001801-4003245 FORWARD LENGTH=408 >AT1G11860.3 | Symbols: | Glycine cleavage T-protein family | chr1:4001801-4003245 FORWARD LENGTH=408
AT1G11870.1	bpg2-VS-wt	0.355943	0.339215	0.328905	0.490457	None	| Symbols: ATSRS, OVA7, SRS | Seryl-tRNA synthetase | chr1:4003895-4006556 FORWARD LENGTH=512
AT1G11890.1	bpg2-VS-wt	0.158857	0.139043	0.286283	0.445429	None	| Symbols: SEC22, ATSEC22 | Synaptobrevin family protein | chr1:4011509-4012835 FORWARD LENGTH=218
AT1G11905.1	bpg2-VS-wt	0.382126	0.339766	0.293337	0.451619	None	| Symbols: | B-cell receptor-associated protein 31-like | chr1:4014958-4016222 FORWARD LENGTH=221
AT1G11910.1	bpg2-VS-wt	0.286249	0.0932569	0.0153602	0.0592031	None	| Symbols: APA1, ATAPA1 | aspartic proteinase A1 | chr1:4017119-4019874 REVERSE LENGTH=506
AT1G11930.1	bpg2-VS-wt	0.730419	0.262944	0.0240043	0.0804071	Up	| Symbols: | Predicted pyridoxal phosphate-dependent enzyme, YBL036C type | chr1:4028783-4030298 FORWARD LENGTH=257
AT1G12000.1	bpg2-VS-wt	0.364359	0.180073	0.0776488	0.178157	None	| Symbols: | Phosphofructokinase family protein | chr1:4050159-4053727 REVERSE LENGTH=566
AT1G12010.1	bpg2-VS-wt	0.4486	0.162733	0.0248027	0.0821615	None	| Symbols: | 2-oxoglutarate (2OG) and Fe(II)-dependent oxygenase superfamily protein | chr1:4056274-4057670 FORWARD LENGTH=320
AT1G12050.1	bpg2-VS-wt	0.462758	0.40414	0.370734	0.529845	None	| Symbols: | fumarylacetoacetase, putative | chr1:4072904-4075856 FORWARD LENGTH=421
AT1G12140.1	bpg2-VS-wt	0.189994	0.14973	0.240148	0.39307	None	| Symbols: FMO GS-OX5 | flavin-monooxygenase glucosinolate S-oxygenase 5 | chr1:4121386-4123366 FORWARD LENGTH=459
AT1G12230.1	bpg2-VS-wt	0.433777	0.13981	0.0146077	0.0573252	None	| Symbols: | Aldolase superfamily protein | chr1:4148050-4150708 FORWARD LENGTH=405
AT1G12240.1	bpg2-VS-wt	0.26807	0.161049	0.134575	0.261681	None	| Symbols: ATBETAFRUCT4, VAC-INV | Glycosyl hydrolases family 32 protein | chr1:4153699-4157457 FORWARD LENGTH=664
AT1G12270.1	bpg2-VS-wt	0.491949	0.204158	0.0425318	0.118147	None	| Symbols: Hop1 | stress-inducible protein, putative | chr1:4172105-4174575 FORWARD LENGTH=572
AT1G12310.1	bpg2-VS-wt	0.133768	0.094851	0.196128	0.340055	None	| Symbols: | Calcium-binding EF-hand family protein | chr1:4187500-4187946 REVERSE LENGTH=148
AT1G12410.1	bpg2-VS-wt	0.637243	0.164714	0.00474943	0.0286629	Up	| Symbols: CLPR2, NCLPP2, CLP2 | CLP protease proteolytic subunit 2 | chr1:4223099-4224954 FORWARD LENGTH=279
AT1G12520.1	bpg2-VS-wt	0.535213	0.206129	0.0317904	0.0965882	None	| Symbols: ATCCS, CCS | copper chaperone for SOD1 | chr1:4267277-4268900 REVERSE LENGTH=320
AT1G12640.1	bpg2-VS-wt	0.323319	0.132297	0.0403196	0.114038	None	| Symbols: | MBOAT (membrane bound O-acyl transferase) family protein | chr1:4303586-4305666 REVERSE LENGTH=462
AT1G12770.1	bpg2-VS-wt	1.05039	0.105692	8.88978e-06	0.000785736	Up	| Symbols: ISE1, EMB1586 | P-loop containing nucleoside triphosphate hydrolases superfamily protein | chr1:4351888-4353543 FORWARD LENGTH=551
AT1G12780.1	bpg2-VS-wt	0.194589	0.135834	0.18988	0.332482	None	| Symbols: UGE1, ATUGE1 | UDP-D-glucose/UDP-D-galactose 4-epimerase 1 | chr1:4356124-4358120 REVERSE LENGTH=351
AT1G12800.1	bpg2-VS-wt	-0.0288089	0.145055	0.847524	0.903515	None	| Symbols: | Nucleic acid-binding, OB-fold-like protein | chr1:4361778-4365189 REVERSE LENGTH=767
AT1G12820.1	bpg2-VS-wt	-0.185929	0.118591	0.214921	0.364401	None	| Symbols: AFB3 | auxin signaling F-box 3 | chr1:4368879-4370780 REVERSE LENGTH=577
AT1G12840.1	bpg2-VS-wt	0.180159	0.135612	0.220661	0.371633	None	| Symbols: DET3, ATVHA-C | vacuolar ATP synthase subunit C (VATC) / V-ATPase C subunit / vacuolar proton pump C subunit (DET3) | chr1:4375584-4378220 FORWARD LENGTH=375
AT1G12900.1	bpg2-VS-wt	-0.0834845	0.127079	0.529654	0.667325	None	| Symbols: GAPA-2 | glyceraldehyde 3-phosphate dehydrogenase A subunit 2 | chr1:4392634-4394283 REVERSE LENGTH=399
AT1G12910.1	bpg2-VS-wt	0.123725	0.202522	0.603434	0.727901	None	| Symbols: ATAN11, LWD1 | Transducin/WD40 repeat-like superfamily protein | chr1:4395114-4396154 REVERSE LENGTH=346
AT1G12920.1	bpg2-VS-wt	0.00779358	0.101974	0.940956	0.964885	None	| Symbols: ERF1-2 | eukaryotic release factor 1-2 | chr1:4396555-4397859 REVERSE LENGTH=434
AT1G12930.1	bpg2-VS-wt	0.263903	0.916798	0.787758	0.865829	None	| Symbols: | ARM repeat superfamily protein | chr1:4398588-4405495 REVERSE LENGTH=1005
AT1G13020.1	bpg2-VS-wt	0.141093	0.102168	0.204631	0.351041	None	| Symbols: EIF4B2 | eukaryotic initiation factor 4B2 | chr1:4440927-4443520 REVERSE LENGTH=549
AT1G13060.1	bpg2-VS-wt	0.478877	0.120018	0.0040051	0.0256181	None	| Symbols: PBE1 | 20S proteasome beta subunit E1 | chr1:4452641-4454663 FORWARD LENGTH=274
AT1G13080.1	bpg2-VS-wt	-0.24796	0.0769507	0.0121967	0.0510581	None	| Symbols: CYP71B2 | cytochrome P450, family 71, subfamily B, polypeptide 2 | chr1:4459212-4460807 FORWARD LENGTH=502
AT1G13090.1	bpg2-VS-wt	0.406424	0.259128	0.191857	0.334888	None	| Symbols: CYP71B28 | cytochrome P450, family 71, subfamily B, polypeptide 28 | chr1:4461846-4463400 FORWARD LENGTH=490
AT1G13270.1	bpg2-VS-wt	1.0214	0.167901	0.00029485	0.00625686	Up	| Symbols: MAP1C, MAP1B | methionine aminopeptidase 1B | chr1:4544999-4547155 FORWARD LENGTH=369
AT1G13280.1	bpg2-VS-wt	0.962661	0.746774	0.233388	0.385249	None	| Symbols: AOC4 | allene oxide cyclase 4 | chr1:4547624-4548552 FORWARD LENGTH=254
AT1G13320.1	bpg2-VS-wt	0.505753	0.153534	0.0109551	0.0477627	None	| Symbols: PP2AA3 | protein phosphatase 2A subunit A3 | chr1:4563692-4567348 REVERSE LENGTH=587 >AT1G13320.3 | Symbols: PP2AA3 | protein phosphatase 2A subunit A3 | chr1:4563692-4567348 REVERSE LENGTH=587
AT1G13440.1	bpg2-VS-wt	0.531021	0.0930396	0.000450486	0.00768394	None	| Symbols: GAPC-2, GAPC2 | glyceraldehyde-3-phosphate dehydrogenase C2 | chr1:4608465-4610494 REVERSE LENGTH=338
AT1G13460.1	bpg2-VS-wt	0.278201	0.238503	0.327729	0.488891	None	| Symbols: | Protein phosphatase 2A regulatory B subunit family protein | chr1:4616504-4618180 FORWARD LENGTH=492 >AT1G13460.2 | Symbols: | Protein phosphatase 2A regulatory B subunit family protein | chr1:4616504-4618180 FORWARD LENGTH=492
AT1G13690.1	bpg2-VS-wt	0.0242526	0.148444	0.874272	0.920673	None	| Symbols: ATE1 | ATPase E1 | chr1:4693380-4694179 FORWARD LENGTH=177
AT1G13900.1	bpg2-VS-wt	0.427728	0.282203	0.173381	0.311733	None	| Symbols: | Purple acid phosphatases superfamily protein | chr1:4753494-4755554 REVERSE LENGTH=656
AT1G13930.1	bpg2-VS-wt	0.59305	0.137482	0.00256798	0.0195775	Up	| Symbols: | Involved in response to salt stress. Knockout mutants are hypersensitive to salt stress. | chr1:4761091-4761558 FORWARD LENGTH=155 >AT1G13930.2 | Symbols: | Involved in response to salt stress. Knockout mutants are hypersensitive to salt stress. | chr1:4761091-4761558 FORWARD LENGTH=155 >AT1G13930.3 | Symbols: | Involved in response to salt stress. Knockout mutants are hypersensitive…
AT1G13980.1	bpg2-VS-wt	-0.0681214	0.166706	0.695021	0.799449	None	| Symbols: GN, VAN7, EMB30 | sec7 domain-containing protein | chr1:4789587-4794397 FORWARD LENGTH=1451 >AT1G13980.2 | Symbols: GN | sec7 domain-containing protein | chr1:4789587-4794397 FORWARD LENGTH=1451
AT1G14000.1	bpg2-VS-wt	0.359292	0.0709143	0.000969129	0.0114907	None	| Symbols: VIK | VH1-interacting kinase | chr1:4797606-4800043 FORWARD LENGTH=438
AT1G14030.1	bpg2-VS-wt	1.09783	0.465931	0.0462309	0.12451	Up	| Symbols: | Rubisco methyltransferase family protein | chr1:4805493-4807440 REVERSE LENGTH=482
AT1G14210.1	bpg2-VS-wt	1.03517	0.454598	0.0850583	0.190001	None	| Symbols: | Ribonuclease T2 family protein | chr1:4856902-4857941 REVERSE LENGTH=247
AT1G14320.1	bpg2-VS-wt	0.365794	0.0811174	0.00197727	0.0175053	None	| Symbols: SAC52, RPL10, RPL10A | Ribosomal protein L16p/L10e family protein | chr1:4888270-4889408 FORWARD LENGTH=220
AT1G14345.1	bpg2-VS-wt	-0.193622	0.165135	0.325626	0.48677	None	| Symbols: | NAD(P)-linked oxidoreductase superfamily protein | chr1:4899176-4899766 FORWARD LENGTH=196
AT1G14400.1	bpg2-VS-wt	0.487759	0.161004	0.0191284	0.0692178	None	| Symbols: UBC1, ATUBC1 | ubiquitin carrier protein 1 | chr1:4927294-4928136 REVERSE LENGTH=152 >AT1G14400.2 | Symbols: UBC1, ATUBC1 | ubiquitin carrier protein 1 | chr1:4927294-4928136 REVERSE LENGTH=152
AT1G14410.1	bpg2-VS-wt	0.846488	0.100676	3.0472e-05	0.00162209	Up	| Symbols: ATWHY1, PTAC1, WHY1 | ssDNA-binding transcriptional regulator | chr1:4929352-4930810 REVERSE LENGTH=263
AT1G14510.1	bpg2-VS-wt	0.544385	0.149648	0.00661026	0.0349759	None	| Symbols: AL7 | alfin-like 7 | chr1:4962171-4964154 REVERSE LENGTH=252
AT1G14570.1	bpg2-VS-wt	0.268731	0.304973	0.412133	0.566756	None	| Symbols: | UBX domain-containing protein | chr1:4983770-4987192 FORWARD LENGTH=468 >AT1G14570.2 | Symbols: | UBX domain-containing protein | chr1:4983770-4987192 FORWARD LENGTH=468
AT1G14610.1	bpg2-VS-wt	0.400946	0.134949	0.0178416	0.0656496	None	| Symbols: TWN2, VALRS | valyl-tRNA synthetase / valine--tRNA ligase (VALRS) | chr1:5008502-5014486 REVERSE LENGTH=1108
AT1G14620.1	bpg2-VS-wt	-0.0965579	0.112532	0.415831	0.570228	None	| Symbols: DECOY | decoy | chr1:5014948-5016501 REVERSE LENGTH=233
AT1G14650.1	bpg2-VS-wt	0.722489	0.20064	0.0155281	0.0596543	Up	| Symbols: | SWAP (Suppressor-of-White-APricot)/surp domain-containing protein / ubiquitin family protein | chr1:5028077-5030520 FORWARD LENGTH=785 >AT1G14650.2 | Symbols: | SWAP (Suppressor-of-White-APricot)/surp domain-containing protein / ubiquitin family protein | chr1:5028077-5030520 FORWARD LENGTH=785
AT1G14710.1	bpg2-VS-wt	0.056871	0.25685	0.830315	0.892508	None	| Symbols: | hydroxyproline-rich glycoprotein family protein | chr1:5062168-5064697 REVERSE LENGTH=601 >AT1G14710.2 | Symbols: | hydroxyproline-rich glycoprotein family protein | chr1:5062168-5064697 REVERSE LENGTH=601
AT1G14810.1	bpg2-VS-wt	0.354756	0.105039	0.00967947	0.0443012	None	| Symbols: | semialdehyde dehydrogenase family protein | chr1:5102684-5104633 REVERSE LENGTH=375
AT1G14830.1	bpg2-VS-wt	-0.616468	0.350975	0.117079	0.23641	None	| Symbols: ADL1C, ADL5, DRP1C, DL1C | DYNAMIN-like 1C | chr1:5107699-5111470 REVERSE LENGTH=614
AT1G14850.1	bpg2-VS-wt	0.334109	0.314002	0.322634	0.483702	None	| Symbols: NUP155 | nucleoporin 155 | chr1:5116921-5123259 REVERSE LENGTH=1464
AT1G14930.1	bpg2-VS-wt	0.184904	0.198904	0.379768	0.537061	None	| Symbols: | Polyketide cyclase/dehydrase and lipid transport superfamily protein | chr1:5152465-5153035 REVERSE LENGTH=155
AT1G14950.1	bpg2-VS-wt	0.255774	0.196216	0.228653	0.379688	None	| Symbols: | Polyketide cyclase/dehydrase and lipid transport superfamily protein | chr1:5157588-5158144 REVERSE LENGTH=155
AT1G14980.1	bpg2-VS-wt	0.0301747	0.422282	0.944789	0.966917	None	| Symbols: CPN10 | chaperonin 10 | chr1:5165930-5166654 REVERSE LENGTH=98
AT1G15130.1	bpg2-VS-wt	0.712537	0.135868	0.000779167	0.0101279	Up	| Symbols: | Endosomal targeting BRO1-like domain-containing protein | chr1:5206217-5209848 REVERSE LENGTH=846
AT1G15140.1	bpg2-VS-wt	0.219538	0.132892	0.137138	0.264548	None	| Symbols: | FAD/NAD(P)-binding oxidoreductase | chr1:5210403-5212137 REVERSE LENGTH=295
AT1G15210.1	bpg2-VS-wt	0.387064	0.240142	0.145668	0.277698	None	| Symbols: PDR7, ATPDR7 | pleiotropic drug resistance 7 | chr1:5231552-5236573 REVERSE LENGTH=1442
AT1G15250.1	bpg2-VS-wt	0.578128	0.267489	0.0626611	0.153263	None	| Symbols: | Zinc-binding ribosomal protein family protein | chr1:5248825-5249381 REVERSE LENGTH=95
AT1G15340.1	bpg2-VS-wt	0.295382	0.224373	0.224478	0.37595	None	| Symbols: MBD10 | methyl-CPG-binding domain 10 | chr1:5275895-5277474 REVERSE LENGTH=384
AT1G15390.1	bpg2-VS-wt	1.11986	0.256472	0.00239199	0.0188866	Up	| Symbols: PDF1A, ATDEF1 | peptide deformylase 1A | chr1:5294653-5295625 FORWARD LENGTH=269
AT1G15500.1	bpg2-VS-wt	0.531335	0.136125	0.00452367	0.0277514	None	| Symbols: ATNTT2 | TLC ATP/ADP transporter | chr1:5326426-5328688 FORWARD LENGTH=618
AT1G15690.1	bpg2-VS-wt	0.397473	0.0820106	0.00127735	0.0135721	None	| Symbols: AVP1, ATAVP3, AVP-3, AtVHP1;1 | Inorganic H pyrophosphatase family protein | chr1:5399115-5402185 FORWARD LENGTH=770
AT1G15730.1	bpg2-VS-wt	1.05362	0.321569	0.0135522	0.0547293	Up	| Symbols: | Cobalamin biosynthesis CobW-like protein | chr1:5407535-5409937 REVERSE LENGTH=448
AT1G15750.1	bpg2-VS-wt	0.117644	0.126602	0.379947	0.537119	None	| Symbols: WSIP1, TPL | Transducin family protein / WD-40 repeat family protein | chr1:5415086-5420359 REVERSE LENGTH=1131 >AT1G15750.2 | Symbols: WSIP1, TPL | Transducin family protein / WD-40 repeat family protein | chr1:5415086-5420359 REVERSE LENGTH=1131 >AT1G15750.3 | Symbols: WSIP1, TPL | Transducin family protein / WD-40 repeat family protein | chr1:5415086-5420359 REVERSE LENGTH=1131 >AT1…
AT1G15820.1	bpg2-VS-wt	-0.476029	0.296365	0.146891	0.279755	None	| Symbols: LHCB6, CP24 | light harvesting complex photosystem II subunit 6 | chr1:5446685-5447676 REVERSE LENGTH=258
AT1G15860.1	bpg2-VS-wt	-0.374007	0.2152	0.132887	0.259046	None	| Symbols: | Domain of unknown function (DUF298) | chr1:5455055-5456741 FORWARD LENGTH=227 >AT1G15860.2 | Symbols: | Domain of unknown function (DUF298) | chr1:5455055-5456741 FORWARD LENGTH=227
AT1G15930.1	bpg2-VS-wt	0.44109	0.196517	0.0550339	0.139613	None	| Symbols: | Ribosomal protein L7Ae/L30e/S12e/Gadd45 family protein | chr1:5471702-5472741 FORWARD LENGTH=144 >AT1G15930.2 | Symbols: | Ribosomal protein L7Ae/L30e/S12e/Gadd45 family protein | chr1:5471702-5472741 FORWARD LENGTH=144
AT1G15950.1	bpg2-VS-wt	0.0748992	0.324369	0.825059	0.890798	None	| Symbols: CCR1, IRX4, ATCCR1 | cinnamoyl coa reductase 1 | chr1:5478855-5481915 FORWARD LENGTH=344
AT1G15980.1	bpg2-VS-wt	-0.512177	0.0998264	0.000895334	0.0109854	None	| Symbols: NDF1, NDH48 | NDH-dependent cyclic electron flow 1 | chr1:5489314-5491199 FORWARD LENGTH=461
AT1G16030.1	bpg2-VS-wt	-0.0843581	0.151296	0.592392	0.719043	None	| Symbols: Hsp70b | heat shock protein 70B | chr1:5502386-5504326 REVERSE LENGTH=646
AT1G16080.1	bpg2-VS-wt	0.359928	0.15974	0.0542941	0.138465	None	| Symbols: | unknown protein; LOCATED IN: apoplast, chloroplast stroma, chloroplast, chloroplast envelope; EXPRESSED IN: 23 plant structures; EXPRESSED DURING: 14 growth stages; Has 81 Blast hits to 81 proteins in 28 species: Archae - 0; Bacteria - 2; Metazoa - 0; Fungi - 0; Plants - 62; Viruses - 0; Other Eukaryotes - 17 (source: NCBI BLink). | chr1:5514394-5515761 FORWARD LENGTH=313
AT1G16240.1	bpg2-VS-wt	0.0422932	0.256148	0.872952	0.91978	None	| Symbols: SYP51, ATSYP51 | syntaxin of plants 51 | chr1:5555183-5556340 REVERSE LENGTH=232 >AT1G16240.2 | Symbols: SYP51, ATSYP51 | syntaxin of plants 51 | chr1:5555183-5556340 REVERSE LENGTH=232
AT1G16300.1	bpg2-VS-wt	0.929346	0.405349	0.0510487	0.132973	None	| Symbols: GAPCP-2 | glyceraldehyde-3-phosphate dehydrogenase of plastid 2 | chr1:5574433-5577406 FORWARD LENGTH=420
AT1G16340.1	bpg2-VS-wt	0.252016	0.0921049	0.0255998	0.0841568	None	| Symbols: ATKDSA2, ATKSDA | Aldolase superfamily protein | chr1:5588123-5590469 REVERSE LENGTH=291 >AT1G16340.2 | Symbols: ATKDSA2, ATKSDA | Aldolase superfamily protein | chr1:5588123-5590469 REVERSE LENGTH=291 >AT1G16340.3 | Symbols: ATKDSA2, ATKSDA | Aldolase superfamily protein | chr1:5588123-5590469 REVERSE LENGTH=291
AT1G16350.1	bpg2-VS-wt	0.564284	0.0830558	0.000138665	0.00421302	None	| Symbols: | Aldolase-type TIM barrel family protein | chr1:5590951-5592872 FORWARD LENGTH=502
AT1G16460.1	bpg2-VS-wt	0.502527	0.242649	0.0721165	0.169115	None	| Symbols: ATRDH2, ATMST2, MST2, ST2, STR2, RDH2 | rhodanese homologue 2 | chr1:5619848-5621981 REVERSE LENGTH=318 >AT1G16460.3 | Symbols: ATRDH2, ATMST2, MST2, ST2, STR2, RDH2 | rhodanese homologue 2 | chr1:5619848-5621981 REVERSE LENGTH=318 >AT1G16460.4 | Symbols: RDH2 | rhodanese homologue 2 | chr1:5619848-5621981 REVERSE LENGTH=318
AT1G16470.1	bpg2-VS-wt	0.279231	0.128526	0.0615717	0.151552	None	| Symbols: PAB1 | proteasome subunit PAB1 | chr1:5623122-5625439 FORWARD LENGTH=235 >AT1G16470.2 | Symbols: PAB1 | proteasome subunit PAB1 | chr1:5623122-5625439 FORWARD LENGTH=235
AT1G16560.1	bpg2-VS-wt	0.956214	0.306096	0.0353929	0.104275	Up	| Symbols: | Per1-like family protein | chr1:5668945-5670343 FORWARD LENGTH=342 >AT1G16560.2 | Symbols: | Per1-like family protein | chr1:5668945-5670343 FORWARD LENGTH=342 >AT1G16560.3 | Symbols: | Per1-like family protein | chr1:5668945-5670343 FORWARD LENGTH=342
AT1G16700.1	bpg2-VS-wt	0.126195	0.14823	0.419328	0.572802	None	| Symbols: | Alpha-helical ferredoxin | chr1:5710012-5711694 FORWARD LENGTH=222
AT1G16720.1	bpg2-VS-wt	0.761681	0.216379	0.0720843	0.169115	None	| Symbols: HCF173 | high chlorophyll fluorescence phenotype 173 | chr1:5723161-5726248 FORWARD LENGTH=598
AT1G16790.1	bpg2-VS-wt	0.395038	0.145643	0.0265605	0.0853669	None	| Symbols: | ribosomal protein-related | chr1:5744638-5745072 FORWARD LENGTH=144
AT1G16820.1	bpg2-VS-wt	0.392576	0.0851796	0.00173537	0.0159926	None	| Symbols: | vacuolar ATP synthase catalytic subunit-related / V-ATPase-related / vacuolar proton pump-related | chr1:5757199-5758464 REVERSE LENGTH=93
AT1G16870.1	bpg2-VS-wt	-0.550366	0.10361	0.118462	0.238456	None	| Symbols: | mitochondrial 28S ribosomal protein S29-related | chr1:5770964-5773157 REVERSE LENGTH=480
AT1G16880.1	bpg2-VS-wt	0.47194	0.161682	0.0193228	0.0694512	None	| Symbols: | uridylyltransferase-related | chr1:5773796-5776125 FORWARD LENGTH=290
AT1G16890.1	bpg2-VS-wt	0.352722	0.326181	0.311051	0.470874	None	| Symbols: UBC36, UBC13B | ubiquitin-conjugating enzyme 36 | chr1:5776550-5777903 REVERSE LENGTH=120
AT1G17020.1	bpg2-VS-wt	-0.20319	0.0835208	0.135461	0.263008	None	| Symbols: SRG1, ATSRG1 | senescence-related gene 1 | chr1:5820258-5821741 FORWARD LENGTH=358
AT1G17100.1	bpg2-VS-wt	0.693759	0.0479775	5.11839e-07	0.000156588	Up	| Symbols: | SOUL heme-binding family protein | chr1:5844766-5845539 FORWARD LENGTH=232
AT1G17160.1	bpg2-VS-wt	0.117408	0.209171	0.589966	0.718436	None	| Symbols: | pfkB-like carbohydrate kinase family protein | chr1:5867678-5869215 FORWARD LENGTH=379
AT1G17170.1	bpg2-VS-wt	0.528702	0.443496	0.267372	0.423721	None	| Symbols: ATGSTU24, GST, GSTU24 | glutathione S-transferase TAU 24 | chr1:5869895-5870691 FORWARD LENGTH=218
AT1G17180.1	bpg2-VS-wt	0.511472	0.194107	0.0299449	0.0922055	None	| Symbols: ATGSTU25, GSTU25 | glutathione S-transferase TAU 25 | chr1:5872208-5872958 FORWARD LENGTH=221
AT1G17190.1	bpg2-VS-wt	-0.28504	0.120541	0.0456246	0.12382	None	| Symbols: ATGSTU26, GSTU26 | glutathione S-transferase tau 26 | chr1:5875452-5876375 FORWARD LENGTH=220
AT1G17220.1	bpg2-VS-wt	0.120249	0.116125	0.330714	0.492399	None	| Symbols: FUG1 | Translation initiation factor 2, small GTP-binding protein | chr1:5885383-5890165 FORWARD LENGTH=1026
AT1G17290.1	bpg2-VS-wt	0.303277	0.0752343	0.00378231	0.0247633	None	| Symbols: AlaAT1 | alanine aminotransferas | chr1:5922771-5926093 FORWARD LENGTH=543
AT1G17370.1	bpg2-VS-wt	0.132675	0.118848	0.296681	0.454966	None	| Symbols: UBP1B | oligouridylate binding protein 1B | chr1:5951842-5954825 REVERSE LENGTH=419
AT1G17470.1	bpg2-VS-wt	0.548581	0.166488	0.0109398	0.0477496	None	| Symbols: ATDRG1, ATDRG, DRG1 | developmentally regulated G-protein 1 | chr1:6003442-6006155 FORWARD LENGTH=399 >AT1G17470.2 | Symbols: ATDRG1, ATDRG, DRG1 | developmentally regulated G-protein 1 | chr1:6003442-6006155 FORWARD LENGTH=399
AT1G17650.1	bpg2-VS-wt	0.89592	0.216958	0.00330087	0.0227777	Up	| Symbols: GLYR2, GR2 | glyoxylate reductase 2 | chr1:6069594-6071964 REVERSE LENGTH=358
AT1G17690.1	bpg2-VS-wt	-0.120295	0.159443	0.472188	0.619547	None	| Symbols: NOF1 | FUNCTIONS IN: molecular_function unknown; INVOLVED IN: biological_process unknown; LOCATED IN: nucleus; EXPRESSED IN: 24 plant structures; EXPRESSED DURING: 13 growth stages; CONTAINS InterPro DOMAIN/s: Digestive organ expansion factor, predicted (InterPro:IPR010678); Has 25006 Blast hits to 13379 proteins in 904 species: Archae - 102; Bacteria - 5571; Metazoa - 7448; Fungi - 31…
AT1G17720.1	bpg2-VS-wt	0.304129	0.205007	0.17623	0.314962	None	| Symbols: ATB BETA | Protein phosphatase 2A, regulatory subunit PR55 | chr1:6093949-6098065 REVERSE LENGTH=501
AT1G17720.2	bpg2-VS-wt	0.51895	0.305007	0.127276	0.25164	None	| Symbols: ATB BETA | Protein phosphatase 2A, regulatory subunit PR55 | chr1:6093949-6098065 REVERSE LENGTH=500
AT1G17745.1	bpg2-VS-wt	0.405008	0.168748	0.043172	0.119244	None	| Symbols: PGDH | D-3-phosphoglycerate dehydrogenase | chr1:6101157-6104979 FORWARD LENGTH=624
AT1G17810.1	bpg2-VS-wt	-0.0443562	0.146583	0.769913	0.853289	None	| Symbols: BETA-TIP | beta-tonoplast intrinsic protein | chr1:6130209-6131442 FORWARD LENGTH=267
AT1G17840.1	bpg2-VS-wt	0.576816	0.233749	0.0388511	0.111261	None	| Symbols: WBC11, ABCG11, DSO, COF1, ATWBC11 | white-brown complex homolog protein 11 | chr1:6142870-6145894 FORWARD LENGTH=703
AT1G17850.1	bpg2-VS-wt	-0.751971	NA	NA	NA	None	| Symbols: | Rhodanese/Cell cycle control phosphatase superfamily protein | chr1:6146470-6148820 REVERSE LENGTH=446
AT1G17860.1	bpg2-VS-wt	0.262894	0.0935	0.0227833	0.0776549	None	| Symbols: | Kunitz family trypsin and protease inhibitor protein | chr1:6149343-6149933 FORWARD LENGTH=196
AT1G17880.1	bpg2-VS-wt	0.139604	0.250082	0.591959	0.718811	None	| Symbols: BTF3, ATBTF3 | basic transcription factor 3 | chr1:6152572-6153425 REVERSE LENGTH=165
AT1G17890.1	bpg2-VS-wt	0.686254	0.222036	0.0148731	0.0579574	Up	| Symbols: GER2 | NAD(P)-binding Rossmann-fold superfamily protein | chr1:6154478-6155596 REVERSE LENGTH=328
AT1G18060.1	bpg2-VS-wt	0.645268	0.22552	0.0458718	0.124144	Up	| Symbols: | unknown protein; INVOLVED IN: biological_process unknown; LOCATED IN: chloroplast; EXPRESSED IN: 22 plant structures; EXPRESSED DURING: 13 growth stages; Has 74 Blast hits to 74 proteins in 29 species: Archae - 0; Bacteria - 19; Metazoa - 0; Fungi - 0; Plants - 49; Viruses - 0; Other Eukaryotes - 6 (source: NCBI BLink). | chr1:6212065-6213314 REVERSE LENGTH=226
AT1G18070.1	bpg2-VS-wt	0.348791	0.124215	0.0229149	0.07797	None	| Symbols: | Translation elongation factor EF1A/initiation factor IF2gamma family protein | chr1:6214236-6218211 REVERSE LENGTH=532 >AT1G18070.2 | Symbols: | Translation elongation factor EF1A/initiation factor IF2gamma family protein | chr1:6214236-6218211 REVERSE LENGTH=532
AT1G18080.1	bpg2-VS-wt	0.428863	0.138708	0.0148483	0.0579189	None	| Symbols: ATARCA, RACK1A_AT, RACK1A | Transducin/WD40 repeat-like superfamily protein | chr1:6222325-6223901 FORWARD LENGTH=327
AT1G18100.1	bpg2-VS-wt	-0.863737	0.332054	0.0315593	0.096036	Down	| Symbols: E12A11, MFT | PEBP (phosphatidylethanolamine-binding protein) family protein | chr1:6228049-6230110 REVERSE LENGTH=173
AT1G18170.1	bpg2-VS-wt	0.210318	0.404945	0.630915	0.74897	None	| Symbols: | FKBP-like peptidyl-prolyl cis-trans isomerase family protein | chr1:6254291-6255507 FORWARD LENGTH=247
AT1G18210.1	bpg2-VS-wt	0.332558	0.119991	0.0242393	0.0809157	None	| Symbols: | Calcium-binding EF-hand family protein | chr1:6268273-6268785 REVERSE LENGTH=170 >AT1G18210.2 | Symbols: | Calcium-binding EF-hand family protein | chr1:6268273-6268785 REVERSE LENGTH=170
AT1G18250.1	bpg2-VS-wt	-0.103805	0.28349	0.725055	0.819453	None	| Symbols: ATLP-1 | Pathogenesis-related thaumatin superfamily protein | chr1:6277024-6278005 REVERSE LENGTH=243
AT1G18260.1	bpg2-VS-wt	0.43158	0.232897	0.100997	0.21428	None	| Symbols: | HCP-like superfamily protein | chr1:6279047-6282008 REVERSE LENGTH=678
AT1G18270.1	bpg2-VS-wt	0.365138	0.429683	0.423553	0.575363	None	| Symbols: | ketose-bisphosphate aldolase class-II family protein | chr1:6283634-6293772 REVERSE LENGTH=1373
AT1G18450.1	bpg2-VS-wt	0.626266	0.246393	0.043978	0.120784	Up	| Symbols: ATARP4, ARP4 | actin-related protein 4 | chr1:6348199-6351766 FORWARD LENGTH=441
AT1G18500.1	bpg2-VS-wt	0.40905	0.098561	0.00320799	0.0224152	None	| Symbols: MAML-4, IPMS1 | methylthioalkylmalate synthase-like 4 | chr1:6369347-6372861 FORWARD LENGTH=631
AT1G18540.1	bpg2-VS-wt	0.333502	0.101667	0.0111821	0.0483874	None	| Symbols: | Ribosomal protein L6 family protein | chr1:6377448-6378548 REVERSE LENGTH=233
AT1G18630.1	bpg2-VS-wt	0.127141	0.298704	0.711795	0.810592	None	| Symbols: GR-RBP6 | glycine-rich RNA-binding protein 6 | chr1:6415226-6416283 FORWARD LENGTH=155
AT1G18640.2	bpg2-VS-wt	0.180538	0.244552	0.484377	0.630053	None	| Symbols: PSP | 3-phosphoserine phosphatase | chr1:6416524-6418245 REVERSE LENGTH=295
AT1G18980.1	bpg2-VS-wt	1.13308	0.295507	0.00498697	0.0291506	Up	| Symbols: | RmlC-like cupins superfamily protein | chr1:6557364-6558026 REVERSE LENGTH=220
AT1G19130.1	bpg2-VS-wt	0.388367	0.40755	0.37742	0.535281	None	| Symbols: | CONTAINS InterPro DOMAIN/s: Protein of unknown function DUF985 (InterPro:IPR009327), RmlC-like jelly roll fold (InterPro:IPR014710); Has 1465 Blast hits to 1465 proteins in 584 species: Archae - 10; Bacteria - 1038; Metazoa - 19; Fungi - 43; Plants - 51; Viruses - 0; Other Eukaryotes - 304 (source: NCBI BLink). | chr1:6609545-6610555 REVERSE LENGTH=192
AT1G19140.1	bpg2-VS-wt	0.634787	0.155117	0.0034745	0.0234589	Up	| Symbols: | FUNCTIONS IN: molecular_function unknown; INVOLVED IN: ubiquinone biosynthetic process; LOCATED IN: mitochondrion; EXPRESSED IN: 24 plant structures; EXPRESSED DURING: 15 growth stages; CONTAINS InterPro DOMAIN/s: COQ9 (InterPro:IPR013718), Ubiquinone biosynthesis protein COQ9 (InterPro:IPR012762); Has 748 Blast hits to 748 proteins in 260 species: Archae - 0; Bacteria - 218; Metazoa…
AT1G19150.1	bpg2-VS-wt	0.515042	0.194788	0.0383288	0.110326	None	| Symbols: LHCA6, LHCA2*1 | photosystem I light harvesting complex gene 6 | chr1:6612806-6613799 FORWARD LENGTH=270
AT1G19450.1	bpg2-VS-wt	0.74284	0.285527	0.031537	0.096036	Up	| Symbols: | Major facilitator superfamily protein | chr1:6731671-6734633 REVERSE LENGTH=488
AT1G19570.1	bpg2-VS-wt	0.205039	0.138245	0.176323	0.314984	None	| Symbols: DHAR1, ATDHAR1, DHAR5 | dehydroascorbate reductase | chr1:6773462-6774413 REVERSE LENGTH=213
AT1G19580.1	bpg2-VS-wt	0.204555	0.218713	0.377018	0.535252	None	| Symbols: GAMMA CA1 | gamma carbonic anhydrase 1 | chr1:6774937-6777092 FORWARD LENGTH=275
AT1G19730.1	bpg2-VS-wt	1.18253	0.528636	0.111277	0.228368	None	| Symbols: ATTRX4, ATH4 | Thioredoxin superfamily protein | chr1:6823163-6824020 REVERSE LENGTH=119
AT1G19740.1	bpg2-VS-wt	0.83586	0.385423	0.0822796	0.185553	None	| Symbols: | ATP-dependent protease La (LON) domain protein | chr1:6824396-6825232 FORWARD LENGTH=278
AT1G19800.1	bpg2-VS-wt	0.346543	0.288322	0.441781	0.594082	None	| Symbols: TGD1 | trigalactosyldiacylglycerol 1 | chr1:6846812-6847954 FORWARD LENGTH=350 >AT1G19800.2 | Symbols: TGD1 | trigalactosyldiacylglycerol 1 | chr1:6846812-6847954 FORWARD LENGTH=350 >AT1G19800.3 | Symbols: TGD1 | trigalactosyldiacylglycerol 1 | chr1:6846812-6847954 FORWARD LENGTH=350
AT1G19870.1	bpg2-VS-wt	-0.064485	0.612114	0.925713	0.95544	None	| Symbols: iqd32 | IQ-domain 32 | chr1:6895400-6898539 REVERSE LENGTH=794
AT1G19880.1	bpg2-VS-wt	0.0766217	0.177138	0.680454	0.787585	None	| Symbols: | Regulator of chromosome condensation (RCC1) family protein | chr1:6900648-6903818 REVERSE LENGTH=538
AT1G19910.1	bpg2-VS-wt	0.667434	0.204183	0.0113766	0.0488338	Up	| Symbols: AVA-P2, AVA-2PE, ATVHA-C2 | ATPase, F0/V0 complex, subunit C protein | chr1:6913317-6914322 FORWARD LENGTH=165
AT1G19920.1	bpg2-VS-wt	1.30327	0.135733	1.14876e-05	0.000893507	Up	| Symbols: APS2, ASA1 | Pseudouridine synthase/archaeosine transglycosylase-like family protein | chr1:6914835-6916657 REVERSE LENGTH=476
AT1G20010.1	bpg2-VS-wt	-0.387906	0.232828	0.134263	0.261335	None	| Symbols: TUB5 | tubulin beta-5 chain | chr1:6938033-6940481 REVERSE LENGTH=449
AT1G20020.1	bpg2-VS-wt	0.132703	0.157016	0.42258	0.575223	None	| Symbols: ATLFNR2, FNR2 | ferredoxin-NADP(+)-oxidoreductase 2 | chr1:6942851-6944868 FORWARD LENGTH=369
AT1G20050.1	bpg2-VS-wt	-0.0999284	0.153684	0.533774	0.67136	None	| Symbols: HYD1 | C-8,7 sterol isomerase | chr1:6949160-6950135 FORWARD LENGTH=223
AT1G20090.1	bpg2-VS-wt	-0.196001	0.3912	0.637627	0.753947	None	| Symbols: ARAC4, ROP2, ATROP2, ATRAC4 | RHO-related protein from plants 2 | chr1:6967223-6968603 FORWARD LENGTH=195
AT1G20190.1	bpg2-VS-wt	2.71827	0.276867	0.000603403	0.00899094	Up	| Symbols: ATEXPA11, EXP11, ATEXP11, ATHEXP ALPHA 1.14, EXPA11 | expansin 11 | chr1:6998762-6999710 REVERSE LENGTH=252
AT1G20200.1	bpg2-VS-wt	0.198752	0.0958616	0.0718575	0.168801	None	| Symbols: EMB2719, HAP15 | PAM domain (PCI/PINT associated module) protein | chr1:7001409-7004154 REVERSE LENGTH=488
AT1G20220.1	bpg2-VS-wt	0.0571364	0.132979	0.678778	0.786347	None	| Symbols: | Alba DNA/RNA-binding protein | chr1:7005090-7007285 REVERSE LENGTH=315
AT1G20225.1	bpg2-VS-wt	0.189081	0.171006	0.300995	0.460673	None	| Symbols: | Thioredoxin superfamily protein | chr1:7007966-7009318 REVERSE LENGTH=233
AT1G20260.1	bpg2-VS-wt	0.306998	0.11533	0.0287202	0.0900023	None	| Symbols: | ATPase, V1 complex, subunit B protein | chr1:7016971-7020290 FORWARD LENGTH=487
AT1G20330.1	bpg2-VS-wt	0.353846	0.200648	0.115825	0.234974	None	| Symbols: SMT2, CVP1, FRL1 | sterol methyltransferase 2 | chr1:7038968-7040053 REVERSE LENGTH=361
AT1G20410.1	bpg2-VS-wt	-0.434729	0.20366	0.0859045	0.191232	None	| Symbols: | Pseudouridine synthase family protein | chr1:7079049-7082504 REVERSE LENGTH=504
AT1G20440.1	bpg2-VS-wt	0.378476	0.327176	0.280728	0.438984	None	| Symbols: COR47, RD17, AtCOR47 | cold-regulated 47 | chr1:7084722-7085664 REVERSE LENGTH=265
AT1G20560.1	bpg2-VS-wt	0.391657	0.388142	0.34249	0.504449	None	| Symbols: AAE1 | acyl activating enzyme 1 | chr1:7119927-7121730 REVERSE LENGTH=556
AT1G20575.1	bpg2-VS-wt	0.0990092	0.401873	0.828375	0.891656	None	| Symbols: | Nucleotide-diphospho-sugar transferases superfamily protein | chr1:7126987-7128677 REVERSE LENGTH=246
AT1G20580.1	bpg2-VS-wt	0.0943177	0.225457	0.686703	0.792695	None	| Symbols: | Small nuclear ribonucleoprotein family protein | chr1:7128979-7130371 FORWARD LENGTH=131
AT1G20620.1	bpg2-VS-wt	0.32631	0.101412	0.0122818	0.0512344	None	| Symbols: CAT3, SEN2, ATCAT3 | catalase 3 | chr1:7143142-7146193 FORWARD LENGTH=492
AT1G20630.1	bpg2-VS-wt	-0.567672	0.896586	0.544307	0.678682	None	| Symbols: CAT1 | catalase 1 | chr1:7146812-7149609 FORWARD LENGTH=492
AT1G20760.1	bpg2-VS-wt	-0.179851	0.305245	0.587394	0.717005	None	| Symbols: | Calcium-binding EF hand family protein | chr1:7209515-7214773 FORWARD LENGTH=1019
AT1G20840.1	bpg2-VS-wt	-0.35312	0.340952	0.330637	0.492399	None	| Symbols: TMT1 | tonoplast monosaccharide transporter1 | chr1:7245107-7247674 REVERSE LENGTH=734
AT1G20880.1	bpg2-VS-wt	0.00157117	0.174261	0.993027	0.994388	None	| Symbols: | RNA-binding (RRM/RBD/RNP motifs) family protein | chr1:7262879-7264834 REVERSE LENGTH=274 >AT1G20880.2 | Symbols: | RNA-binding (RRM/RBD/RNP motifs) family protein | chr1:7262879-7264834 REVERSE LENGTH=274
AT1G20930.1	bpg2-VS-wt	0.20842	0.363601	0.582251	0.713188	None	| Symbols: CDKB2;2 | cyclin-dependent kinase B2;2 | chr1:7292752-7294664 REVERSE LENGTH=315
AT1G20950.1	bpg2-VS-wt	0.369947	0.141134	0.0305912	0.0936027	None	| Symbols: | Phosphofructokinase family protein | chr1:7297467-7301336 REVERSE LENGTH=614
AT1G20960.1	bpg2-VS-wt	0.407785	0.239793	0.127443	0.251843	None	| Symbols: emb1507 | U5 small nuclear ribonucleoprotein helicase, putative | chr1:7302591-7309914 REVERSE LENGTH=2171 >AT1G20960.2 | Symbols: emb1507 | U5 small nuclear ribonucleoprotein helicase, putative | chr1:7302591-7309914 REVERSE LENGTH=2171
AT1G21065.1	bpg2-VS-wt	0.423075	0.165364	0.033728	0.101054	None	| Symbols: | unknown protein; INVOLVED IN: biological_process unknown; LOCATED IN: chloroplast; EXPRESSED IN: 22 plant structures; EXPRESSED DURING: 13 growth stages; CONTAINS InterPro DOMAIN/s: Uncharacterised protein family UPF0047 (InterPro:IPR001602); Has 3800 Blast hits to 3784 proteins in 1137 species: Archae - 215; Bacteria - 2154; Metazoa - 42; Fungi - 99; Plants - 99; Viruses - 0; Other …
AT1G21080.1	bpg2-VS-wt	0.416682	0.215632	0.0893927	0.196589	None	| Symbols: | DNAJ heat shock N-terminal domain-containing protein | chr1:7378822-7382275 REVERSE LENGTH=391
AT1G21350.2	bpg2-VS-wt	1.75002	0.356431	0.00173358	0.0159926	Up	| Symbols: | Thioredoxin superfamily protein | chr1:7477376-7479012 REVERSE LENGTH=225
AT1G21380.1	bpg2-VS-wt	1.05054	0.46032	0.0564539	0.142565	None	| Symbols: | Target of Myb protein 1 | chr1:7485806-7488032 REVERSE LENGTH=506
AT1G21400.1	bpg2-VS-wt	0.772876	0.744829	0.375723	0.534254	None	| Symbols: | Thiamin diphosphate-binding fold (THDP-binding) superfamily protein | chr1:7493492-7496240 FORWARD LENGTH=472
AT1G21440.1	bpg2-VS-wt	0.108721	0.12013	0.391889	0.548814	None	| Symbols: | Phosphoenolpyruvate carboxylase family protein | chr1:7502325-7504103 REVERSE LENGTH=336
AT1G21600.1	bpg2-VS-wt	0.669161	0.217638	0.0152399	0.0588809	Up	| Symbols: PTAC6 | plastid transcriptionally active 6 | chr1:7571514-7573782 REVERSE LENGTH=328 >AT1G21600.2 | Symbols: PTAC6 | plastid transcriptionally active 6 | chr1:7571514-7573782 REVERSE LENGTH=328
AT1G21630.1	bpg2-VS-wt	0.474037	0.433557	0.306059	0.465856	None	| Symbols: | Calcium-binding EF hand family protein | chr1:7581457-7587796 FORWARD LENGTH=1218
AT1G21720.1	bpg2-VS-wt	0.150025	0.410671	0.724345	0.819365	None	| Symbols: PBC1 | proteasome beta subunit C1 | chr1:7626394-7628070 FORWARD LENGTH=204
AT1G21750.1	bpg2-VS-wt	0.0342712	0.0788905	0.675466	0.783678	None	| Symbols: ATPDIL1-1, ATPDI5, PDI5, PDIL1-1 | PDI-like 1-1 | chr1:7645767-7648514 FORWARD LENGTH=501
AT1G21900.1	bpg2-VS-wt	0.439934	0.380637	0.331461	0.493133	None	| Symbols: | emp24/gp25L/p24 family/GOLD family protein | chr1:7691165-7692327 REVERSE LENGTH=216
AT1G22270.1	bpg2-VS-wt	1.18541	0.298575	0.0165359	0.0626783	Up	| Symbols: | Trm112p-like protein | chr1:7865548-7865922 FORWARD LENGTH=124
AT1G22300.1	bpg2-VS-wt	0.0575158	0.144008	0.700053	0.802626	None	| Symbols: GRF10, 14-3-3EPSILON, GF14 EPSILON | general regulatory factor 10 | chr1:7879146-7881103 REVERSE LENGTH=254
AT1G22330.1	bpg2-VS-wt	1.12741	0.157849	0.000186608	0.00471394	Up	| Symbols: | RNA-binding (RRM/RBD/RNP motifs) family protein | chr1:7886693-7889241 FORWARD LENGTH=291
AT1G22360.1	bpg2-VS-wt	0.344927	0.123248	0.0232461	0.0785836	None	| Symbols: AtUGT85A2, UGT85A2 | UDP-glucosyl transferase 85A2 | chr1:7895068-7897527 REVERSE LENGTH=481
AT1G22400.1	bpg2-VS-wt	0.656497	0.32665	0.0793043	0.180888	None	| Symbols: UGT85A1, ATUGT85A1 | UDP-Glycosyltransferase superfamily protein | chr1:7903851-7906607 REVERSE LENGTH=489
AT1G22410.1	bpg2-VS-wt	0.527572	0.0880981	0.000327579	0.00663519	None	| Symbols: | Class-II DAHP synthetase family protein | chr1:7912120-7914742 FORWARD LENGTH=527
AT1G22430.1	bpg2-VS-wt	0.719551	0.153338	0.00155634	0.0152435	Up	| Symbols: | GroES-like zinc-binding dehydrogenase family protein | chr1:7919235-7921594 FORWARD LENGTH=388 >AT1G22430.2 | Symbols: | GroES-like zinc-binding dehydrogenase family protein | chr1:7919235-7921594 FORWARD LENGTH=388
AT1G22440.1	bpg2-VS-wt	0.120629	0.151695	0.452608	0.604877	None	| Symbols: | Zinc-binding alcohol dehydrogenase family protein | chr1:7922560-7924759 FORWARD LENGTH=386
AT1G22450.1	bpg2-VS-wt	1.09894	0.83651	0.225363	0.376534	None	| Symbols: COX6B, ATCOX6B2 | cytochrome C oxidase 6B | chr1:7925447-7926918 FORWARD LENGTH=191
AT1G22510.1	bpg2-VS-wt	0.245996	0.163068	0.169848	0.30823	None	| Symbols: | RING/U-box protein with domain of unknown function (DUF 1232) | chr1:7951003-7952597 REVERSE LENGTH=185
AT1G22530.1	bpg2-VS-wt	-0.0510745	0.0958832	0.608732	0.732929	None	| Symbols: PATL2 | PATELLIN 2 | chr1:7955773-7958326 REVERSE LENGTH=683
AT1G22700.1	bpg2-VS-wt	0.326603	0.145098	0.0544892	0.138684	None	| Symbols: | Tetratricopeptide repeat (TPR)-like superfamily protein | chr1:8028323-8029878 REVERSE LENGTH=301
AT1G22770.1	bpg2-VS-wt	-0.171762	1.07195	0.87897	0.923869	None	| Symbols: GI, FB | gigantea protein (GI) | chr1:8062398-8067447 FORWARD LENGTH=1173
AT1G22780.1	bpg2-VS-wt	0.0794243	0.0858461	0.381926	0.539132	None	| Symbols: PFL, RPS18A, PFL1 | Ribosomal protein S13/S18 family | chr1:8067990-8069163 FORWARD LENGTH=152 >AT1G34030.1 | Symbols: | Ribosomal protein S13/S18 family | chr1:12370285-12371465 REVERSE LENGTH=152 >AT4G09800.1 | Symbols: RPS18C | S18 ribosomal protein | chr4:6173818-6174963 FORWARD LENGTH=152
AT1G22800.1	bpg2-VS-wt	-0.488208	0.237276	0.0853454	0.190314	None	| Symbols: | S-adenosyl-L-methionine-dependent methyltransferases superfamily protein | chr1:8072020-8074039 FORWARD LENGTH=355
AT1G22840.1	bpg2-VS-wt	-0.212668	0.531146	0.699345	0.802051	None	| Symbols: CYTC-1, ATCYTC-A | CYTOCHROME C-1 | chr1:8079384-8080286 FORWARD LENGTH=114
AT1G22920.1	bpg2-VS-wt	0.397196	0.218377	0.106439	0.221834	None	| Symbols: CSN5A, JAB1, AJH1 | COP9 signalosome 5A | chr1:8109882-8111895 REVERSE LENGTH=357
AT1G22950.1	bpg2-VS-wt	0.13954	0.20974	0.527163	0.666108	None	| Symbols: | 2-oxoglutarate (2OG) and Fe(II)-dependent oxygenase superfamily protein | chr1:8125291-8127168 REVERSE LENGTH=397
AT1G23140.1	bpg2-VS-wt	0.520479	0.253827	0.074447	0.173311	None	| Symbols: | Calcium-dependent lipid-binding (CaLB domain) family protein | chr1:8202362-8203172 REVERSE LENGTH=165
AT1G23190.1	bpg2-VS-wt	0.212341	0.0913157	0.0485124	0.128661	None	| Symbols: PGM3 | Phosphoglucomutase/phosphomannomutase family protein | chr1:8219946-8224186 FORWARD LENGTH=583
AT1G23230.1	bpg2-VS-wt	0.625258	0.629523	0.366205	0.524591	None	| Symbols: | CONTAINS InterPro DOMAIN/s: Mediator complex subunit Med23 (InterPro:IPR021629); Has 187 Blast hits to 184 proteins in 67 species: Archae - 0; Bacteria - 0; Metazoa - 135; Fungi - 0; Plants - 43; Viruses - 0; Other Eukaryotes - 9 (source: NCBI BLink). | chr1:8244481-8251741 FORWARD LENGTH=1615
AT1G23290.1	bpg2-VS-wt	0.399981	0.156446	0.0338218	0.101235	None	| Symbols: RPL27A, RPL27AB | Ribosomal protein L18e/L15 superfamily protein | chr1:8263007-8263447 FORWARD LENGTH=146
AT1G23310.1	bpg2-VS-wt	0.184181	0.134025	0.206637	0.353547	None	| Symbols: GGT1, AOAT1, GGAT1 | glutamate:glyoxylate aminotransferase | chr1:8268720-8271329 REVERSE LENGTH=481
AT1G23440.1	bpg2-VS-wt	0.697336	0.528784	0.318007	0.479353	None	| Symbols: | Peptidase C15, pyroglutamyl peptidase I-like | chr1:8321940-8324019 FORWARD LENGTH=217
AT1G23740.1	bpg2-VS-wt	0.240715	0.13368	0.109439	0.225464	None	| Symbols: | Oxidoreductase, zinc-binding dehydrogenase family protein | chr1:8398245-8399656 REVERSE LENGTH=386
AT1G23800.1	bpg2-VS-wt	-2.12425	0.940993	0.109183	0.225138	None	| Symbols: ALDH2B7, ALDH2B | aldehyde dehydrogenase 2B7 | chr1:8412238-8414804 REVERSE LENGTH=534
AT1G23820.1	bpg2-VS-wt	0.259512	0.0234089	3.91165e-06	0.000524566	None	| Symbols: SPDS1 | spermidine synthase 1 | chr1:8420278-8422724 FORWARD LENGTH=378
AT1G23900.1	bpg2-VS-wt	-0.180972	0.289184	0.554487	0.687847	None	| Symbols: GAMMA-ADAPTIN 1, Gamma-ADR | gamma-adaptin 1 | chr1:8441379-8447152 FORWARD LENGTH=876 >AT1G23900.2 | Symbols: GAMMA-ADAPTIN 1 | gamma-adaptin 1 | chr1:8441379-8447152 FORWARD LENGTH=876
AT1G24020.1	bpg2-VS-wt	0.518958	0.104147	0.00107552	0.012302	None	| Symbols: MLP423 | MLP-like protein 423 | chr1:8500653-8501458 REVERSE LENGTH=155 >AT1G24020.2 | Symbols: MLP423 | MLP-like protein 423 | chr1:8500653-8501458 REVERSE LENGTH=155
AT1G24050.1	bpg2-VS-wt	-0.0632711	0.176243	0.728886	0.821634	None	| Symbols: | RNA-processing, Lsm domain | chr1:8507057-8508439 FORWARD LENGTH=188
AT1G24100.1	bpg2-VS-wt	0.653437	0.275605	0.0451815	0.123133	Up	| Symbols: UGT74B1 | UDP-glucosyl transferase 74B1 | chr1:8525547-8527010 REVERSE LENGTH=460
AT1G24180.1	bpg2-VS-wt	0.155179	0.0968532	0.147776	0.281303	None	| Symbols: IAR4 | Thiamin diphosphate-binding fold (THDP-binding) superfamily protein | chr1:8560777-8563382 REVERSE LENGTH=393
AT1G24280.1	bpg2-VS-wt	0.40549	0.204715	0.0829518	0.186474	None	| Symbols: G6PD3 | glucose-6-phosphate dehydrogenase 3 | chr1:8609495-8612383 FORWARD LENGTH=599
AT1G24360.1	bpg2-VS-wt	0.164438	0.0606772	0.0266564	0.0855285	None	| Symbols: | NAD(P)-binding Rossmann-fold superfamily protein | chr1:8640820-8643283 FORWARD LENGTH=319
AT1G24510.1	bpg2-VS-wt	0.0914846	0.0889797	0.333958	0.495333	None	| Symbols: | TCP-1/cpn60 chaperonin family protein | chr1:8685504-8688101 REVERSE LENGTH=535
AT1G24610.1	bpg2-VS-wt	-0.0848802	0.258991	0.759549	0.845901	None	| Symbols: | Rubisco methyltransferase family protein | chr1:8720906-8722711 REVERSE LENGTH=476
AT1G24800.1	bpg2-VS-wt	0.586379	0.300264	0.0986646	0.211409	None	| Symbols: | F-box family protein | chr1:8769741-8771042 FORWARD LENGTH=433 >AT1G24881.1 | Symbols: | F-box family protein | chr1:8784120-8785421 FORWARD LENGTH=433 >AT1G25055.1 | Symbols: | F-box family protein | chr1:8806649-8807950 FORWARD LENGTH=433 >AT1G25150.1 | Symbols: | F-box family protein | chr1:8821027-8822328 FORWARD LENGTH=433 >AT1G25211.1 | Symbols: | F-box family protein | chr1:88…
AT1G25230.1	bpg2-VS-wt	0.469278	0.135373	0.0104543	0.0462475	None	| Symbols: | Calcineurin-like metallo-phosphoesterase superfamily protein | chr1:8840474-8842298 REVERSE LENGTH=339
AT1G25260.1	bpg2-VS-wt	-0.529654	0.245851	0.0633424	0.154347	None	| Symbols: | Ribosomal protein L10 family protein | chr1:8854163-8855766 REVERSE LENGTH=235
AT1G25350.1	bpg2-VS-wt	-0.00299894	0.119919	0.980661	0.986538	None	| Symbols: OVA9 | glutamine-tRNA ligase, putative / glutaminyl-tRNA synthetase, putative / GlnRS, putative | chr1:8889280-8894205 REVERSE LENGTH=795
AT1G25490.1	bpg2-VS-wt	0.161733	0.0714359	0.0533857	0.13668	None	| Symbols: RCN1, REGA, ATB BETA BETA, EER1 | ARM repeat superfamily protein | chr1:8951700-8954899 FORWARD LENGTH=588
AT1G25540.1	bpg2-VS-wt	-1.86313	0.574946	0.0229359	0.07797	Down	| Symbols: PFT1 | phytochrome and flowering time regulatory protein (PFT1) | chr1:8969392-8974446 REVERSE LENGTH=836
AT1G25570.1	bpg2-VS-wt	0.436854	0.117018	0.00576098	0.0321903	None	| Symbols: | Di-glucose binding protein with Leucine-rich repeat domain | chr1:8992183-8995430 REVERSE LENGTH=628
AT1G26090.1	bpg2-VS-wt	-0.476999	0.527376	0.395804	0.551858	None	| Symbols: | P-loop containing nucleoside triphosphate hydrolases superfamily protein | chr1:9020509-9022619 FORWARD LENGTH=455
AT1G26110.1	bpg2-VS-wt	0.250154	0.0934793	0.0280981	0.0889126	None	| Symbols: DCP5 | decapping 5 | chr1:9024616-9027556 REVERSE LENGTH=611
AT1G26460.1	bpg2-VS-wt	-0.015117	0.0983046	0.881594	0.925376	None	| Symbols: | Tetratricopeptide repeat (TPR)-like superfamily protein | chr1:9151816-9154407 FORWARD LENGTH=630
AT1G26520.1	bpg2-VS-wt	-0.123173	0.435129	0.795531	0.870518	None	| Symbols: | Cobalamin biosynthesis CobW-like protein | chr1:9163448-9165594 REVERSE LENGTH=374
AT1G26570.1	bpg2-VS-wt	0.228599	0.254714	0.395673	0.551858	None	| Symbols: UGD1, ATUGD1 | UDP-glucose dehydrogenase 1 | chr1:9182801-9184246 FORWARD LENGTH=481
AT1G26630.1	bpg2-VS-wt	0.331559	0.144278	0.0506238	0.132603	None	| Symbols: FBR12, ATELF5A-2, ELF5A-2 | Eukaryotic translation initiation factor 5A-1 (eIF-5A 1) protein | chr1:9205968-9207098 FORWARD LENGTH=159
AT1G26830.1	bpg2-VS-wt	0.227818	NA	NA	NA	None	| Symbols: CUL3A, ATCUL3A, ATCUL3, CUL3 | cullin 3 | chr1:9296063-9298374 FORWARD LENGTH=732
AT1G26850.1	bpg2-VS-wt	0.303796	0.105685	0.0206836	0.0726636	None	| Symbols: | S-adenosyl-L-methionine-dependent methyltransferases superfamily protein | chr1:9301146-9303432 REVERSE LENGTH=616 >AT1G26850.2 | Symbols: | S-adenosyl-L-methionine-dependent methyltransferases superfamily protein | chr1:9301146-9303432 REVERSE LENGTH=616
AT1G26880.1	bpg2-VS-wt	0.0253618	0.421758	0.953524	0.970748	None	| Symbols: | Ribosomal protein L34e superfamily protein | chr1:9315640-9316681 REVERSE LENGTH=120
AT1G26940.1	bpg2-VS-wt	0.340946	0.442853	0.497435	0.639581	None	| Symbols: | Cyclophilin-like peptidyl-prolyl cis-trans isomerase family protein | chr1:9343193-9344962 FORWARD LENGTH=226
AT1G27020.1	bpg2-VS-wt	0.438332	0.207704	0.0678348	0.162344	None	| Symbols: | unknown protein; BEST Arabidopsis thaliana protein match is: unknown protein (TAIR:AT1G27030.1); Has 514 Blast hits to 514 proteins in 175 species: Archae - 0; Bacteria - 311; Metazoa - 0; Fungi - 0; Plants - 65; Viruses - 0; Other Eukaryotes - 138 (source: NCBI BLink). | chr1:9378635-9380419 FORWARD LENGTH=308
AT1G27090.1	bpg2-VS-wt	0.332421	0.133598	0.0376266	0.109175	None	| Symbols: | glycine-rich protein | chr1:9404041-9406098 REVERSE LENGTH=420
AT1G27130.1	bpg2-VS-wt	0.153527	0.199191	0.475677	0.622236	None	| Symbols: ATGSTU13, GST12, GSTU13 | glutathione S-transferase tau 13 | chr1:9425582-9426597 FORWARD LENGTH=227
AT1G27190.1	bpg2-VS-wt	0.237022	0.183942	0.238499	0.391332	None	| Symbols: | Leucine-rich repeat protein kinase family protein | chr1:9446923-9448728 REVERSE LENGTH=601
AT1G27310.1	bpg2-VS-wt	0.547306	0.234429	0.047815	0.12719	None	| Symbols: NTF2A | nuclear transport factor 2A | chr1:9484615-9485790 REVERSE LENGTH=122
AT1G27330.1	bpg2-VS-wt	0.247561	0.19392	0.291593	0.450368	None	| Symbols: | Ribosome associated membrane protein RAMP4 | chr1:9493064-9493898 FORWARD LENGTH=68 >AT1G27350.1 | Symbols: | Ribosome associated membrane protein RAMP4 | chr1:9498319-9499303 REVERSE LENGTH=68
AT1G27390.1	bpg2-VS-wt	-0.0838869	0.166615	0.628196	0.746883	None	| Symbols: TOM20-2 | translocase outer membrane 20-2 | chr1:9513469-9514912 REVERSE LENGTH=210
AT1G27400.1	bpg2-VS-wt	0.249326	0.0691571	0.00692971	0.0358248	None	| Symbols: | Ribosomal protein L22p/L17e family protein | chr1:9515230-9516725 FORWARD LENGTH=176
AT1G27440.1	bpg2-VS-wt	0.417151	0.201698	0.0724319	0.169548	None	| Symbols: GUT2, IRX10, ATGUT1 | Exostosin family protein | chr1:9529265-9531213 REVERSE LENGTH=412
AT1G27450.1	bpg2-VS-wt	0.1764	0.120136	0.1802	0.319854	None	| Symbols: APT1, ATAPT1 | adenine phosphoribosyl transferase 1 | chr1:9532042-9533807 FORWARD LENGTH=243
AT1G27650.1	bpg2-VS-wt	0.0639949	0.148184	0.677246	0.785275	None	| Symbols: ATU2AF35A | U2 snRNP auxiliary factor small subunit, putative | chr1:9615152-9616042 FORWARD LENGTH=296
AT1G27680.1	bpg2-VS-wt	-0.957718	1.3231	0.492637	0.634813	None	| Symbols: APL2 | ADPGLC-PPase large subunit | chr1:9631630-9634450 FORWARD LENGTH=518
AT1G27752.1	bpg2-VS-wt	-0.122272	0.198754	0.565344	0.697532	None	| Symbols: | Ubiquitin system component Cue protein | chr1:9662250-9667318 FORWARD LENGTH=873
AT1G27770.1	bpg2-VS-wt	0.210325	0.143118	0.179869	0.319412	None	| Symbols: ACA1, PEA1 | autoinhibited Ca2+-ATPase 1 | chr1:9671912-9676010 REVERSE LENGTH=1020
AT1G27930.1	bpg2-VS-wt	0.482376	0.18017	0.0366658	0.106812	None	| Symbols: | Protein of unknown function (DUF579) | chr1:9731510-9732379 REVERSE LENGTH=289
AT1G27950.1	bpg2-VS-wt	0.494654	0.214631	0.0501038	0.131569	None	| Symbols: LTPG1 | glycosylphosphatidylinositol-anchored lipid protein transfer 1 | chr1:9740740-9741991 FORWARD LENGTH=193
AT1G27970.1	bpg2-VS-wt	0.580272	0.325535	0.11786	0.237614	None	| Symbols: NTF2B | nuclear transport factor 2B | chr1:9746921-9747787 FORWARD LENGTH=126
AT1G28120.1	bpg2-VS-wt	0.453601	0.152051	0.0204213	0.0719879	None	| Symbols: | CONTAINS InterPro DOMAIN/s: Ovarian tumour, otubain (InterPro:IPR003323), Ubiquitin thioesterase Otubain (InterPro:IPR016615), Peptidase C65, otubain (InterPro:IPR019400); Has 413 Blast hits to 411 proteins in 139 species: Archae - 0; Bacteria - 0; Metazoa - 184; Fungi - 83; Plants - 88; Viruses - 0; Other Eukaryotes - 58 (source: NCBI BLink). | chr1:9813219-9815143 REVERSE LENGTH=306
AT1G28290.1	bpg2-VS-wt	0.905552	0.203325	0.00212873	0.0180809	Up	| Symbols: AGP31 | arabinogalactan protein 31 | chr1:9889331-9890843 REVERSE LENGTH=359
AT1G28350.1	bpg2-VS-wt	0.123755	0.130431	0.370493	0.529723	None	| Symbols: | Nucleotidylyl transferase superfamily protein | chr1:9944483-9949577 FORWARD LENGTH=748
AT1G28580.1	bpg2-VS-wt	0.599929	0.526344	0.291863	0.450548	None	| Symbols: | GDSL-like Lipase/Acylhydrolase superfamily protein | chr1:10044603-10046379 REVERSE LENGTH=390
AT1G28660.1	bpg2-VS-wt	0.238083	0.326713	0.486954	0.631205	None	| Symbols: | GDSL-like Lipase/Acylhydrolase superfamily protein | chr1:10071856-10073371 REVERSE LENGTH=383
AT1G28670.1	bpg2-VS-wt	-0.447022	0.0627575	9.97057e-05	0.00352556	None	| Symbols: ARAB-1 | GDSL-like Lipase/Acylhydrolase superfamily protein | chr1:10074669-10076250 REVERSE LENGTH=384
AT1G28680.1	bpg2-VS-wt	-0.109614	0.303251	0.728417	0.821344	None	| Symbols: | HXXXD-type acyl-transferase family protein | chr1:10078222-10079763 FORWARD LENGTH=451
AT1G29080.1	bpg2-VS-wt	0.634205	0.448013	0.25185	0.40624	None	| Symbols: | Papain family cysteine protease | chr1:10157494-10158674 REVERSE LENGTH=346
AT1G29090.1	bpg2-VS-wt	1.28919	0.259234	0.00108891	0.0123129	Up	| Symbols: | Cysteine proteinases superfamily protein | chr1:10163103-10164385 REVERSE LENGTH=355
AT1G29150.1	bpg2-VS-wt	0.30419	0.111574	0.025992	0.0844396	None	| Symbols: ATS9, RPN6 | non-ATPase subunit 9 | chr1:10181240-10182499 FORWARD LENGTH=419
AT1G29250.1	bpg2-VS-wt	0.176907	0.489616	0.727218	0.82023	None	| Symbols: | Alba DNA/RNA-binding protein | chr1:10223461-10224592 REVERSE LENGTH=130
AT1G29310.1	bpg2-VS-wt	0.185368	0.183055	0.340878	0.502918	None	| Symbols: | SecY protein transport family protein | chr1:10252662-10254526 FORWARD LENGTH=475
AT1G29320.1	bpg2-VS-wt	-0.322281	0.370106	0.409242	0.563405	None	| Symbols: | Transducin/WD40 repeat-like superfamily protein | chr1:10255355-10258238 FORWARD LENGTH=468
AT1G29470.1	bpg2-VS-wt	0.467	0.241116	0.0887804	0.19573	None	| Symbols: | S-adenosyl-L-methionine-dependent methyltransferases superfamily protein | chr1:10310424-10313369 REVERSE LENGTH=770 >AT1G29470.2 | Symbols: | S-adenosyl-L-methionine-dependent methyltransferases superfamily protein | chr1:10310424-10313369 REVERSE LENGTH=770
AT1G29670.1	bpg2-VS-wt	0.357312	0.0625812	0.000449396	0.00768394	None	| Symbols: | GDSL-like Lipase/Acylhydrolase superfamily protein | chr1:10375843-10377717 FORWARD LENGTH=363
AT1G29680.1	bpg2-VS-wt	-0.153174	0.285357	0.60805	0.732333	None	| Symbols: | Protein of unknown function (DUF1264) | chr1:10377900-10378931 REVERSE LENGTH=237
AT1G29790.1	bpg2-VS-wt	0.3035	0.0883572	0.0109122	0.0476825	None	| Symbols: | S-adenosyl-L-methionine-dependent methyltransferases superfamily protein | chr1:10430025-10431161 FORWARD LENGTH=378 >AT1G29790.2 | Symbols: | S-adenosyl-L-methionine-dependent methyltransferases superfamily protein | chr1:10430025-10431161 FORWARD LENGTH=378
AT1G29880.1	bpg2-VS-wt	0.257743	0.142762	0.108652	0.22451	None	| Symbols: | glycyl-tRNA synthetase / glycine--tRNA ligase | chr1:10459662-10462781 REVERSE LENGTH=729
AT1G29890.1	bpg2-VS-wt	0.255966	0.351107	0.486778	0.631205	None	| Symbols: | O-acetyltransferase family protein | chr1:10464491-10467153 FORWARD LENGTH=470
AT1G29900.1	bpg2-VS-wt	-0.0730522	0.0633973	0.282469	0.441174	None	| Symbols: CARB | carbamoyl phosphate synthetase B | chr1:10468164-10471976 FORWARD LENGTH=1187
AT1G29910.1	bpg2-VS-wt	-0.498627	0.212549	0.0469781	0.125509	None	| Symbols: CAB3, AB180, LHCB1.2 | chlorophyll A/B binding protein 3 | chr1:10472443-10473246 REVERSE LENGTH=267 >AT1G29920.1 | Symbols: CAB2, AB165, LHCB1.1 | chlorophyll A/B-binding protein 2 | chr1:10475089-10475892 REVERSE LENGTH=267
AT1G29980.1	bpg2-VS-wt	0.304178	0.251419	0.271837	0.428258	None	| Symbols: | Protein of unknown function, DUF642 | chr1:10503411-10505994 REVERSE LENGTH=407
AT1G29990.1	bpg2-VS-wt	0.266633	0.119118	0.0555641	0.140713	None	| Symbols: PFD6 | prefoldin 6 | chr1:10507666-10508821 FORWARD LENGTH=129
AT1G30000.1	bpg2-VS-wt	0.73574	1.28172	0.586809	0.71677	None	| Symbols: MNS3 | alpha-mannosidase 3 | chr1:10509532-10512320 REVERSE LENGTH=624
AT1G30120.1	bpg2-VS-wt	-0.354042	0.484147	0.48548	0.630737	None	| Symbols: PDH-E1 BETA | pyruvate dehydrogenase E1 beta | chr1:10584350-10586477 REVERSE LENGTH=406
AT1G30230.1	bpg2-VS-wt	0.20291	0.107463	0.0956924	0.207002	None	| Symbols: | Glutathione S-transferase, C-terminal-like;Translation elongation factor EF1B/ribosomal protein S6 | chr1:10639286-10640515 FORWARD LENGTH=231
AT1G30240.1	bpg2-VS-wt	-0.131653	NA	NA	NA	None	| Symbols: | FUNCTIONS IN: binding; INVOLVED IN: biological_process unknown; LOCATED IN: cellular_component unknown; EXPRESSED IN: 21 plant structures; EXPRESSED DURING: 13 growth stages; CONTAINS InterPro DOMAIN/s: Armadillo-type fold (InterPro:IPR016024); Has 165 Blast hits to 164 proteins in 73 species: Archae - 0; Bacteria - 0; Metazoa - 47; Fungi - 68; Plants - 46; Viruses - 0; Other Eukaryo…
AT1G30360.1	bpg2-VS-wt	0.253388	0.301028	0.427751	0.579019	None	| Symbols: ERD4 | Early-responsive to dehydration stress protein (ERD4) | chr1:10715892-10718799 FORWARD LENGTH=724
AT1G30400.1	bpg2-VS-wt	0.189595	0.0338909	0.00051367	0.00820978	None	| Symbols: ATMRP1, EST1, ABCC1, ATABCC1, MRP1 | multidrug resistance-associated protein 1 | chr1:10728139-10737697 FORWARD LENGTH=1622 >AT1G30400.2 | Symbols: ATMRP1, EST1, ABCC1 | multidrug resistance-associated protein 1 | chr1:10728139-10737697 FORWARD LENGTH=1622
AT1G30440.1	bpg2-VS-wt	1.69141	0.708534	0.0440479	0.12087	Up	| Symbols: | Phototropic-responsive NPH3 family protein | chr1:10759475-10762199 FORWARD LENGTH=665
AT1G30510.1	bpg2-VS-wt	0.564796	0.30925	0.105226	0.21966	None	| Symbols: ATRFNR2, RFNR2 | root FNR 2 | chr1:10807150-10808984 REVERSE LENGTH=381
AT1G30530.1	bpg2-VS-wt	0.498207	0.173592	0.0208295	0.0729783	None	| Symbols: UGT78D1 | UDP-glucosyl transferase 78D1 | chr1:10814917-10816374 FORWARD LENGTH=453
AT1G30580.1	bpg2-VS-wt	0.156228	0.102309	0.165273	0.302044	None	| Symbols: | GTP binding | chr1:10831953-10835454 REVERSE LENGTH=394
AT1G30630.1	bpg2-VS-wt	0.418727	0.131887	0.0130978	0.0534943	None	| Symbols: | Coatomer epsilon subunit | chr1:10858546-10860173 REVERSE LENGTH=292
AT1G30680.1	bpg2-VS-wt	1.21695	0.680352	0.148175	0.281786	None	| Symbols: | toprim domain-containing protein | chr1:10881665-10886060 FORWARD LENGTH=709
AT1G30690.1	bpg2-VS-wt	-0.178049	0.2902	0.558922	0.691584	None	| Symbols: | Sec14p-like phosphatidylinositol transfer family protein | chr1:10888284-10890085 FORWARD LENGTH=540 >AT1G30690.2 | Symbols: | Sec14p-like phosphatidylinositol transfer family protein | chr1:10888284-10890085 FORWARD LENGTH=540
AT1G31070.2	bpg2-VS-wt	0.284647	0.133883	0.0661958	0.159502	None	| Symbols: GlcNAc1pUT1 | N-acetylglucosamine-1-phosphate uridylyltransferase 1 | chr1:11084951-11088361 FORWARD LENGTH=505
AT1G31180.1	bpg2-VS-wt	0.193109	0.0520922	0.00598154	0.0329493	None	| Symbols: ATIMD3, IMD3, IPMDH1 | isopropylmalate dehydrogenase 3 | chr1:11142843-11144617 REVERSE LENGTH=404
AT1G31190.1	bpg2-VS-wt	0.468431	0.201691	0.0531968	0.136423	None	| Symbols: IMPL1 | myo-inositol monophosphatase like 1 | chr1:11144861-11146800 FORWARD LENGTH=371
AT1G31220.1	bpg2-VS-wt	2.04838	0.593308	0.0259958	0.0844396	Up	| Symbols: | Formyl transferase | chr1:11157064-11158408 FORWARD LENGTH=292
AT1G31230.1	bpg2-VS-wt	0.233585	0.142147	0.138951	0.267712	None	| Symbols: AK-HSDH I, AK-HSDH | aspartate kinase-homoserine dehydrogenase i | chr1:11158744-11163055 REVERSE LENGTH=911
AT1G31330.1	bpg2-VS-wt	-2.49412	0.171569	4.9122e-07	0.000156588	Down	| Symbols: PSAF | photosystem I subunit F | chr1:11215011-11215939 REVERSE LENGTH=221
AT1G31660.1	bpg2-VS-wt	0.154922	0.243366	0.547899	0.681849	None	| Symbols: | CONTAINS InterPro DOMAIN/s: Bystin (InterPro:IPR007955); Has 475 Blast hits to 467 proteins in 210 species: Archae - 0; Bacteria - 9; Metazoa - 155; Fungi - 139; Plants - 55; Viruses - 0; Other Eukaryotes - 117 (source: NCBI BLink). | chr1:11331176-11333440 REVERSE LENGTH=444
AT1G31730.1	bpg2-VS-wt	0.310582	0.155857	0.0814272	0.184493	None	| Symbols: | Adaptin family protein | chr1:11359907-11363916 FORWARD LENGTH=938
AT1G31800.1	bpg2-VS-wt	0.188317	0.218946	0.414761	0.569162	None	| Symbols: CYP97A3, LUT5 | cytochrome P450, family 97, subfamily A, polypeptide 3 | chr1:11396440-11399470 FORWARD LENGTH=595
AT1G31812.1	bpg2-VS-wt	0.146132	0.249093	0.573611	0.705495	None	| Symbols: ACBP6, ACBP | acyl-CoA-binding protein 6 | chr1:11411132-11412099 REVERSE LENGTH=92
AT1G31850.1	bpg2-VS-wt	0.35385	0.107299	0.0108946	0.0476593	None	| Symbols: | S-adenosyl-L-methionine-dependent methyltransferases superfamily protein | chr1:11431165-11433443 FORWARD LENGTH=603 >AT1G31850.2 | Symbols: | S-adenosyl-L-methionine-dependent methyltransferases superfamily protein | chr1:11431165-11433443 FORWARD LENGTH=603 >AT1G31850.3 | Symbols: | S-adenosyl-L-methionine-dependent methyltransferases superfamily protein | chr1:11431165-11433443 FO…
AT1G31910.1	bpg2-VS-wt	0.786798	0.189828	0.00604617	0.0331644	Up	| Symbols: | GHMP kinase family protein | chr1:11459050-11461649 FORWARD LENGTH=505
AT1G31920.1	bpg2-VS-wt	-0.00639653	0.229616	0.978553	0.986118	None	| Symbols: | Tetratricopeptide repeat (TPR)-like superfamily protein | chr1:11461864-11463684 REVERSE LENGTH=606
AT1G31970.1	bpg2-VS-wt	-0.536635	0.21054	0.0342357	0.102103	None	| Symbols: STRS1 | DEA(D/H)-box RNA helicase family protein | chr1:11479921-11482707 FORWARD LENGTH=537
AT1G32060.1	bpg2-VS-wt	-0.196782	0.0972881	0.0777351	0.17825	None	| Symbols: PRK | phosphoribulokinase | chr1:11532668-11534406 FORWARD LENGTH=395
AT1G32090.1	bpg2-VS-wt	0.153096	0.112428	0.222194	0.373267	None	| Symbols: | early-responsive to dehydration stress protein (ERD4) | chr1:11540244-11544041 REVERSE LENGTH=806
AT1G32200.1	bpg2-VS-wt	0.654875	0.15321	0.00270811	0.0200869	Up	| Symbols: ATS1, ACT1 | phospholipid/glycerol acyltransferase family protein | chr1:11602223-11605001 REVERSE LENGTH=459 >AT1G32200.2 | Symbols: ATS1, ACT1 | phospholipid/glycerol acyltransferase family protein | chr1:11602223-11605001 REVERSE LENGTH=459
AT1G32220.1	bpg2-VS-wt	0.416675	0.48504	0.418754	0.572419	None	| Symbols: | NAD(P)-binding Rossmann-fold superfamily protein | chr1:11608038-11609591 FORWARD LENGTH=296
AT1G32440.1	bpg2-VS-wt	-0.0710269	0.143661	0.634309	0.751166	None	| Symbols: PKp3 | plastidial pyruvate kinase 3 | chr1:11712205-11714963 FORWARD LENGTH=571
AT1G32470.1	bpg2-VS-wt	0.208129	0.092627	0.0548269	0.139184	None	| Symbols: | Single hybrid motif superfamily protein | chr1:11739479-11740246 REVERSE LENGTH=166
AT1G32500.1	bpg2-VS-wt	0.65149	0.239003	0.0260115	0.0844396	Up	| Symbols: ATNAP6, NAP6 | non-intrinsic ABC protein 6 | chr1:11750091-11751994 REVERSE LENGTH=475
AT1G32550.1	bpg2-VS-wt	1.08912	0.296941	0.169451	0.307797	None	| Symbols: FdC1 | 2Fe-2S ferredoxin-like superfamily protein | chr1:11771969-11774117 REVERSE LENGTH=181
AT1G32790.1	bpg2-VS-wt	0.330455	0.232928	0.198941	0.343705	None	| Symbols: CID11 | CTC-interacting domain 11 | chr1:11875174-11877188 REVERSE LENGTH=358
AT1G32990.1	bpg2-VS-wt	0.0471014	0.140444	0.745968	0.835802	None	| Symbols: PRPL11 | plastid ribosomal protein l11 | chr1:11955827-11957139 FORWARD LENGTH=222
AT1G33040.1	bpg2-VS-wt	0.958745	0.149908	0.000210121	0.00514244	Up	| Symbols: NACA5 | nascent polypeptide-associated complex subunit alpha-like protein 5 | chr1:11966547-11967696 FORWARD LENGTH=209
AT1G33120.1	bpg2-VS-wt	0.201033	0.0721962	0.0237578	0.0798315	None	| Symbols: | Ribosomal protein L6 family | chr1:12010986-12012223 FORWARD LENGTH=194 >AT1G33140.1 | Symbols: PGY2 | Ribosomal protein L6 family | chr1:12023360-12024502 FORWARD LENGTH=194
AT1G33230.1	bpg2-VS-wt	0.0896803	0.299782	0.772449	0.855612	None	| Symbols: | TMPIT-like protein | chr1:12046844-12049794 FORWARD LENGTH=347
AT1G33490.1	bpg2-VS-wt	0.091497	0.383469	0.826783	0.891029	None	| Symbols: | unknown protein; CONTAINS InterPro DOMAIN/s: Protein of unknown function DUF2062 (InterPro:IPR018639); BEST Arabidopsis thaliana protein match is: unknown protein (TAIR:AT4G10140.1); Has 88 Blast hits to 88 proteins in 29 species: Archae - 0; Bacteria - 28; Metazoa - 0; Fungi - 0; Plants - 54; Viruses - 0; Other Eukaryotes - 6 (source: NCBI BLink). | chr1:12150941-12152276 REVERSE LE…
AT1G33590.1	bpg2-VS-wt	1.0977	0.127421	2.55321e-05	0.00148201	Up	| Symbols: | Leucine-rich repeat (LRR) family protein | chr1:12177788-12179221 FORWARD LENGTH=477
AT1G33700.1	bpg2-VS-wt	-0.56744	0.12477	0.00187958	0.0169206	None	| Symbols: | Beta-glucosidase, GBA2 type family protein | chr1:12208853-12213571 REVERSE LENGTH=947 >AT1G33700.2 | Symbols: | Beta-glucosidase, GBA2 type family protein | chr1:12208853-12213571 REVERSE LENGTH=947
AT1G33780.1	bpg2-VS-wt	0.261335	0.222743	0.279063	0.437083	None	| Symbols: | Protein of unknown function (DUF179) | chr1:12244799-12246034 REVERSE LENGTH=325
AT1G33790.2	bpg2-VS-wt	0.212321	0.0853896	0.0377274	0.109249	None	| Symbols: | jacalin lectin family protein | chr1:12256990-12260432 FORWARD LENGTH=745
AT1G33800.1	bpg2-VS-wt	-0.137633	0.346576	0.703107	0.804784	None	| Symbols: | Protein of unknown function (DUF579) | chr1:12261480-12262456 FORWARD LENGTH=297
AT1G33810.1	bpg2-VS-wt	1.2211	0.261809	0.00230342	0.0185082	Up	| Symbols: | unknown protein; FUNCTIONS IN: molecular_function unknown; INVOLVED IN: biological_process unknown; LOCATED IN: chloroplast thylakoid membrane, chloroplast, chloroplast envelope; EXPRESSED IN: 22 plant structures; EXPRESSED DURING: 13 growth stages; Has 39 Blast hits to 39 proteins in 18 species: Archae - 0; Bacteria - 0; Metazoa - 0; Fungi - 0; Plants - 39; Viruses - 0; Other Eukary…
AT1G33811.1	bpg2-VS-wt	0.315085	0.395507	0.461783	0.611895	None	| Symbols: | GDSL-like Lipase/Acylhydrolase superfamily protein | chr1:12267918-12269690 FORWARD LENGTH=370
AT1G34000.1	bpg2-VS-wt	-0.36709	0.295398	0.269078	0.42573	None	| Symbols: OHP2 | one-helix protein 2 | chr1:12358151-12358902 REVERSE LENGTH=172
AT1G34130.1	bpg2-VS-wt	0.12895	0.177751	0.48885	0.631817	None	| Symbols: STT3B | staurosporin and temperature sensitive 3-like b | chr1:12430000-12432985 FORWARD LENGTH=735
AT1G34430.1	bpg2-VS-wt	0.125377	0.114047	0.3036	0.46302	None	| Symbols: EMB3003 | 2-oxoacid dehydrogenases acyltransferase family protein | chr1:12588027-12590084 REVERSE LENGTH=465
AT1G34760.1	bpg2-VS-wt	0.108749	0.114758	0.371056	0.529943	None	| Symbols: GRF11, GF14 OMICRON, RHS5 | general regulatory factor 11 | chr1:12744062-12745603 REVERSE LENGTH=255
AT1G34770.1	bpg2-VS-wt	-2.10319	0.251809	0.000160068	0.00445986	Down	| Symbols: | CONTAINS InterPro DOMAIN/s: MAGE protein (InterPro:IPR002190); Has 1274 Blast hits to 1260 proteins in 85 species: Archae - 0; Bacteria - 0; Metazoa - 1104; Fungi - 45; Plants - 49; Viruses - 0; Other Eukaryotes - 76 (source: NCBI BLink). | chr1:12746624-12748449 FORWARD LENGTH=237
AT1G35160.1	bpg2-VS-wt	0.235228	0.0818621	0.0207183	0.0727197	None	| Symbols: GRF4, 14-3-3PHI, GF14 PHI | GF14 protein phi chain | chr1:12867264-12868514 FORWARD LENGTH=267
AT1G35420.1	bpg2-VS-wt	0.730415	0.217211	0.0282339	0.0890526	Up	| Symbols: | alpha/beta-Hydrolases superfamily protein | chr1:13026320-13027463 FORWARD LENGTH=310
AT1G35580.1	bpg2-VS-wt	0.464077	0.175021	0.0291856	0.0907799	None	| Symbols: CINV1 | cytosolic invertase 1 | chr1:13122460-13124808 REVERSE LENGTH=551 >AT1G35580.2 | Symbols: CINV1 | cytosolic invertase 1 | chr1:13122460-13124808 REVERSE LENGTH=551
AT1G35620.1	bpg2-VS-wt	0.683964	0.162388	0.00294821	0.02119	Up	| Symbols: ATPDIL5-2, ATPDI8, PDI8, PDIL5-2 | PDI-like 5-2 | chr1:13156504-13158280 FORWARD LENGTH=440
AT1G35680.1	bpg2-VS-wt	0.0950951	0.190643	0.631335	0.749161	None	| Symbols: | Ribosomal protein L21 | chr1:13208777-13210246 FORWARD LENGTH=220
AT1G35720.1	bpg2-VS-wt	-0.0357894	0.144549	0.810685	0.880904	None	| Symbols: ANNAT1, OXY5, ATOXY5 | annexin 1 | chr1:13225304-13226939 FORWARD LENGTH=317
AT1G36160.1	bpg2-VS-wt	1.03189	0.171107	0.000312546	0.00643139	Up	| Symbols: ACC1, AT-ACC1, EMB22, GK, PAS3 | acetyl-CoA carboxylase 1 | chr1:13534196-13543773 FORWARD LENGTH=2254 >AT1G36160.2 | Symbols: ACC1 | acetyl-CoA carboxylase 1 | chr1:13534196-13543773 FORWARD LENGTH=2254
AT1G36280.1	bpg2-VS-wt	0.583672	0.321327	0.119206	0.23945	None	| Symbols: | L-Aspartase-like family protein | chr1:13640600-13642908 FORWARD LENGTH=527
AT1G36320.1	bpg2-VS-wt	0.0695683	0.364014	0.855954	0.909262	None	| Symbols: | unknown protein; BEST Arabidopsis thaliana protein match is: unknown protein (TAIR:AT4G37920.1); Has 93 Blast hits to 90 proteins in 22 species: Archae - 0; Bacteria - 0; Metazoa - 0; Fungi - 0; Plants - 85; Viruses - 0; Other Eukaryotes - 8 (source: NCBI BLink). | chr1:13671876-13673939 FORWARD LENGTH=414
AT1G36390.1	bpg2-VS-wt	0.290466	0.142583	0.0760071	0.175529	None	| Symbols: | Co-chaperone GrpE family protein | chr1:13701811-13703524 REVERSE LENGTH=279 >AT1G36390.2 | Symbols: | Co-chaperone GrpE family protein | chr1:13701811-13703524 REVERSE LENGTH=279
AT1G36730.1	bpg2-VS-wt	0.0116176	0.3431	0.973818	0.982583	None	| Symbols: | Translation initiation factor IF2/IF5 | chr1:13898706-13900025 REVERSE LENGTH=439
AT1G37130.1	bpg2-VS-wt	-0.41731	0.17817	0.0472533	0.125955	None	| Symbols: NIA2, B29, NIA2-1, CHL3, NR, NR2, ATNR2 | nitrate reductase 2 | chr1:14158617-14161652 FORWARD LENGTH=917
AT1G41830.1	bpg2-VS-wt	0.508176	0.149665	0.00942392	0.0437347	None	| Symbols: SKS6 | SKU5-similar 6 | chr1:15603892-15607802 REVERSE LENGTH=542
AT1G41880.1	bpg2-VS-wt	0.510947	0.10659	0.00136676	0.0140383	None	| Symbols: | Ribosomal protein L35Ae family protein | chr1:15651585-15652427 REVERSE LENGTH=111
AT1G42550.1	bpg2-VS-wt	0.231242	0.295616	0.459713	0.610804	None	| Symbols: PMI1 | plastid movement impaired1 | chr1:15977131-15979734 FORWARD LENGTH=843
AT1G42960.1	bpg2-VS-wt	0.352095	0.18744	0.0971388	0.209061	None	| Symbols: | expressed protein localized to the inner membrane of the chloroplast. | chr1:16125863-16127080 FORWARD LENGTH=168
AT1G42970.1	bpg2-VS-wt	0.0543471	0.0787455	0.509615	0.649956	None	| Symbols: GAPB | glyceraldehyde-3-phosphate dehydrogenase B subunit | chr1:16127552-16129584 FORWARD LENGTH=447
AT1G43140.1	bpg2-VS-wt	0.6335	0.272258	0.0528592	0.135959	None	| Symbols: | Cullin family protein | chr1:16232785-16236109 FORWARD LENGTH=721
AT1G43170.1	bpg2-VS-wt	0.370004	0.157595	0.0468402	0.125487	None	| Symbols: ARP1, emb2207, RPL3A, RP1 | ribosomal protein 1 | chr1:16266992-16268631 FORWARD LENGTH=389 >AT1G43170.2 | Symbols: ARP1, RPL3A, RP1 | ribosomal protein 1 | chr1:16266992-16268631 FORWARD LENGTH=389 >AT1G43170.3 | Symbols: ARP1, RPL3A, RP1 | ribosomal protein 1 | chr1:16266992-16268631 FORWARD LENGTH=389 >AT1G43170.5 | Symbols: RP1 | ribosomal protein 1 | chr1:16266992-16268631 FORWARD…
AT1G43190.1	bpg2-VS-wt	0.333712	0.255632	0.228034	0.378995	None	| Symbols: PTB3 | polypyrimidine tract-binding protein 3 | chr1:16275432-16278185 REVERSE LENGTH=432 >AT1G43190.2 | Symbols: PTB3 | polypyrimidine tract-binding protein 3 | chr1:16275432-16278185 REVERSE LENGTH=432
AT1G43560.1	bpg2-VS-wt	0.388448	0.21727	0.12402	0.246529	None	| Symbols: Aty2, ty2 | thioredoxin Y2 | chr1:16398359-16399828 REVERSE LENGTH=167
AT1G43670.1	bpg2-VS-wt	0.129846	0.114526	0.28972	0.448559	None	| Symbols: | Inositol monophosphatase family protein | chr1:16468184-16470347 FORWARD LENGTH=341
AT1G43690.1	bpg2-VS-wt	0.134453	0.13956	0.367437	0.525933	None	| Symbols: | ubiquitin interaction motif-containing protein | chr1:16478519-16482589 FORWARD LENGTH=599
AT1G43710.1	bpg2-VS-wt	-0.207288	0.229306	0.392413	0.549212	None	| Symbols: emb1075 | Pyridoxal phosphate (PLP)-dependent transferases superfamily protein | chr1:16486534-16488298 REVERSE LENGTH=482
AT1G43800.1	bpg2-VS-wt	-2.61975	4.35716	0.566625	0.698891	None	| Symbols: | Plant stearoyl-acyl-carrier-protein desaturase family protein | chr1:16577662-16579549 FORWARD LENGTH=391
AT1G43890.1	bpg2-VS-wt	0.0582149	0.0690303	0.423543	0.575363	None	| Symbols: ATRAB18, ATRABC1, RAB18-1, RABC1, ATRAB-C1, RAB18 | RAB GTPASE HOMOLOG B18 | chr1:16646934-16648395 FORWARD LENGTH=212 >AT1G43890.2 | Symbols: ATRAB18, ATRABC1, RAB18-1, RABC1, ATRAB-C1, RAB18 | RAB GTPASE HOMOLOG B18 | chr1:16646934-16648395 FORWARD LENGTH=212 >AT1G43890.3 | Symbols: ATRAB18, ATRABC1, RAB18-1, RABC1, ATRAB-C1, RAB18 | RAB GTPASE HOMOLOG B18 | chr1:16646934-16648395 FO…
AT1G44120.1	bpg2-VS-wt	-0.734687	0.914499	0.506062	0.646543	None	| Symbols: | Armadillo/beta-catenin-like repeat ; C2 calcium/lipid-binding domain (CaLB) protein | chr1:16780610-16787414 FORWARD LENGTH=2114
AT1G44170.1	bpg2-VS-wt	1.32497	0.723201	0.104303	0.218906	None	| Symbols: ALDH3H1, ALDH4 | aldehyde dehydrogenase 3H1 | chr1:16796564-16800031 REVERSE LENGTH=484 >AT1G44170.2 | Symbols: ALDH3H1, ALDH4 | aldehyde dehydrogenase 3H1 | chr1:16796564-16800031 REVERSE LENGTH=484
AT1G44446.1	bpg2-VS-wt	-1.05595	0.206299	0.00218137	0.0180809	Down	| Symbols: CH1, ATCAO, CAO | Pheophorbide a oxygenase family protein with Rieske [2Fe-2S] domain | chr1:16848664-16851152 REVERSE LENGTH=536
AT1G44575.1	bpg2-VS-wt	-0.052637	0.169042	0.763469	0.848566	None	| Symbols: NPQ4, PSBS | Chlorophyll A-B binding family protein | chr1:16871768-16873194 FORWARD LENGTH=265
AT1G44790.1	bpg2-VS-wt	0.261586	0.275604	0.379197	0.536644	None	| Symbols: | ChaC-like family protein | chr1:16912403-16913582 REVERSE LENGTH=199
AT1G44820.1	bpg2-VS-wt	0.108815	0.51042	0.8396	0.898763	None	| Symbols: | Peptidase M20/M25/M40 family protein | chr1:16926351-16928354 FORWARD LENGTH=438
AT1G44835.1	bpg2-VS-wt	-0.244993	0.181924	0.220053	0.370798	None	| Symbols: | YbaK/aminoacyl-tRNA synthetase-associated domain | chr1:16939909-16942337 FORWARD LENGTH=307
AT1G44920.1	bpg2-VS-wt	0.46711	0.181005	0.0325839	0.0986138	None	| Symbols: | unknown protein; FUNCTIONS IN: molecular_function unknown; INVOLVED IN: biological_process unknown; LOCATED IN: chloroplast; EXPRESSED IN: 22 plant structures; EXPRESSED DURING: 13 growth stages; CONTAINS InterPro DOMAIN/s: Protein of unknown function DUF3054 (InterPro:IPR021414); Has 246 Blast hits to 246 proteins in 119 species: Archae - 14; Bacteria - 181; Metazoa - 0; Fungi - 0; …
AT1G45000.1	bpg2-VS-wt	0.258677	0.0735385	0.00787377	0.0386977	None	| Symbols: | AAA-type ATPase family protein | chr1:17009220-17011607 FORWARD LENGTH=399
AT1G45145.1	bpg2-VS-wt	0.312855	0.427404	0.54033	0.675629	None	| Symbols: ATTRX5, ATH5, LIV1, TRX5 | thioredoxin H-type 5 | chr1:17075264-17076256 REVERSE LENGTH=118
AT1G45150.1	bpg2-VS-wt	0.303447	0.541095	0.614091	0.73619	None	| Symbols: | unknown protein; Has 219 Blast hits to 202 proteins in 78 species: Archae - 0; Bacteria - 166; Metazoa - 0; Fungi - 0; Plants - 36; Viruses - 0; Other Eukaryotes - 17 (source: NCBI BLink). | chr1:17077615-17082330 REVERSE LENGTH=643
AT1G45201.1	bpg2-VS-wt	-0.0553932	0.079322	0.504758	0.6453	None	| Symbols: ATTLL1, TLL1 | triacylglycerol lipase-like 1 | chr1:17123889-17128462 FORWARD LENGTH=479
AT1G45230.1	bpg2-VS-wt	0.356645	0.21593	0.142585	0.272948	None	| Symbols: | Protein of unknown function (DUF3223) | chr1:17169874-17171381 REVERSE LENGTH=219
AT1G45332.1	bpg2-VS-wt	0.375178	0.333887	0.293739	0.4517	None	| Symbols: | Translation elongation factor EFG/EF2 protein | chr1:17172507-17176683 REVERSE LENGTH=754
AT1G47128.1	bpg2-VS-wt	0.0375609	0.134398	0.78697	0.865288	None	| Symbols: RD21, RD21A | Granulin repeat cysteine protease family protein | chr1:17283139-17285609 REVERSE LENGTH=462
AT1G47200.1	bpg2-VS-wt	0.340153	0.343042	0.366933	0.525407	None	| Symbols: WPP2 | WPP domain protein 2 | chr1:17298181-17298723 REVERSE LENGTH=180
AT1G47250.1	bpg2-VS-wt	0.322138	0.0863588	0.00578584	0.0322588	None	| Symbols: PAF2 | 20S proteasome alpha subunit F2 | chr1:17319220-17320900 FORWARD LENGTH=277
AT1G47260.1	bpg2-VS-wt	0.289166	0.0808352	0.00721732	0.0366425	None	| Symbols: APFI, GAMMA CA2 | gamma carbonic anhydrase 2 | chr1:17321384-17323347 REVERSE LENGTH=278
AT1G47290.1	bpg2-VS-wt	0.163906	0.369822	0.676139	0.784225	None	| Symbols: AT3BETAHSD/D1, 3BETAHSD/D1 | 3beta-hydroxysteroid-dehydrogenase/decarboxylase isoform 1 | chr1:17336121-17339030 FORWARD LENGTH=382
AT1G47420.1	bpg2-VS-wt	0.262985	0.210485	0.246824	0.401968	None	| Symbols: SDH5 | succinate dehydrogenase 5 | chr1:17395774-17397176 REVERSE LENGTH=257
AT1G47490.1	bpg2-VS-wt	-0.00690839	0.591901	0.991247	0.99329	None	| Symbols: ATRBP47C, RBP47C | RNA-binding protein 47C | chr1:17424801-17427182 FORWARD LENGTH=432
AT1G47500.1	bpg2-VS-wt	-0.0327653	0.163121	0.845817	0.902897	None	| Symbols: ATRBP47C', RBP47C' | RNA-binding protein 47C' | chr1:17432682-17434805 FORWARD LENGTH=434
AT1G47540.1	bpg2-VS-wt	0.437245	0.151564	0.0203581	0.0719097	None	| Symbols: | Scorpion toxin-like knottin superfamily protein | chr1:17455702-17456146 REVERSE LENGTH=98
AT1G47550.1	bpg2-VS-wt	0.47117	0.360308	0.227305	0.378548	None	| Symbols: SEC3A | exocyst complex component sec3A | chr1:17457171-17463896 FORWARD LENGTH=887
AT1G47600.1	bpg2-VS-wt	0.239954	0.404161	0.56911	0.700845	None	| Symbols: BGLU34, TGG4 | beta glucosidase 34 | chr1:17491771-17494589 FORWARD LENGTH=511
AT1G47710.1	bpg2-VS-wt	0.571702	0.135007	0.00285839	0.0209346	None	| Symbols: | Serine protease inhibitor (SERPIN) family protein | chr1:17558271-17560061 FORWARD LENGTH=391
AT1G47750.1	bpg2-VS-wt	0.0660585	0.258998	0.80884	0.880253	None	| Symbols: PEX11A | peroxin 11A | chr1:17569388-17570134 REVERSE LENGTH=248
AT1G47830.1	bpg2-VS-wt	0.269494	0.115479	0.0478847	0.127289	None	| Symbols: | SNARE-like superfamily protein | chr1:17613346-17614784 REVERSE LENGTH=142
AT1G47980.1	bpg2-VS-wt	0.718554	0.180038	0.00399899	0.0256181	Up	| Symbols: | unknown protein; FUNCTIONS IN: molecular_function unknown; INVOLVED IN: biological_process unknown; LOCATED IN: endomembrane system; EXPRESSED IN: 6 plant structures; EXPRESSED DURING: 4 anthesis, F mature embryo stage, petal differentiation and expansion stage, E expanded cotyledon stage; BEST Arabidopsis thaliana protein match is: unknown protein (TAIR:AT3G62730.1); Has 169 Blast h…
AT1G48030.1	bpg2-VS-wt	0.000143866	0.122257	0.99909	0.99909	None	| Symbols: mtLPD1 | mitochondrial lipoamide dehydrogenase 1 | chr1:17717432-17719141 REVERSE LENGTH=507 >AT1G48030.2 | Symbols: mtLPD1 | mitochondrial lipoamide dehydrogenase 1 | chr1:17717432-17719141 REVERSE LENGTH=507
AT1G48130.1	bpg2-VS-wt	-0.0707831	0.388544	0.859977	0.912154	None	| Symbols: ATPER1, PER1 | 1-cysteine peroxiredoxin 1 | chr1:17780610-17781500 FORWARD LENGTH=216
AT1G48160.1	bpg2-VS-wt	0.054235	0.502466	0.923898	0.954326	None	| Symbols: | signal recognition particle 19 kDa protein, putative / SRP19, putative | chr1:17786779-17788286 REVERSE LENGTH=145
AT1G48350.1	bpg2-VS-wt	-0.00698373	0.104845	0.948527	0.968957	None	| Symbols: | Ribosomal L18p/L5e family protein | chr1:17867269-17868215 FORWARD LENGTH=170
AT1G48410.1	bpg2-VS-wt	0.350183	0.153388	0.051829	0.13384	None	| Symbols: AGO1 | Stabilizer of iron transporter SufD / Polynucleotidyl transferase | chr1:17886285-17891892 REVERSE LENGTH=1048
AT1G48420.1	bpg2-VS-wt	0.593682	0.185223	0.0149567	0.0581085	Up	| Symbols: D-CDES, ATACD1, ACD1 | D-cysteine desulfhydrase | chr1:17896767-17898803 REVERSE LENGTH=401
AT1G48460.1	bpg2-VS-wt	0.121975	0.203959	0.568653	0.700504	None	| Symbols: | unknown protein; FUNCTIONS IN: molecular_function unknown; INVOLVED IN: biological_process unknown; LOCATED IN: chloroplast envelope; EXPRESSED IN: 21 plant structures; EXPRESSED DURING: 13 growth stages; BEST Arabidopsis thaliana protein match is: unknown protein (TAIR:AT5G63040.1); Has 60 Blast hits to 60 proteins in 14 species: Archae - 0; Bacteria - 0; Metazoa - 0; Fungi - 0; Pla…
AT1G48480.1	bpg2-VS-wt	0.0212919	0.176405	0.906906	0.941526	None	| Symbols: RKL1 | receptor-like kinase 1 | chr1:17918475-17920743 FORWARD LENGTH=655
AT1G48520.1	bpg2-VS-wt	0.619346	0.122766	0.000995521	0.0116614	Up	| Symbols: GATB | GLU-ADT subunit B | chr1:17940185-17942540 FORWARD LENGTH=550
AT1G48550.1	bpg2-VS-wt	0.375387	0.09848	0.00514939	0.0297121	None	| Symbols: | Vacuolar protein sorting-associated protein 26 | chr1:17950792-17952645 REVERSE LENGTH=327
AT1G48570.1	bpg2-VS-wt	0.170482	0.675354	0.809131	0.880253	None	| Symbols: | zinc finger (Ran-binding) family protein | chr1:17955455-17957661 REVERSE LENGTH=455
AT1G48600.1	bpg2-VS-wt	0.471137	0.165255	0.0214472	0.074122	None	| Symbols: PMEAMT, AtPMEAMT | S-adenosyl-L-methionine-dependent methyltransferases superfamily protein | chr1:17966448-17969077 FORWARD LENGTH=475
AT1G48605.1	bpg2-VS-wt	0.282131	0.228614	0.342505	0.504449	None	| Symbols: ATHAL3B, HAL3B, HAL3 | Flavoprotein | chr1:17969395-17970080 REVERSE LENGTH=201
AT1G48610.1	bpg2-VS-wt	0.266792	0.217468	0.254771	0.409592	None	| Symbols: | AT hook motif-containing protein | chr1:17971027-17972798 REVERSE LENGTH=212
AT1G48620.1	bpg2-VS-wt	0.394789	0.590833	0.540592	0.675629	None	| Symbols: HON5 | high mobility group A5 | chr1:17974148-17976301 REVERSE LENGTH=479
AT1G48630.1	bpg2-VS-wt	0.293775	0.116776	0.0360489	0.105489	None	| Symbols: RACK1B_AT | receptor for activated C kinase 1B | chr1:17981977-17983268 REVERSE LENGTH=326
AT1G48660.1	bpg2-VS-wt	-0.311821	0.730491	0.69145	0.796935	None	| Symbols: | Auxin-responsive GH3 family protein | chr1:17995948-17997972 REVERSE LENGTH=573
AT1G48830.1	bpg2-VS-wt	0.545421	0.125255	0.00243053	0.0190187	None	| Symbols: | Ribosomal protein S7e family protein | chr1:18059854-18060935 REVERSE LENGTH=191 >AT1G48830.2 | Symbols: | Ribosomal protein S7e family protein | chr1:18059854-18060935 REVERSE LENGTH=191
AT1G48850.1	bpg2-VS-wt	0.512312	0.253338	0.077787	0.178256	None	| Symbols: EMB1144 | chorismate synthase, putative / 5-enolpyruvylshikimate-3-phosphate phospholyase, putative | chr1:18065154-18067956 REVERSE LENGTH=436
AT1G48860.2	bpg2-VS-wt	1.40675	0.525532	0.0280643	0.0888778	Up	| Symbols: | RNA 3'-terminal phosphate cyclase/enolpyruvate transferase, alpha/beta | chr1:18068892-18071074 REVERSE LENGTH=489
AT1G48900.1	bpg2-VS-wt	0.23329	0.405982	0.583527	0.714077	None	| Symbols: | Signal recognition particle, SRP54 subunit protein | chr1:18084972-18087743 REVERSE LENGTH=495
AT1G48920.1	bpg2-VS-wt	-0.0154708	0.0764286	0.84464	0.902439	None	| Symbols: ATNUC-L1, PARL1, NUC-L1 | nucleolin like 1 | chr1:18098186-18101422 FORWARD LENGTH=557
AT1G49140.1	bpg2-VS-wt	0.315721	0.179098	0.176131	0.314962	None	| Symbols: | Complex I subunit NDUFS6 | chr1:18177696-18178269 REVERSE LENGTH=107
AT1G49240.1	bpg2-VS-wt	-0.160503	0.0873788	0.103542	0.217847	None	| Symbols: ACT8 | actin 8 | chr1:18216539-18217947 FORWARD LENGTH=377
AT1G49340.1	bpg2-VS-wt	-0.158871	0.835706	0.854623	0.908343	None	| Symbols: ATPI4K ALPHA | Phosphatidylinositol 3- and 4-kinase family protein | chr1:18252355-18263967 FORWARD LENGTH=2028 >AT1G49340.2 | Symbols: ATPI4K ALPHA | Phosphatidylinositol 3- and 4-kinase family protein | chr1:18252355-18263967 FORWARD LENGTH=2028
AT1G49430.1	bpg2-VS-wt	0.635656	0.2661	0.0541158	0.138185	None	| Symbols: LACS2, LRD2 | long-chain acyl-CoA synthetase 2 | chr1:18291188-18295641 FORWARD LENGTH=665
AT1G49540.1	bpg2-VS-wt	0.337827	0.401554	0.438552	0.590762	None	| Symbols: ELP2, AtELP2 | elongator protein 2 | chr1:18333767-18337382 REVERSE LENGTH=838
AT1G49600.1	bpg2-VS-wt	0.354076	0.121042	0.0191376	0.0692178	None	| Symbols: ATRBP47A, RBP47A | RNA-binding protein 47A | chr1:18357236-18360150 REVERSE LENGTH=445
AT1G49630.1	bpg2-VS-wt	0.572333	0.574319	0.375388	0.533974	None	| Symbols: ATPREP2, PREP2 | presequence protease 2 | chr1:18368405-18375336 REVERSE LENGTH=1080 >AT1G49630.2 | Symbols: ATPREP2, PREP2 | presequence protease 2 | chr1:18368405-18375336 REVERSE LENGTH=1080 >AT1G49630.3 | Symbols: ATPREP2, PREP2 | presequence protease 2 | chr1:18368405-18375336 REVERSE LENGTH=1080
AT1G49650.1	bpg2-VS-wt	0.431645	0.239769	0.114842	0.233833	None	| Symbols: | alpha/beta-Hydrolases superfamily protein | chr1:18377363-18378487 REVERSE LENGTH=374
AT1G49660.1	bpg2-VS-wt	1.41474	0.184894	0.000120984	0.00392088	Up	| Symbols: AtCXE5, CXE5 | carboxyesterase 5 | chr1:18378777-18379736 REVERSE LENGTH=319
AT1G49670.1	bpg2-VS-wt	0.458413	0.0971744	0.00150717	0.0149525	None	| Symbols: NQR | ARP protein (REF) | chr1:18381591-18386021 REVERSE LENGTH=629
AT1G49740.1	bpg2-VS-wt	1.031	0.268335	0.0120964	0.0507474	Up	| Symbols: | PLC-like phosphodiesterases superfamily protein | chr1:18407728-18409468 FORWARD LENGTH=359
AT1G49760.1	bpg2-VS-wt	0.568931	0.154431	0.00618296	0.0335935	None	| Symbols: PAB8, PABP8 | poly(A) binding protein 8 | chr1:18416740-18419753 FORWARD LENGTH=671 >AT1G49760.2 | Symbols: PAB8 | poly(A) binding protein 8 | chr1:18416740-18419753 FORWARD LENGTH=671
AT1G49820.1	bpg2-VS-wt	0.229656	0.149608	0.163318	0.299804	None	| Symbols: ATMTK, MTK | S-methyl-5-thioribose kinase | chr1:18443005-18444907 FORWARD LENGTH=420
AT1G49970.1	bpg2-VS-wt	0.750066	0.18855	0.00407269	0.025754	Up	| Symbols: CLPR1, NCLPP5, SVR2 | CLP protease proteolytic subunit 1 | chr1:18501936-18504462 REVERSE LENGTH=387
AT1G50200.1	bpg2-VS-wt	0.357819	0.0820743	0.00241363	0.0190013	None	| Symbols: ALATS, ACD | Alanyl-tRNA synthetase | chr1:18591429-18598311 REVERSE LENGTH=1003
AT1G50250.1	bpg2-VS-wt	0.205411	0.219916	0.40316	0.558564	None	| Symbols: FTSH1 | FTSH protease 1 | chr1:18614398-18616930 REVERSE LENGTH=716
AT1G50320.1	bpg2-VS-wt	0.0675447	0.178776	0.715394	0.813024	None	| Symbols: ATHX, ATX, THX | thioredoxin X | chr1:18638606-18639464 REVERSE LENGTH=182
AT1G50370.1	bpg2-VS-wt	0.488881	0.200608	0.0407552	0.114936	None	| Symbols: | Calcineurin-like metallo-phosphoesterase superfamily protein | chr1:18658894-18661672 FORWARD LENGTH=303
AT1G50380.1	bpg2-VS-wt	0.357628	0.124781	0.0209562	0.0732242	None	| Symbols: | Prolyl oligopeptidase family protein | chr1:18662480-18666185 FORWARD LENGTH=710
AT1G50430.1	bpg2-VS-wt	-0.036145	0.18641	0.851087	0.906522	None	| Symbols: DWF5, PA, LE, ST7R, 7RED | Ergosterol biosynthesis ERG4/ERG24 family | chr1:18682175-18685555 REVERSE LENGTH=432
AT1G50450.1	bpg2-VS-wt	0.762111	0.189524	0.00383486	0.0250079	Up	| Symbols: | Saccharopine dehydrogenase | chr1:18687902-18690348 REVERSE LENGTH=428
AT1G50480.1	bpg2-VS-wt	0.406523	0.12486	0.0115994	0.0494447	None	| Symbols: THFS | 10-formyltetrahydrofolate synthetase | chr1:18702064-18704687 FORWARD LENGTH=634
AT1G50500.1	bpg2-VS-wt	0.564455	0.185516	0.0187775	0.0684741	None	| Symbols: HIT1, ATVPS53, VPS53 | Membrane trafficking VPS53 family protein | chr1:18708217-18715597 REVERSE LENGTH=828
AT1G50510.1	bpg2-VS-wt	1.07655	0.275148	0.0112651	0.0484625	Up	| Symbols: | indigoidine synthase A family protein | chr1:18716578-18719060 FORWARD LENGTH=330
AT1G50575.1	bpg2-VS-wt	-1.11269	0.434067	0.0427127	0.11848	Down	| Symbols: | Putative lysine decarboxylase family protein | chr1:18728862-18730296 REVERSE LENGTH=306
AT1G50670.1	bpg2-VS-wt	-0.220173	0.207765	0.320217	0.481564	None	| Symbols: | OTU-like cysteine protease family protein | chr1:18775086-18776552 REVERSE LENGTH=208
AT1G50840.1	bpg2-VS-wt	0.904909	0.636421	0.390207	0.547444	None	| Symbols: POLGAMMA2 | polymerase gamma 2 | chr1:18839277-18844313 FORWARD LENGTH=1050
AT1G50900.1	bpg2-VS-wt	-0.29747	0.451549	0.546031	0.680177	None	| Symbols: GDC1 | Ankyrin repeat family protein | chr1:18866272-18867014 FORWARD LENGTH=175
AT1G50920.1	bpg2-VS-wt	0.0245419	0.185124	0.899703	0.937702	None	| Symbols: | Nucleolar GTP-binding protein | chr1:18870555-18872570 FORWARD LENGTH=671
AT1G51100.1	bpg2-VS-wt	0.506887	0.226464	0.0555759	0.140713	None	| Symbols: | unknown protein; FUNCTIONS IN: molecular_function unknown; INVOLVED IN: biological_process unknown; LOCATED IN: chloroplast, chloroplast stroma; EXPRESSED IN: 22 plant structures; EXPRESSED DURING: 13 growth stages; Has 26 Blast hits to 26 proteins in 9 species: Archae - 0; Bacteria - 0; Metazoa - 0; Fungi - 0; Plants - 26; Viruses - 0; Other Eukaryotes - 0 (source: NCBI BLink). | ch…
AT1G51110.1	bpg2-VS-wt	0.864876	0.195112	0.00218906	0.0180809	Up	| Symbols: | Plastid-lipid associated protein PAP / fibrillin family protein | chr1:18935380-18937484 FORWARD LENGTH=409
AT1G51160.1	bpg2-VS-wt	-0.680441	0.378716	0.170241	0.308657	None	| Symbols: | SNARE-like superfamily protein | chr1:18950057-18951560 FORWARD LENGTH=169 >AT1G51160.2 | Symbols: | SNARE-like superfamily protein | chr1:18950057-18951560 FORWARD LENGTH=169
AT1G51390.1	bpg2-VS-wt	0.470094	0.413595	0.319177	0.480743	None	| Symbols: NFU5, ATNFU1 | NFU domain protein 5 | chr1:19050427-19051753 FORWARD LENGTH=275
AT1G51560.1	bpg2-VS-wt	0.140949	0.276473	0.631883	0.749161	None	| Symbols: | Pyridoxamine 5'-phosphate oxidase family protein | chr1:19119900-19121859 REVERSE LENGTH=392
AT1G51590.1	bpg2-VS-wt	0.566913	0.286332	0.0830594	0.186541	None	| Symbols: MNS1, MANIB | alpha-mannosidase 1 | chr1:19128315-19132132 REVERSE LENGTH=560
AT1G51600.1	bpg2-VS-wt	0.0955161	0.533402	0.863777	0.914573	None	| Symbols: ZML2, TIFY2A, GATA28 | ZIM-LIKE 2 | chr1:19133176-19135252 FORWARD LENGTH=302 >AT1G51600.2 | Symbols: ZML2, TIFY2A, GATA28 | ZIM-LIKE 2 | chr1:19133176-19135252 FORWARD LENGTH=302
AT1G51620.2	bpg2-VS-wt	1.0835	1.14466	0.375378	0.533974	None	| Symbols: | Protein kinase superfamily protein | chr1:19140218-19141638 FORWARD LENGTH=330
AT1G51630.1	bpg2-VS-wt	-0.0274607	0.155379	0.86411	0.914678	None	| Symbols: | O-fucosyltransferase family protein | chr1:19142141-19144082 REVERSE LENGTH=423
AT1G51680.1	bpg2-VS-wt	0.70395	0.224648	0.0139399	0.0557166	Up	| Symbols: 4CL1, 4CL.1, AT4CL1 | 4-coumarate:CoA ligase 1 | chr1:19159007-19161464 REVERSE LENGTH=561
AT1G51690.1	bpg2-VS-wt	0.14967	0.192698	0.459679	0.610804	None	| Symbols: ATB ALPHA, B ALPHA | protein phosphatase 2A 55 kDa regulatory subunit B alpha isoform | chr1:19166218-19169974 FORWARD LENGTH=513
AT1G51710.1	bpg2-VS-wt	0.0673032	0.119982	0.590197	0.718436	None	| Symbols: UBP6, ATUBP6 | ubiquitin-specific protease 6 | chr1:19175805-19179894 REVERSE LENGTH=482
AT1G51800.1	bpg2-VS-wt	-0.029286	0.0859409	0.765744	0.850347	None	| Symbols: | Leucine-rich repeat protein kinase family protein | chr1:19214203-19217833 FORWARD LENGTH=894
AT1G51980.1	bpg2-VS-wt	0.332192	0.111223	0.0174208	0.0649943	None	| Symbols: | Insulinase (Peptidase family M16) protein | chr1:19323692-19326771 REVERSE LENGTH=503
AT1G52070.1	bpg2-VS-wt	-0.511853	0.710484	0.503525	0.644359	None	| Symbols: | Mannose-binding lectin superfamily protein | chr1:19365140-19366900 REVERSE LENGTH=315
AT1G52100.1	bpg2-VS-wt	0.759932	0.151856	0.00104718	0.0121205	Up	| Symbols: | Mannose-binding lectin superfamily protein | chr1:19383291-19385123 REVERSE LENGTH=437
AT1G52230.1	bpg2-VS-wt	-1.58378	0.215603	0.000325614	0.00662992	Down	| Symbols: PSAH2, PSAH-2, PSI-H | photosystem I subunit H2 | chr1:19454902-19455508 FORWARD LENGTH=145
AT1G52240.1	bpg2-VS-wt	0.452153	0.634981	0.527801	0.66632	None	| Symbols: ATROPGEF11, ROPGEF11, PIRF1 | RHO guanyl-nucleotide exchange factor 11 | chr1:19455766-19459235 REVERSE LENGTH=607
AT1G52340.1	bpg2-VS-wt	0.12286	0.467582	0.80975	0.880379	None	| Symbols: ABA2, SIS4, GIN1, SDR1, ISI4, SRE1, ATABA2, ATSDR1 | NAD(P)-binding Rossmann-fold superfamily protein | chr1:19489997-19491527 REVERSE LENGTH=285
AT1G52360.1	bpg2-VS-wt	0.084324	0.160383	0.61331	0.735707	None	| Symbols: | Coatomer, beta' subunit | chr1:19499282-19505397 FORWARD LENGTH=926
AT1G52370.1	bpg2-VS-wt	0.117294	0.143995	0.438892	0.591015	None	| Symbols: | Ribosomal protein L22p/L17e family protein | chr1:19507052-19508699 FORWARD LENGTH=269 >AT1G52370.2 | Symbols: | Ribosomal protein L22p/L17e family protein | chr1:19507052-19508699 FORWARD LENGTH=269 >AT1G52370.3 | Symbols: | Ribosomal protein L22p/L17e family protein | chr1:19507052-19508699 FORWARD LENGTH=269
AT1G52510.1	bpg2-VS-wt	0.26235	0.288352	0.393164	0.549485	None	| Symbols: | alpha/beta-Hydrolases superfamily protein | chr1:19563039-19565260 REVERSE LENGTH=380
AT1G52530.1	bpg2-VS-wt	-0.950487	0.334538	0.0655821	0.158612	None	| Symbols: | CONTAINS InterPro DOMAIN/s: Hus1-like protein (InterPro:IPR007150); Has 129 Blast hits to 128 proteins in 49 species: Archae - 0; Bacteria - 0; Metazoa - 57; Fungi - 10; Plants - 47; Viruses - 0; Other Eukaryotes - 15 (source: NCBI BLink). | chr1:19569045-19570004 FORWARD LENGTH=319
AT1G52570.1	bpg2-VS-wt	0.665312	0.154023	0.00254754	0.0195744	Up	| Symbols: PLDALPHA2 | phospholipase D alpha 2 | chr1:19583940-19586551 REVERSE LENGTH=810
AT1G52600.1	bpg2-VS-wt	0.768039	0.208118	0.00612659	0.033417	Up	| Symbols: | Peptidase S24/S26A/S26B/S26C family protein | chr1:19590612-19592486 FORWARD LENGTH=180
AT1G52670.1	bpg2-VS-wt	0.504469	0.11275	0.00207156	0.0177843	None	| Symbols: | Single hybrid motif superfamily protein | chr1:19615119-19617420 REVERSE LENGTH=274
AT1G52690.1	bpg2-VS-wt	-0.489424	0.590017	0.45345	0.605065	None	| Symbols: | Late embryogenesis abundant protein (LEA) family protein | chr1:19619842-19620589 FORWARD LENGTH=169 >AT1G52690.2 | Symbols: | Late embryogenesis abundant protein (LEA) family protein | chr1:19619842-19620589 FORWARD LENGTH=169
AT1G52730.1	bpg2-VS-wt	0.199732	0.122616	0.141978	0.272469	None	| Symbols: | Transducin/WD40 repeat-like superfamily protein | chr1:19642866-19644978 FORWARD LENGTH=343 >AT1G52730.2 | Symbols: | Transducin/WD40 repeat-like superfamily protein | chr1:19642866-19644978 FORWARD LENGTH=343
AT1G52740.1	bpg2-VS-wt	0.0328813	0.359585	0.930118	0.957445	None	| Symbols: HTA9 | histone H2A protein 9 | chr1:19645409-19646221 FORWARD LENGTH=134
AT1G52760.1	bpg2-VS-wt	0.496095	0.15811	0.0138541	0.0556595	None	| Symbols: LysoPL2 | lysophospholipase 2 | chr1:19651378-19652576 FORWARD LENGTH=332
AT1G52930.1	bpg2-VS-wt	0.0886571	0.350218	0.808604	0.880253	None	| Symbols: | Ribosomal RNA processing Brix domain protein | chr1:19711261-19713103 FORWARD LENGTH=320
AT1G52980.1	bpg2-VS-wt	-0.457477	NA	NA	NA	None	| Symbols: | GTP-binding family protein | chr1:19737493-19740201 FORWARD LENGTH=576
AT1G53000.1	bpg2-VS-wt	0.153664	0.181065	0.420734	0.573714	None	| Symbols: KDSB | Nucleotide-diphospho-sugar transferases superfamily protein | chr1:19745330-19747133 REVERSE LENGTH=290
AT1G53070.1	bpg2-VS-wt	1.08229	0.246982	0.00234226	0.0187044	Up	| Symbols: | Legume lectin family protein | chr1:19778371-19779189 FORWARD LENGTH=272
AT1G53120.1	bpg2-VS-wt	-0.0602529	0.292763	0.842082	0.900676	None	| Symbols: | RNA-binding S4 domain-containing protein | chr1:19792798-19794605 FORWARD LENGTH=320
AT1G53210.1	bpg2-VS-wt	0.825618	0.164223	0.00101743	0.0118822	Up	| Symbols: | sodium/calcium exchanger family protein / calcium-binding EF hand family protein | chr1:19844790-19847533 FORWARD LENGTH=585
AT1G53240.1	bpg2-VS-wt	0.208993	0.105647	0.0832772	0.186666	None	| Symbols: mMDH1 | Lactate/malate dehydrogenase family protein | chr1:19854966-19856802 REVERSE LENGTH=341
AT1G53280.1	bpg2-VS-wt	0.440048	0.102862	0.00269466	0.0200629	None	| Symbols: | Class I glutamine amidotransferase-like superfamily protein | chr1:19864942-19867341 REVERSE LENGTH=438
AT1G53310.1	bpg2-VS-wt	0.413992	0.138864	0.0175665	0.0652493	None	| Symbols: ATPPC1, PEPC1, ATPEPC1, PPC1 | phosphoenolpyruvate carboxylase 1 | chr1:19884261-19888070 REVERSE LENGTH=967 >AT1G53310.2 | Symbols: ATPPC1, PEPC1, ATPEPC1, PPC1 | phosphoenolpyruvate carboxylase 1 | chr1:19884261-19888070 REVERSE LENGTH=967 >AT1G53310.3 | Symbols: ATPPC1, PEPC1, ATPEPC1, PPC1 | phosphoenolpyruvate carboxylase 1 | chr1:19884261-19888070 REVERSE LENGTH=967
AT1G53500.1	bpg2-VS-wt	-0.147063	0.210393	0.504368	0.645014	None	| Symbols: MUM4, RHM2, ATRHM2, ATMUM4 | NAD-dependent epimerase/dehydratase family protein | chr1:19967157-19969239 REVERSE LENGTH=667
AT1G53520.1	bpg2-VS-wt	0.517456	0.323904	0.148808	0.282301	None	| Symbols: | Chalcone-flavanone isomerase family protein | chr1:19976485-19977915 REVERSE LENGTH=287
AT1G53580.1	bpg2-VS-wt	0.44855	0.135462	0.010678	0.0470823	None	| Symbols: GLX2-3, ETHE1, GLY3 | glyoxalase II 3 | chr1:19991542-19993250 REVERSE LENGTH=294
AT1G53645.1	bpg2-VS-wt	0.10959	0.242959	0.663919	0.774672	None	| Symbols: | hydroxyproline-rich glycoprotein family protein | chr1:20026434-20028587 REVERSE LENGTH=523
AT1G53670.1	bpg2-VS-wt	0.929211	0.0759848	5.60045e-06	0.000605005	Up	| Symbols: MSRB1, ATMSRB1 | methionine sulfoxide reductase B 1 | chr1:20036687-20038074 FORWARD LENGTH=202
AT1G53750.1	bpg2-VS-wt	0.45511	0.0862888	0.0007514	0.0100075	None	| Symbols: RPT1A | regulatory particle triple-A 1A | chr1:20065921-20068324 REVERSE LENGTH=426
AT1G53760.1	bpg2-VS-wt	0.0660362	0.29253	0.827852	0.891522	None	| Symbols: | unknown protein; FUNCTIONS IN: molecular_function unknown; INVOLVED IN: biological_process unknown; LOCATED IN: mitochondrion, plasma membrane, plastid, membrane; EXPRESSED IN: 25 plant structures; EXPRESSED DURING: 13 growth stages; CONTAINS InterPro DOMAIN/s: Protein of unknown function DUF2343 (InterPro:IPR018786); Has 171 Blast hits to 171 proteins in 90 species: Archae - 0; Bact…
AT1G53850.1	bpg2-VS-wt	0.493262	0.100788	0.00120277	0.0131393	None	| Symbols: PAE1, ATPAE1 | 20S proteasome alpha subunit E1 | chr1:20104131-20105792 REVERSE LENGTH=237 >AT1G53850.2 | Symbols: PAE1 | 20S proteasome alpha subunit E1 | chr1:20104131-20105792 REVERSE LENGTH=237
AT1G53885.1	bpg2-VS-wt	0.532752	0.129172	0.00332423	0.0227777	None	| Symbols: | Protein of unknown function (DUF581) | chr1:20119798-20120277 FORWARD LENGTH=126 >AT1G53903.1 | Symbols: | Protein of unknown function (DUF581) | chr1:20132363-20132842 FORWARD LENGTH=126
AT1G54000.1	bpg2-VS-wt	0.303976	0.177341	0.124863	0.247539	None	| Symbols: | GDSL-like Lipase/Acylhydrolase superfamily protein | chr1:20154548-20156365 REVERSE LENGTH=391
AT1G54010.1	bpg2-VS-wt	0.370516	0.0961978	0.00486642	0.0288801	None	| Symbols: | GDSL-like Lipase/Acylhydrolase superfamily protein | chr1:20158854-20160747 REVERSE LENGTH=386
AT1G54020.1	bpg2-VS-wt	-0.0601454	0.122763	0.639164	0.755305	None	| Symbols: | GDSL-like Lipase/Acylhydrolase superfamily protein | chr1:20161805-20162923 REVERSE LENGTH=286 >AT1G54020.3 | Symbols: | GDSL-like Lipase/Acylhydrolase superfamily protein | chr1:20161805-20162923 REVERSE LENGTH=286
AT1G54030.1	bpg2-VS-wt	0.164983	0.113203	0.183108	0.323923	None	| Symbols: MVP1 | GDSL-like Lipase/Acylhydrolase superfamily protein | chr1:20167685-20169476 FORWARD LENGTH=417
AT1G54050.1	bpg2-VS-wt	-0.274168	0.422294	0.544825	0.678893	None	| Symbols: | HSP20-like chaperones superfamily protein | chr1:20179558-20180122 REVERSE LENGTH=155
AT1G54080.1	bpg2-VS-wt	-0.0305811	0.144349	0.837518	0.897027	None	| Symbols: UBP1A | oligouridylate-binding protein 1A | chr1:20183923-20186824 REVERSE LENGTH=426
AT1G54090.1	bpg2-VS-wt	0.254296	0.445595	0.625783	0.744925	None	| Symbols: ATEXO70D2, EXO70D2 | exocyst subunit exo70 family protein D2 | chr1:20189737-20191605 FORWARD LENGTH=622
AT1G54100.1	bpg2-VS-wt	0.215032	0.11303	0.0936151	0.203504	None	| Symbols: ALDH7B4 | aldehyde dehydrogenase 7B4 | chr1:20195435-20198853 REVERSE LENGTH=508 >AT1G54100.2 | Symbols: ALDH7B4 | aldehyde dehydrogenase 7B4 | chr1:20195435-20198853 REVERSE LENGTH=508
AT1G54220.1	bpg2-VS-wt	0.303761	0.135554	0.0553483	0.140319	None	| Symbols: | Dihydrolipoamide acetyltransferase, long form protein | chr1:20246460-20250208 REVERSE LENGTH=539 >AT1G54220.2 | Symbols: | Dihydrolipoamide acetyltransferase, long form protein | chr1:20246460-20250208 REVERSE LENGTH=539
AT1G54270.1	bpg2-VS-wt	0.433214	0.0743049	0.000391467	0.00712074	None	| Symbols: EIF4A-2 | eif4a-2 | chr1:20260495-20262018 FORWARD LENGTH=412
AT1G54290.1	bpg2-VS-wt	0.822897	0.261029	0.0135469	0.0547293	Up	| Symbols: | Translation initiation factor SUI1 family protein | chr1:20268710-20269390 REVERSE LENGTH=113
AT1G54340.1	bpg2-VS-wt	0.543872	0.161054	0.00968528	0.0443012	None	| Symbols: ICDH | isocitrate dehydrogenase | chr1:20283520-20286506 FORWARD LENGTH=416
AT1G54410.1	bpg2-VS-wt	0.604245	0.23872	0.039165	0.111748	Up	| Symbols: | dehydrin family protein | chr1:20310305-20310601 REVERSE LENGTH=98
AT1G54490.1	bpg2-VS-wt	0.365591	0.244119	0.231162	0.383037	None	| Symbols: AIN1, EIN5, XRN4, ATXRN4 | exoribonuclease 4 | chr1:20350300-20356650 FORWARD LENGTH=947
AT1G54500.1	bpg2-VS-wt	0.642924	0.18784	0.0110944	0.048208	Up	| Symbols: | Rubredoxin-like superfamily protein | chr1:20357084-20357671 REVERSE LENGTH=195
AT1G54520.1	bpg2-VS-wt	0.835396	0.186447	0.00205412	0.0176736	Up	| Symbols: | unknown protein; FUNCTIONS IN: molecular_function unknown; INVOLVED IN: biological_process unknown; LOCATED IN: chloroplast; EXPRESSED IN: 24 plant structures; EXPRESSED DURING: 15 growth stages; CONTAINS InterPro DOMAIN/s: Protein of unknown function DUF1517 (InterPro:IPR010903); Has 276 Blast hits to 275 proteins in 83 species: Archae - 0; Bacteria - 108; Metazoa - 6; Fungi - 0; Pl…
AT1G54570.1	bpg2-VS-wt	0.671637	0.128407	0.00338028	0.0230226	Up	| Symbols: | Esterase/lipase/thioesterase family protein | chr1:20380649-20384953 REVERSE LENGTH=704
AT1G54780.1	bpg2-VS-wt	-0.0119119	0.158736	0.942024	0.965108	None	| Symbols: TLP18.3 | thylakoid lumen 18.3 kDa protein | chr1:20439533-20440953 FORWARD LENGTH=285
AT1G54860.1	bpg2-VS-wt	0.1186	0.138783	0.417644	0.571872	None	| Symbols: | Glycoprotein membrane precursor GPI-anchored | chr1:20457522-20458434 REVERSE LENGTH=200
AT1G54870.1	bpg2-VS-wt	0.0271361	0.216933	0.903539	0.939284	None	| Symbols: | NAD(P)-binding Rossmann-fold superfamily protein | chr1:20459011-20460417 FORWARD LENGTH=335
AT1G54990.1	bpg2-VS-wt	-0.0811724	0.125882	0.537088	0.67376	None	| Symbols: AXR4, RGR, RGR1 | alpha/beta-Hydrolases superfamily protein | chr1:20511565-20513489 FORWARD LENGTH=473
AT1G55020.1	bpg2-VS-wt	0.375007	0.120427	0.0143588	0.0565198	None	| Symbols: LOX1, ATLOX1 | lipoxygenase 1 | chr1:20525798-20530143 FORWARD LENGTH=859
AT1G55090.1	bpg2-VS-wt	-0.0414921	0.132517	0.763321	0.848566	None	| Symbols: | carbon-nitrogen hydrolase family protein | chr1:20554857-20558188 FORWARD LENGTH=725
AT1G55130.1	bpg2-VS-wt	0.33737	0.106166	0.0130414	0.0533874	None	| Symbols: TMN6, AtTMN6 | Endomembrane protein 70 protein family | chr1:20569654-20572266 FORWARD LENGTH=637
AT1G55150.1	bpg2-VS-wt	-0.154854	0.262746	0.581236	0.712344	None	| Symbols: | DEA(D/H)-box RNA helicase family protein | chr1:20574634-20577141 FORWARD LENGTH=501
AT1G55210.1	bpg2-VS-wt	0.496929	0.218075	0.0629113	0.153682	None	| Symbols: | Disease resistance-responsive (dirigent-like protein) family protein | chr1:20598057-20598620 REVERSE LENGTH=187 >AT1G55210.2 | Symbols: | Disease resistance-responsive (dirigent-like protein) family protein | chr1:20598057-20598620 REVERSE LENGTH=187
AT1G55260.1	bpg2-VS-wt	0.0153038	0.547071	0.978765	0.986118	None	| Symbols: | Bifunctional inhibitor/lipid-transfer protein/seed storage 2S albumin superfamily protein | chr1:20614663-20616158 FORWARD LENGTH=227
AT1G55450.1	bpg2-VS-wt	0.453904	0.20321	0.0559761	0.141542	None	| Symbols: | S-adenosyl-L-methionine-dependent methyltransferases superfamily protein | chr1:20705274-20706825 REVERSE LENGTH=311
AT1G55480.1	bpg2-VS-wt	0.112091	0.190413	0.572322	0.704355	None	| Symbols: ZKT | protein containing PDZ domain, a K-box domain, and a TPR region | chr1:20713822-20715351 FORWARD LENGTH=335
AT1G55490.1	bpg2-VS-wt	0.683588	0.102961	0.000162599	0.00445986	Up	| Symbols: CPN60B, LEN1 | chaperonin 60 beta | chr1:20715717-20718673 REVERSE LENGTH=600 >AT1G55490.2 | Symbols: CPN60B, LEN1 | chaperonin 60 beta | chr1:20715717-20718673 REVERSE LENGTH=600
AT1G55570.1	bpg2-VS-wt	0.521863	0.0898538	0.000401529	0.00722938	None	| Symbols: sks12 | SKU5 similar 12 | chr1:20757882-20759771 FORWARD LENGTH=555
AT1G55670.1	bpg2-VS-wt	-1.4613	0.256107	0.000730944	0.00985826	Down	| Symbols: PSAG | photosystem I subunit G | chr1:20802874-20803356 REVERSE LENGTH=160
AT1G55840.1	bpg2-VS-wt	0.0256156	0.226608	0.928341	0.956123	None	| Symbols: | Sec14p-like phosphatidylinositol transfer family protein | chr1:20873891-20876018 FORWARD LENGTH=325
AT1G55850.1	bpg2-VS-wt	0.184149	0.363594	0.628087	0.746883	None	| Symbols: ATCSLE1, CSLE1 | cellulose synthase like E1 | chr1:20876752-20879414 FORWARD LENGTH=729
AT1G55860.1	bpg2-VS-wt	0.250754	0.181963	0.205501	0.352378	None	| Symbols: UPL1 | ubiquitin-protein ligase 1 | chr1:20879900-20895393 REVERSE LENGTH=3930
AT1G55890.1	bpg2-VS-wt	0.0306742	0.141539	0.833852	0.894163	None	| Symbols: | Tetratricopeptide repeat (TPR)-like superfamily protein | chr1:20901364-20902560 FORWARD LENGTH=398
AT1G55900.1	bpg2-VS-wt	-0.0238094	0.261786	0.931064	0.958165	None	| Symbols: TIM50, emb1860 | Haloacid dehalogenase-like hydrolase (HAD) superfamily protein | chr1:20903163-20905420 FORWARD LENGTH=376
AT1G56050.1	bpg2-VS-wt	0.448158	0.0926906	0.00129637	0.0136259	None	| Symbols: | GTP-binding protein-related | chr1:20963793-20966181 FORWARD LENGTH=421
AT1G56070.1	bpg2-VS-wt	0.299466	0.0793372	0.00542991	0.0310309	None	| Symbols: LOS1 | Ribosomal protein S5/Elongation factor G/III/V family protein | chr1:20968245-20971077 REVERSE LENGTH=843
AT1G56110.1	bpg2-VS-wt	-0.334718	0.116021	0.0203557	0.0719097	None	| Symbols: NOP56 | homolog of nucleolar protein NOP56 | chr1:20984544-20986893 REVERSE LENGTH=522
AT1G56190.1	bpg2-VS-wt	0.357276	0.136048	0.0303614	0.093103	None	| Symbols: | Phosphoglycerate kinase family protein | chr1:21028403-21030454 FORWARD LENGTH=478
AT1G56200.1	bpg2-VS-wt	-0.910291	0.183725	0.002566	0.0195775	Down	| Symbols: emb1303 | embryo defective 1303 | chr1:21030852-21031886 FORWARD LENGTH=154
AT1G56330.1	bpg2-VS-wt	-0.165154	0.138514	0.278144	0.43617	None	| Symbols: SAR1, ATSAR1, ATSARA1B, ATSAR1B, SAR1B | secretion-associated RAS 1B | chr1:21086845-21088478 REVERSE LENGTH=193
AT1G56340.1	bpg2-VS-wt	0.520407	0.11717	0.00216373	0.0180809	None	| Symbols: CRT1, CRT1a, AtCRT1a | calreticulin 1a | chr1:21090059-21092630 REVERSE LENGTH=425
AT1G56450.1	bpg2-VS-wt	0.270484	0.0941681	0.0207538	0.0727788	None	| Symbols: PBG1 | 20S proteasome beta subunit G1 | chr1:21141970-21144186 FORWARD LENGTH=246
AT1G56500.1	bpg2-VS-wt	-0.0570968	0.09983	0.588134	0.717232	None	| Symbols: | haloacid dehalogenase-like hydrolase family protein | chr1:21159775-21167092 FORWARD LENGTH=1055
AT1G56580.1	bpg2-VS-wt	-0.302187	0.113591	0.0287921	0.090155	None	| Symbols: SVB | Protein of unknown function, DUF538 | chr1:21198402-21198902 REVERSE LENGTH=166
AT1G56700.1	bpg2-VS-wt	0.53122	0.285051	0.0993801	0.212473	None	| Symbols: | Peptidase C15, pyroglutamyl peptidase I-like | chr1:21256743-21257640 FORWARD LENGTH=219 >AT1G56700.2 | Symbols: | Peptidase C15, pyroglutamyl peptidase I-like | chr1:21256743-21257640 FORWARD LENGTH=219
AT1G57620.1	bpg2-VS-wt	0.0468705	0.207401	0.826876	0.891029	None	| Symbols: | emp24/gp25L/p24 family/GOLD family protein | chr1:21342863-21344581 FORWARD LENGTH=212
AT1G57720.1	bpg2-VS-wt	0.279287	0.111443	0.0365926	0.106678	None	| Symbols: | Translation elongation factor EF1B, gamma chain | chr1:21377873-21380114 FORWARD LENGTH=413 >AT1G57720.2 | Symbols: | Translation elongation factor EF1B, gamma chain | chr1:21377873-21380114 FORWARD LENGTH=413
AT1G57770.1	bpg2-VS-wt	1.40331	0.227806	0.000462942	0.00776026	Up	| Symbols: | FAD/NAD(P)-binding oxidoreductase family protein | chr1:21395254-21398135 FORWARD LENGTH=574
AT1G58080.1	bpg2-VS-wt	0.449862	0.0985927	0.00184305	0.0166689	None	| Symbols: ATATP-PRT1, HISN1A, ATP-PRT1 | ATP phosphoribosyl transferase 1 | chr1:21504562-21507429 REVERSE LENGTH=411
AT1G58270.1	bpg2-VS-wt	-0.402997	0.301297	0.217823	0.36799	None	| Symbols: ZW9 | TRAF-like family protein | chr1:21612394-21614089 REVERSE LENGTH=396
AT1G58290.1	bpg2-VS-wt	0.373802	0.281429	0.220744	0.371633	None	| Symbols: HEMA1 | Glutamyl-tRNA reductase family protein | chr1:21624028-21626051 REVERSE LENGTH=543
AT1G58380.1	bpg2-VS-wt	0.256519	0.0917371	0.0233329	0.0787687	None	| Symbols: XW6 | Ribosomal protein S5 family protein | chr1:21689115-21690085 FORWARD LENGTH=284
AT1G59610.1	bpg2-VS-wt	0.127161	0.139156	0.391208	0.548452	None	| Symbols: ADL3, CF1, DRP2B, DL3 | dynamin-like 3 | chr1:21893413-21900780 FORWARD LENGTH=920
AT1G59830.1	bpg2-VS-wt	0.390542	0.201167	0.0881577	0.194798	None	| Symbols: PP2A-1 | protein phosphatase 2A-2 | chr1:22020708-22022293 REVERSE LENGTH=306
AT1G59870.1	bpg2-VS-wt	0.303278	0.0793369	0.00507054	0.0293709	None	| Symbols: PEN3, PDR8, ATPDR8, ABCG36, ATABCG36 | ABC-2 and Plant PDR ABC-type transporter family protein | chr1:22034661-22039844 FORWARD LENGTH=1469
AT1G59900.1	bpg2-VS-wt	0.358669	0.130083	0.0247807	0.0821588	None	| Symbols: AT-E1 ALPHA, E1 ALPHA | pyruvate dehydrogenase complex E1 alpha subunit | chr1:22051368-22053660 FORWARD LENGTH=389
AT1G59990.1	bpg2-VS-wt	0.538863	0.280086	0.0957759	0.207044	None	| Symbols: | DEA(D/H)-box RNA helicase family protein | chr1:22090369-22092885 REVERSE LENGTH=581
AT1G60070.1	bpg2-VS-wt	-0.113629	0.16599	0.512968	0.652104	None	| Symbols: | Adaptor protein complex AP-1, gamma subunit | chr1:22142944-22149296 REVERSE LENGTH=862
AT1G60080.1	bpg2-VS-wt	0.674787	0.22498	0.0199613	0.0710241	Up	| Symbols: | 3'-5'-exoribonuclease family protein | chr1:22152605-22154339 REVERSE LENGTH=302
AT1G60420.1	bpg2-VS-wt	0.0703975	0.214454	0.753865	0.841621	None	| Symbols: | DC1 domain-containing protein | chr1:22261978-22264243 FORWARD LENGTH=578
AT1G60550.1	bpg2-VS-wt	0.177814	0.239611	0.479248	0.625225	None	| Symbols: ECHID, DHNS | enoyl-CoA hydratase/isomerase D | chr1:22305988-22308092 REVERSE LENGTH=337
AT1G60680.1	bpg2-VS-wt	-0.103941	0.199801	0.621538	0.742372	None	| Symbols: | NAD(P)-linked oxidoreductase superfamily protein | chr1:22347824-22349236 REVERSE LENGTH=346
AT1G60710.1	bpg2-VS-wt	0.319105	0.0765558	0.00312954	0.0219824	None	| Symbols: ATB2 | NAD(P)-linked oxidoreductase superfamily protein | chr1:22355073-22356627 REVERSE LENGTH=345
AT1G60740.1	bpg2-VS-wt	0.288404	0.138875	0.0714793	0.168508	None	| Symbols: | Thioredoxin superfamily protein | chr1:22361127-22361817 FORWARD LENGTH=162
AT1G60780.1	bpg2-VS-wt	0.245382	0.106226	0.049689	0.130833	None	| Symbols: HAP13 | Clathrin adaptor complexes medium subunit family protein | chr1:22369289-22371885 REVERSE LENGTH=428
AT1G60890.1	bpg2-VS-wt	0.59673	0.683172	0.422367	0.575223	None	| Symbols: | Phosphatidylinositol-4-phosphate 5-kinase family protein | chr1:22412452-22416338 REVERSE LENGTH=769
AT1G60900.1	bpg2-VS-wt	0.658697	0.203414	0.0119096	0.0504258	Up	| Symbols: | U2 snRNP auxilliary factor, large subunit, splicing factor | chr1:22424008-22427806 FORWARD LENGTH=589
AT1G60990.1	bpg2-VS-wt	1.08201	0.210831	0.000893785	0.0109854	Up	| Symbols: | Glycine cleavage T-protein family | chr1:22462771-22465416 REVERSE LENGTH=432 >AT1G60990.2 | Symbols: | Glycine cleavage T-protein family | chr1:22462771-22465416 REVERSE LENGTH=432 >AT1G60990.3 | Symbols: | Glycine cleavage T-protein family | chr1:22462771-22465416 REVERSE LENGTH=432
AT1G60995.1	bpg2-VS-wt	0.114394	0.390033	0.779178	0.859394	None	| Symbols: | FUNCTIONS IN: molecular_function unknown; INVOLVED IN: biological_process unknown; LOCATED IN: cellular_component unknown; EXPRESSED IN: 20 plant structures; EXPRESSED DURING: 10 growth stages; CONTAINS InterPro DOMAIN/s: Membralin (InterPro:IPR019144); Has 172 Blast hits to 170 proteins in 70 species: Archae - 0; Bacteria - 0; Metazoa - 110; Fungi - 0; Plants - 38; Viruses - 0; Othe…
AT1G61010.1	bpg2-VS-wt	0.141951	0.0895606	0.151632	0.285844	None	| Symbols: CPSF73-I | cleavage and polyadenylation specificity factor 73-I | chr1:22474954-22477660 REVERSE LENGTH=693 >AT1G61010.2 | Symbols: CPSF73-I | cleavage and polyadenylation specificity factor 73-I | chr1:22474954-22477660 REVERSE LENGTH=693 >AT1G61010.3 | Symbols: CPSF73-I | cleavage and polyadenylation specificity factor 73-I | chr1:22474954-22477660 REVERSE LENGTH=693
AT1G61150.1	bpg2-VS-wt	0.629769	0.401369	0.177427	0.316376	None	| Symbols: | LisH and RanBPM domains containing protein | chr1:22542928-22544355 FORWARD LENGTH=243
AT1G61520.1	bpg2-VS-wt	-0.852082	0.218516	0.00454851	0.027857	Down	| Symbols: LHCA3 | photosystem I light harvesting complex gene 3 | chr1:22700152-22701149 FORWARD LENGTH=273 >AT1G61520.3 | Symbols: LHCA3 | photosystem I light harvesting complex gene 3 | chr1:22700152-22701149 FORWARD LENGTH=273
AT1G61570.1	bpg2-VS-wt	0.15494	0.411975	0.716627	0.813474	None	| Symbols: TIM13 | translocase of the inner mitochondrial membrane 13 | chr1:22718897-22719473 REVERSE LENGTH=87
AT1G61730.1	bpg2-VS-wt	0.167733	0.181475	0.423514	0.575363	None	| Symbols: | DNA-binding storekeeper protein-related transcriptional regulator | chr1:22793447-22794577 REVERSE LENGTH=376
AT1G61770.1	bpg2-VS-wt	1.02845	0.219756	0.0054338	0.0310309	Up	| Symbols: | Chaperone DnaJ-domain superfamily protein | chr1:22810220-22812370 FORWARD LENGTH=300
AT1G61790.1	bpg2-VS-wt	0.15469	0.0535378	0.0202191	0.0717479	None	| Symbols: | Oligosaccharyltransferase complex/magnesium transporter family protein | chr1:22814390-22815430 FORWARD LENGTH=346
AT1G61870.1	bpg2-VS-wt	-0.192733	0.312411	0.559952	0.692382	None	| Symbols: PPR336 | pentatricopeptide repeat 336 | chr1:22865326-22866552 REVERSE LENGTH=408
AT1G61990.1	bpg2-VS-wt	0.383842	0.157976	0.0412183	0.115488	None	| Symbols: | Mitochondrial transcription termination factor family protein | chr1:22911453-22912697 FORWARD LENGTH=414
AT1G62020.1	bpg2-VS-wt	0.0784859	0.133003	0.571407	0.703452	None	| Symbols: | Coatomer, alpha subunit | chr1:22919814-22923728 FORWARD LENGTH=1216
AT1G62180.1	bpg2-VS-wt	-0.603658	0.228994	0.0387403	0.111025	Down	| Symbols: APR2, APSR, PRH43, PRH, ATAPR2 | 5'adenylylphosphosulfate reductase 2 | chr1:22975794-22977465 REVERSE LENGTH=454
AT1G62290.1	bpg2-VS-wt	0.219287	0.150887	0.184208	0.325004	None	| Symbols: | Saposin-like aspartyl protease family protein | chr1:23010107-23012681 REVERSE LENGTH=513 >AT1G62290.2 | Symbols: | Saposin-like aspartyl protease family protein | chr1:23010107-23012681 REVERSE LENGTH=513
AT1G62380.1	bpg2-VS-wt	0.694834	0.221992	0.0140156	0.0559187	Up	| Symbols: ACO2, ATACO2 | ACC oxidase 2 | chr1:23082340-23084068 FORWARD LENGTH=320
AT1G62390.1	bpg2-VS-wt	0.612919	0.205325	0.0174636	0.0650293	Up	| Symbols: Phox2 | Octicosapeptide/Phox/Bem1p (PB1) domain-containing protein / tetratricopeptide repeat (TPR)-containing protein | chr1:23084632-23086887 REVERSE LENGTH=751
AT1G62500.1	bpg2-VS-wt	0.626957	0.311205	0.0837943	0.187717	None	| Symbols: | Bifunctional inhibitor/lipid-transfer protein/seed storage 2S albumin superfamily protein | chr1:23132181-23133074 FORWARD LENGTH=297
AT1G62640.1	bpg2-VS-wt	0.353328	0.18361	0.090507	0.198523	None	| Symbols: KAS III | 3-ketoacyl-acyl carrier protein synthase III | chr1:23192502-23194737 FORWARD LENGTH=404 >AT1G62640.2 | Symbols: KAS III | 3-ketoacyl-acyl carrier protein synthase III | chr1:23192502-23194737 FORWARD LENGTH=404
AT1G62660.1	bpg2-VS-wt	0.121207	0.111037	0.306791	0.466241	None	| Symbols: | Glycosyl hydrolases family 32 protein | chr1:23199949-23203515 FORWARD LENGTH=648
AT1G62740.1	bpg2-VS-wt	0.0282094	0.123379	0.824885	0.890798	None	| Symbols: Hop2 | stress-inducible protein, putative | chr1:23231026-23233380 FORWARD LENGTH=571
AT1G62750.1	bpg2-VS-wt	0.291375	0.0872612	0.0102446	0.0456893	None	| Symbols: ATSCO1, ATSCO1/CPEF-G, SCO1 | Translation elongation factor EFG/EF2 protein | chr1:23233622-23236321 REVERSE LENGTH=783
AT1G62780.1	bpg2-VS-wt	0.673991	0.120245	0.000507183	0.00818438	Up	| Symbols: | unknown protein; FUNCTIONS IN: molecular_function unknown; INVOLVED IN: biological_process unknown; LOCATED IN: chloroplast, chloroplast stroma; EXPRESSED IN: 22 plant structures; EXPRESSED DURING: 14 growth stages; Has 94 Blast hits to 94 proteins in 35 species: Archae - 6; Bacteria - 10; Metazoa - 21; Fungi - 2; Plants - 48; Viruses - 0; Other Eukaryotes - 7 (source: NCBI BLink). |…
AT1G62820.1	bpg2-VS-wt	0.607466	0.250501	0.0457549	0.123935	Up	| Symbols: | Calcium-binding EF-hand family protein | chr1:23263822-23264268 REVERSE LENGTH=148
AT1G63000.1	bpg2-VS-wt	0.213417	0.114938	0.100423	0.213763	None	| Symbols: NRS/ER, UER1 | nucleotide-rhamnose synthase/epimerase-reductase | chr1:23342510-23343859 FORWARD LENGTH=301
AT1G63010.1	bpg2-VS-wt	0.206655	0.170047	0.258904	0.413842	None	| Symbols: | Major Facilitator Superfamily with SPX (SYG1/Pho81/XPR1) domain-containing protein | chr1:23347972-23351026 REVERSE LENGTH=699 >AT1G63010.3 | Symbols: | Major Facilitator Superfamily with SPX (SYG1/Pho81/XPR1) domain-containing protein | chr1:23347972-23351026 REVERSE LENGTH=699 >AT1G63010.4 | Symbols: | Major Facilitator Superfamily with SPX (SYG1/Pho81/XPR1) domain-containing prote…
AT1G63220.1	bpg2-VS-wt	-0.156502	0.210924	0.491461	0.633717	None	| Symbols: | Calcium-dependent lipid-binding (CaLB domain) family protein | chr1:23449017-23450244 FORWARD LENGTH=147
AT1G63290.1	bpg2-VS-wt	0.159139	0.408054	0.706719	0.807649	None	| Symbols: | Aldolase-type TIM barrel family protein | chr1:23472095-23473590 REVERSE LENGTH=227
AT1G63500.1	bpg2-VS-wt	-0.0333125	0.256606	0.899914	0.937702	None	| Symbols: | Protein kinase protein with tetratricopeptide repeat domain | chr1:23556015-23558403 FORWARD LENGTH=487
AT1G63660.1	bpg2-VS-wt	0.191988	0.181594	0.321281	0.482231	None	| Symbols: | GMP synthase (glutamine-hydrolyzing), putative / glutamine amidotransferase, putative | chr1:23604127-23607080 REVERSE LENGTH=534
AT1G63680.1	bpg2-VS-wt	1.87968	0.407436	0.13589	0.263093	None	| Symbols: ATMURE, PDE316, MURE | acid-amino acid ligases;ligases;ATP binding;ATP binding;ligases | chr1:23614461-23617247 FORWARD LENGTH=772
AT1G63770.3	bpg2-VS-wt	0.431516	0.101329	0.00276679	0.0204176	None	| Symbols: | Peptidase M1 family protein | chr1:23657791-23664243 REVERSE LENGTH=987
AT1G63780.1	bpg2-VS-wt	0.140148	0.150527	0.387757	0.544596	None	| Symbols: IMP4 | Ribosomal RNA processing Brix domain protein | chr1:23665045-23667243 REVERSE LENGTH=294
AT1G63940.1	bpg2-VS-wt	0.486917	0.098026	0.00109691	0.0123649	None	| Symbols: MDAR6 | monodehydroascorbate reductase 6 | chr1:23730206-23733534 FORWARD LENGTH=486
AT1G63970.1	bpg2-VS-wt	0.61863	0.0913835	0.00014217	0.00425307	Up	| Symbols: ISPF, MECPS | isoprenoid F | chr1:23738923-23740336 REVERSE LENGTH=231
AT1G64040.1	bpg2-VS-wt	-0.177062	0.252032	0.505028	0.645434	None	| Symbols: TOPP3 | type one serine/threonine protein phosphatase 3 | chr1:23758626-23760274 REVERSE LENGTH=322
AT1G64090.1	bpg2-VS-wt	-0.17249	0.139451	0.251192	0.405683	None	| Symbols: RTNLB3 | Reticulan like protein B3 | chr1:23789395-23790669 FORWARD LENGTH=255
AT1G64110.1	bpg2-VS-wt	-0.112818	0.568877	0.850608	0.906305	None	| Symbols: | P-loop containing nucleoside triphosphate hydrolases superfamily protein | chr1:23796887-23801240 REVERSE LENGTH=824
AT1G64190.1	bpg2-VS-wt	0.464867	0.125818	0.00608828	0.0333483	None	| Symbols: | 6-phosphogluconate dehydrogenase family protein | chr1:23825549-23827012 REVERSE LENGTH=487
AT1G64350.1	bpg2-VS-wt	-0.130728	0.194108	0.522249	0.660711	None	| Symbols: SEH1H | Transducin/WD40 repeat-like superfamily protein | chr1:23881582-23883073 FORWARD LENGTH=326
AT1G64430.1	bpg2-VS-wt	0.365754	0.280263	0.26189	0.417392	None	| Symbols: | Pentatricopeptide repeat (PPR) superfamily protein | chr1:23933541-23936336 FORWARD LENGTH=559 >AT1G64430.2 | Symbols: | Pentatricopeptide repeat (PPR) superfamily protein | chr1:23933541-23936336 FORWARD LENGTH=559
AT1G64520.1	bpg2-VS-wt	0.0553905	0.19728	0.786011	0.864808	None	| Symbols: RPN12a | regulatory particle non-ATPase 12A | chr1:23956459-23958120 FORWARD LENGTH=267
AT1G64550.1	bpg2-VS-wt	0.219699	0.188456	0.277278	0.434988	None	| Symbols: ATGCN3, GCN3 | general control non-repressible 3 | chr1:23968850-23973369 FORWARD LENGTH=715
AT1G64650.1	bpg2-VS-wt	-0.126142	0.17919	0.501432	0.643375	None	| Symbols: | Major facilitator superfamily protein | chr1:24023805-24026336 REVERSE LENGTH=462
AT1G64680.1	bpg2-VS-wt	-1.52937	0.307212	0.0380616	0.109971	Down	| Symbols: | unknown protein; BEST Arabidopsis thaliana protein match is: unknown protein (TAIR:AT1G03055.1); Has 146 Blast hits to 146 proteins in 26 species: Archae - 0; Bacteria - 6; Metazoa - 0; Fungi - 0; Plants - 125; Viruses - 0; Other Eukaryotes - 15 (source: NCBI BLink). | chr1:24036071-24037062 FORWARD LENGTH=250
AT1G64710.1	bpg2-VS-wt	0.0191627	0.138652	0.893969	0.934648	None	| Symbols: | GroES-like zinc-binding dehydrogenase family protein | chr1:24044638-24046313 FORWARD LENGTH=396
AT1G64760.1	bpg2-VS-wt	0.316251	0.173124	0.141764	0.272257	None	| Symbols: | O-Glycosyl hydrolases family 17 protein | chr1:24054220-24056194 REVERSE LENGTH=481 >AT1G64760.2 | Symbols: | O-Glycosyl hydrolases family 17 protein | chr1:24054220-24056194 REVERSE LENGTH=481
AT1G64770.1	bpg2-VS-wt	0.454439	0.407658	0.301759	0.461479	None	| Symbols: NDF2, NDH45 | NDH-dependent cyclic electron flow 1 | chr1:24057549-24059415 FORWARD LENGTH=348
AT1G64790.1	bpg2-VS-wt	-1.04041	0.598642	0.14272	0.273014	None	| Symbols: ILA | ILITYHIA | chr1:24065232-24081908 REVERSE LENGTH=2610
AT1G64900.1	bpg2-VS-wt	1.07179	0.419327	0.0377726	0.109299	Up	| Symbols: CYP89A2, CYP89 | cytochrome P450, family 89, subfamily A, polypeptide 2 | chr1:24113283-24114803 FORWARD LENGTH=506
AT1G64950.1	bpg2-VS-wt	0.381793	0.150824	0.0351794	0.103871	None	| Symbols: CYP89A5 | cytochrome P450, family 89, subfamily A, polypeptide 5 | chr1:24127587-24129119 FORWARD LENGTH=510
AT1G64980.1	bpg2-VS-wt	0.325524	0.141794	0.0508067	0.132787	None	| Symbols: | Nucleotide-diphospho-sugar transferases superfamily protein | chr1:24137840-24138619 REVERSE LENGTH=259
AT1G65020.1	bpg2-VS-wt	0.61211	0.394477	0.171719	0.310035	None	| Symbols: | FUNCTIONS IN: molecular_function unknown; INVOLVED IN: biological_process unknown; LOCATED IN: endoplasmic reticulum, plasma membrane; EXPRESSED IN: 23 plant structures; EXPRESSED DURING: 13 growth stages; CONTAINS InterPro DOMAIN/s: NERD (InterPro:IPR011528); Has 69 Blast hits to 69 proteins in 27 species: Archae - 0; Bacteria - 18; Metazoa - 8; Fungi - 0; Plants - 36; Viruses - 0; …
AT1G65030.1	bpg2-VS-wt	0.0400461	0.293609	0.896833	0.936038	None	| Symbols: | Transducin/WD40 repeat-like superfamily protein | chr1:24156798-24158511 FORWARD LENGTH=345
AT1G65090.1	bpg2-VS-wt	-0.0982134	0.221964	0.669865	0.779972	None	| Symbols: | unknown protein; BEST Arabidopsis thaliana protein match is: unknown protein (TAIR:AT5G36100.1); Has 1435 Blast hits to 1033 proteins in 192 species: Archae - 0; Bacteria - 61; Metazoa - 511; Fungi - 123; Plants - 100; Viruses - 42; Other Eukaryotes - 598 (source: NCBI BLink). | chr1:24181187-24182668 REVERSE LENGTH=246
AT1G65220.1	bpg2-VS-wt	0.819626	0.171012	0.0013681	0.0140383	Up	| Symbols: | ARM repeat superfamily protein | chr1:24226204-24228799 FORWARD LENGTH=411
AT1G65260.1	bpg2-VS-wt	0.475157	0.129067	0.00784429	0.0386647	None	| Symbols: PTAC4, VIPP1 | plastid transcriptionally active 4 | chr1:24236329-24240428 FORWARD LENGTH=330
AT1G65270.1	bpg2-VS-wt	0.398163	0.105251	0.00536528	0.0308207	None	| Symbols: | unknown protein; FUNCTIONS IN: molecular_function unknown; INVOLVED IN: biological_process unknown; LOCATED IN: endoplasmic reticulum, plasma membrane; EXPRESSED IN: 24 plant structures; EXPRESSED DURING: 13 growth stages; Has 149 Blast hits to 149 proteins in 49 species: Archae - 0; Bacteria - 0; Metazoa - 98; Fungi - 0; Plants - 47; Viruses - 0; Other Eukaryotes - 4 (source: NCBI B…
AT1G65290.1	bpg2-VS-wt	-0.238752	0.077893	0.0154617	0.0595053	None	| Symbols: mtACP2 | mitochondrial acyl carrier protein 2 | chr1:24249088-24250366 REVERSE LENGTH=126
AT1G65340.1	bpg2-VS-wt	0.308137	0.461969	0.625515	0.744834	None	| Symbols: CYP96A3 | cytochrome P450, family 96, subfamily A, polypeptide 3 | chr1:24268135-24269646 REVERSE LENGTH=503
AT1G65540.1	bpg2-VS-wt	-0.194644	0.453866	0.680915	0.787885	None	| Symbols: | LETM1-like protein | chr1:24362382-24366011 REVERSE LENGTH=736
AT1G65590.1	bpg2-VS-wt	0.539663	0.148093	0.00655008	0.0347995	None	| Symbols: HEXO3, ATHEX1 | beta-hexosaminidase 3 | chr1:24385996-24390989 FORWARD LENGTH=535
AT1G65650.1	bpg2-VS-wt	0.23872	0.240972	0.350868	0.51298	None	| Symbols: UCH2 | Peptidase C12, ubiquitin carboxyl-terminal hydrolase 1 | chr1:24415172-24417466 REVERSE LENGTH=330
AT1G65820.1	bpg2-VS-wt	0.393181	0.325785	0.261953	0.417392	None	| Symbols: | microsomal glutathione s-transferase, putative | chr1:24485213-24486682 FORWARD LENGTH=146
AT1G65840.1	bpg2-VS-wt	2.43925	1.4502	0.153393	0.287353	None	| Symbols: ATPAO4, PAO4 | polyamine oxidase 4 | chr1:24490173-24492728 FORWARD LENGTH=497
AT1G65880.1	bpg2-VS-wt	-0.651491	0.278187	0.0516988	0.133681	None	| Symbols: BZO1 | benzoyloxyglucosinolate 1 | chr1:24508633-24510737 REVERSE LENGTH=580
AT1G65930.1	bpg2-VS-wt	0.445138	0.0973609	0.00182091	0.0165531	None	| Symbols: cICDH | cytosolic NADP+-dependent isocitrate dehydrogenase | chr1:24539088-24541861 FORWARD LENGTH=410
AT1G65960.2	bpg2-VS-wt	0.495166	0.111949	0.00221723	0.0180845	None	| Symbols: GAD2 | glutamate decarboxylase 2 | chr1:24552094-24557253 FORWARD LENGTH=494
AT1G65980.1	bpg2-VS-wt	0.419068	0.121476	0.00869732	0.0415017	None	| Symbols: TPX1 | thioredoxin-dependent peroxidase 1 | chr1:24559524-24560753 REVERSE LENGTH=162
AT1G66080.1	bpg2-VS-wt	-0.0393113	0.173597	0.826529	0.891029	None	| Symbols: | unknown protein; CONTAINS InterPro DOMAIN/s: Protein of unknown function DUF775 (InterPro:IPR008493); Has 285 Blast hits to 283 proteins in 133 species: Archae - 0; Bacteria - 0; Metazoa - 120; Fungi - 88; Plants - 50; Viruses - 0; Other Eukaryotes - 27 (source: NCBI BLink). | chr1:24600356-24601027 REVERSE LENGTH=190
AT1G66150.1	bpg2-VS-wt	0.368362	0.429028	0.423531	0.575363	None	| Symbols: TMK1 | transmembrane kinase 1 | chr1:24631503-24634415 FORWARD LENGTH=942
AT1G66200.3	bpg2-VS-wt	0.535032	0.136008	0.00433323	0.02692	None	| Symbols: GSR2, GLN1;2 | glutamine synthase clone F11 | chr1:24655520-24657520 REVERSE LENGTH=365
AT1G66240.1	bpg2-VS-wt	-0.00906159	0.399456	0.982637	0.987717	None	| Symbols: ATX1, ATATX1 | homolog of anti-oxidant 1 | chr1:24686445-24687327 REVERSE LENGTH=106
AT1G66270.1	bpg2-VS-wt	0.301789	0.0865892	0.00825524	0.0400807	None	| Symbols: BGLU21 | Glycosyl hydrolase superfamily protein | chr1:24700110-24702995 REVERSE LENGTH=524
AT1G66280.1	bpg2-VS-wt	-0.217892	0.209844	0.329469	0.491109	None	| Symbols: BGLU22 | Glycosyl hydrolase superfamily protein | chr1:24706759-24709737 REVERSE LENGTH=524
AT1G66410.1	bpg2-VS-wt	0.222192	0.091865	0.0419363	0.116911	None	| Symbols: CAM4, ACAM-4 | calmodulin 4 | chr1:24774431-24775785 REVERSE LENGTH=149 >AT5G37780.1 | Symbols: CAM1, TCH1, ACAM-1 | calmodulin 1 | chr5:15004769-15006117 REVERSE LENGTH=149
AT1G66430.1	bpg2-VS-wt	0.528054	0.0865849	0.00028989	0.00619441	None	| Symbols: | pfkB-like carbohydrate kinase family protein | chr1:24778400-24780393 FORWARD LENGTH=384
AT1G66530.1	bpg2-VS-wt	-0.0294564	0.163685	0.861661	0.913327	None	| Symbols: | Arginyl-tRNA synthetase, class Ic | chr1:24819064-24822277 REVERSE LENGTH=590
AT1G66580.1	bpg2-VS-wt	0.528614	0.141209	0.00567691	0.0319318	None	| Symbols: SAG24, RPL10C | senescence associated gene 24 | chr1:24839208-24840439 FORWARD LENGTH=221
AT1G66670.1	bpg2-VS-wt	0.468582	0.070948	0.000168578	0.00445986	None	| Symbols: CLPP3, NCLPP3 | CLP protease proteolytic subunit 3 | chr1:24863995-24865646 REVERSE LENGTH=309
AT1G66680.1	bpg2-VS-wt	1.1022	0.486432	0.0578264	0.145088	None	| Symbols: AR401 | S-adenosyl-L-methionine-dependent methyltransferases superfamily protein | chr1:24866352-24868888 REVERSE LENGTH=358
AT1G67090.1	bpg2-VS-wt	-1.74189	0.164214	5.45592e-06	0.000605005	Down	| Symbols: RBCS1A | ribulose bisphosphate carboxylase small chain 1A | chr1:25048465-25049249 REVERSE LENGTH=180
AT1G67120.1	bpg2-VS-wt	0.208485	0.174832	0.267238	0.42368	None	| Symbols: | ATPases;nucleotide binding;ATP binding;nucleoside-triphosphatases;transcription factor binding | chr1:25069727-25095526 REVERSE LENGTH=5393
AT1G67230.1	bpg2-VS-wt	0.367889	0.377173	0.507932	0.64808	None	| Symbols: LINC1 | little nuclei1 | chr1:25151561-25156032 REVERSE LENGTH=1132
AT1G67280.1	bpg2-VS-wt	0.494181	0.110646	0.00209344	0.0178932	None	| Symbols: | Glyoxalase/Bleomycin resistance protein/Dioxygenase superfamily protein | chr1:25188563-25190547 REVERSE LENGTH=350
AT1G67330.1	bpg2-VS-wt	0.538671	0.359763	0.172691	0.311212	None	| Symbols: | Protein of unknown function (DUF579) | chr1:25214118-25214993 FORWARD LENGTH=291
AT1G67350.1	bpg2-VS-wt	0.0587906	0.190877	0.765947	0.850347	None	| Symbols: | unknown protein; Has 2 Blast hits to 2 proteins in 1 species: Archae - 0; Bacteria - 0; Metazoa - 0; Fungi - 0; Plants - 2; Viruses - 0; Other Eukaryotes - 0 (source: NCBI BLink). | chr1:25235826-25236122 FORWARD LENGTH=98 >AT1G67350.2 | Symbols: | unknown protein; FUNCTIONS IN: molecular_function unknown; INVOLVED IN: photorespiration; LOCATED IN: mitochondrial membrane, mitochondri…
AT1G67590.1	bpg2-VS-wt	0.456515	0.201402	0.0639583	0.155556	None	| Symbols: | Remorin family protein | chr1:25333137-25334472 REVERSE LENGTH=347
AT1G67630.1	bpg2-VS-wt	0.43979	0.257263	0.162537	0.299151	None	| Symbols: POLA2 | DNA polymerase alpha 2 | chr1:25344573-25348287 REVERSE LENGTH=620
AT1G67680.1	bpg2-VS-wt	-0.215908	0.180346	0.265502	0.421616	None	| Symbols: | SRP72 RNA-binding domain | chr1:25365962-25368464 REVERSE LENGTH=664
AT1G67700.1	bpg2-VS-wt	-0.0938005	0.20276	0.655961	0.769542	None	| Symbols: | unknown protein; FUNCTIONS IN: molecular_function unknown; INVOLVED IN: biological_process unknown; LOCATED IN: chloroplast, chloroplast envelope; EXPRESSED IN: 22 plant structures; EXPRESSED DURING: 13 growth stages; Has 49 Blast hits to 49 proteins in 20 species: Archae - 0; Bacteria - 0; Metazoa - 0; Fungi - 0; Plants - 44; Viruses - 0; Other Eukaryotes - 5 (source: NCBI BLink). |…
AT1G67730.1	bpg2-VS-wt	0.334015	0.0832118	0.00387322	0.0251889	None	| Symbols: YBR159, KCR1, ATKCR1 | beta-ketoacyl reductase 1 | chr1:25391676-25393365 FORWARD LENGTH=318
AT1G67930.1	bpg2-VS-wt	-0.0962469	0.133124	0.490282	0.632616	None	| Symbols: | Golgi transport complex protein-related | chr1:25474218-25477332 REVERSE LENGTH=832
AT1G68010.1	bpg2-VS-wt	0.0769435	0.139231	0.595614	0.721436	None	| Symbols: HPR, ATHPR1 | hydroxypyruvate reductase | chr1:25493418-25495720 FORWARD LENGTH=386
AT1G68560.1	bpg2-VS-wt	0.136317	0.0754914	0.108598	0.22451	None	| Symbols: ATXYL1, XYL1, TRG1 | alpha-xylosidase 1 | chr1:25734435-25737897 REVERSE LENGTH=915
AT1G68760.1	bpg2-VS-wt	0.267179	0.140026	0.0928061	0.202425	None	| Symbols: ATNUDT1, ATNUDX1, NUDX1 | nudix hydrolase 1 | chr1:25829090-25829607 FORWARD LENGTH=147
AT1G68830.1	bpg2-VS-wt	0.111845	0.0698896	0.35556	0.515191	None	| Symbols: STN7 | STT7 homolog STN7 | chr1:25872654-25875473 REVERSE LENGTH=562
AT1G69250.1	bpg2-VS-wt	0.504169	0.293885	0.129959	0.255517	None	| Symbols: | Nuclear transport factor 2 (NTF2) family protein with RNA binding (RRM-RBD-RNP motifs) domain | chr1:26033163-26035301 FORWARD LENGTH=427
AT1G69340.1	bpg2-VS-wt	-0.0749605	0.181577	0.694077	0.798836	None	| Symbols: | appr-1-p processing enzyme family protein | chr1:26066298-26069644 FORWARD LENGTH=562
AT1G69410.1	bpg2-VS-wt	0.112048	0.11734	0.514682	0.65369	None	| Symbols: ATELF5A-3, ELF5A-3 | eukaryotic elongation factor 5A-3 | chr1:26089301-26090194 FORWARD LENGTH=158
AT1G69460.1	bpg2-VS-wt	0.110506	0.112232	0.353648	0.514224	None	| Symbols: | emp24/gp25L/p24 family/GOLD family protein | chr1:26112054-26113160 REVERSE LENGTH=214
AT1G69510.1	bpg2-VS-wt	-0.102849	0.613665	0.871059	0.918343	None	| Symbols: | cAMP-regulated phosphoprotein 19-related protein | chr1:26126779-26127725 FORWARD LENGTH=137 >AT1G69510.2 | Symbols: | cAMP-regulated phosphoprotein 19-related protein | chr1:26126779-26127725 FORWARD LENGTH=137 >AT1G69510.3 | Symbols: | cAMP-regulated phosphoprotein 19-related protein | chr1:26126779-26127725 FORWARD LENGTH=137
AT1G69530.1	bpg2-VS-wt	0.40537	0.261182	0.159248	0.294913	None	| Symbols: ATEXPA1, EXP1, AT-EXP1, ATEXP1, ATHEXP ALPHA 1.2, EXPA1 | expansin A1 | chr1:26142034-26143051 FORWARD LENGTH=250 >AT1G69530.2 | Symbols: ATEXPA1, EXP1, AT-EXP1, ATEXP1, ATHEXP ALPHA 1.2, EXPA1 | expansin A1 | chr1:26142034-26143051 FORWARD LENGTH=250
AT1G69620.1	bpg2-VS-wt	0.583054	0.171547	0.0093771	0.0436085	None	| Symbols: RPL34 | ribosomal protein L34 | chr1:26189900-26191081 FORWARD LENGTH=119
AT1G69720.1	bpg2-VS-wt	5.27775	1.28234	0.00336396	0.0229516	Up	| Symbols: HO3 | heme oxygenase 3 | chr1:26227178-26228419 FORWARD LENGTH=285
AT1G69740.1	bpg2-VS-wt	0.879016	0.100411	2.27056e-05	0.00139792	Up	| Symbols: HEMB1 | Aldolase superfamily protein | chr1:26232197-26234713 FORWARD LENGTH=430 >AT1G69740.2 | Symbols: HEMB1 | Aldolase superfamily protein | chr1:26232197-26234713 FORWARD LENGTH=430
AT1G69800.1	bpg2-VS-wt	0.564294	0.40203	0.233103	0.384942	None	| Symbols: | Cystathionine beta-synthase (CBS) protein | chr1:26274416-26276105 REVERSE LENGTH=447
AT1G69830.1	bpg2-VS-wt	0.575436	0.267378	0.0635631	0.154691	None	| Symbols: ATAMY3, AMY3 | alpha-amylase-like 3 | chr1:26288518-26293003 REVERSE LENGTH=887
AT1G70200.1	bpg2-VS-wt	0.820231	0.626382	0.320587	0.481748	None	| Symbols: | RNA-binding (RRM/RBD/RNP motifs) family protein | chr1:26432514-26434351 REVERSE LENGTH=538
AT1G70310.1	bpg2-VS-wt	0.260585	0.128671	0.0774307	0.177972	None	| Symbols: SPDS2 | spermidine synthase 2 | chr1:26485497-26487352 REVERSE LENGTH=340
AT1G70320.1	bpg2-VS-wt	1.12658	0.983183	0.334975	0.495706	None	| Symbols: UPL2 | ubiquitin-protein ligase 2 | chr1:26488745-26501281 REVERSE LENGTH=3658
AT1G70330.1	bpg2-VS-wt	0.452552	0.596885	0.473086	0.620308	None	| Symbols: ENT1,AT, ENT1 | equilibrative nucleotide transporter 1 | chr1:26502920-26504360 FORWARD LENGTH=450
AT1G70410.1	bpg2-VS-wt	0.226823	0.0402533	0.000489932	0.00803943	None	| Symbols: ATBCA4, BCA4, CA4 | beta carbonic anhydrase 4 | chr1:26534167-26536505 REVERSE LENGTH=258 >AT1G70410.3 | Symbols: ATBCA4, BCA4 | beta carbonic anhydrase 4 | chr1:26534167-26536505 REVERSE LENGTH=258
AT1G70570.1	bpg2-VS-wt	0.715777	0.124297	0.000424788	0.00749467	Up	| Symbols: | anthranilate phosphoribosyltransferase, putative | chr1:26608719-26612062 FORWARD LENGTH=595
AT1G70580.1	bpg2-VS-wt	0.642501	0.171142	0.0132365	0.0537334	Up	| Symbols: AOAT2, GGT2 | alanine-2-oxoglutarate aminotransferase 2 | chr1:26613222-26615845 FORWARD LENGTH=481 >AT1G70580.2 | Symbols: AOAT2, GGT2 | alanine-2-oxoglutarate aminotransferase 2 | chr1:26613222-26615845 FORWARD LENGTH=481 >AT1G70580.3 | Symbols: AOAT2, GGT2 | alanine-2-oxoglutarate aminotransferase 2 | chr1:26613222-26615845 FORWARD LENGTH=481 >AT1G70580.4 | Symbols: AOAT2, GGT2 | al…
AT1G70730.1	bpg2-VS-wt	0.175051	0.0761923	0.0506691	0.132603	None	| Symbols: PGM2 | Phosphoglucomutase/phosphomannomutase family protein | chr1:26669020-26672726 REVERSE LENGTH=585
AT1G70770.1	bpg2-VS-wt	-0.00918801	0.117081	0.939377	0.964169	None	| Symbols: | Protein of unknown function DUF2359, transmembrane | chr1:26688622-26691185 REVERSE LENGTH=610 >AT1G70770.2 | Symbols: | Protein of unknown function DUF2359, transmembrane | chr1:26688622-26691185 REVERSE LENGTH=610
AT1G70810.1	bpg2-VS-wt	0.39341	0.940906	0.688389	0.794405	None	| Symbols: | Calcium-dependent lipid-binding (CaLB domain) family protein | chr1:26704207-26705091 FORWARD LENGTH=165
AT1G70820.1	bpg2-VS-wt	-0.104417	0.160585	0.539627	0.675228	None	| Symbols: | phosphoglucomutase, putative / glucose phosphomutase, putative | chr1:26705594-26708034 FORWARD LENGTH=615
AT1G70830.1	bpg2-VS-wt	0.321264	0.125675	0.0338406	0.101235	None	| Symbols: MLP28 | MLP-like protein 28 | chr1:26710203-26711395 REVERSE LENGTH=335
AT1G70940.1	bpg2-VS-wt	0.429174	0.226371	0.0945651	0.205027	None	| Symbols: PIN3, ATPIN3 | Auxin efflux carrier family protein | chr1:26743170-26745871 FORWARD LENGTH=640
AT1G70980.1	bpg2-VS-wt	0.552901	0.31743	0.119716	0.240111	None	| Symbols: SYNC3 | Class II aminoacyl-tRNA and biotin synthetases superfamily protein | chr1:26762339-26764394 FORWARD LENGTH=571
AT1G71220.1	bpg2-VS-wt	0.419782	0.245304	0.130768	0.2564	None	| Symbols: EBS1, UGGT, PSL2 | UDP-glucose:glycoprotein glucosyltransferases;transferases, transferring hexosyl groups;transferases, transferring glycosyl groups | chr1:26841664-26851730 FORWARD LENGTH=1613
AT1G71230.1	bpg2-VS-wt	-0.194235	0.357087	0.609847	0.733147	None	| Symbols: CSN5B, CSN5, AJH2 | COP9-signalosome 5B | chr1:26852560-26854255 FORWARD LENGTH=358
AT1G71260.1	bpg2-VS-wt	0.556975	0.175715	0.0131994	0.0536951	None	| Symbols: ATWHY2, WHY2 | WHIRLY 2 | chr1:26861849-26863391 REVERSE LENGTH=238
AT1G71310.1	bpg2-VS-wt	0.272581	0.0916924	0.0177957	0.0656496	None	| Symbols: | cobalt ion binding | chr1:26878717-26879844 REVERSE LENGTH=176 >AT1G71310.2 | Symbols: | cobalt ion binding | chr1:26878717-26879844 REVERSE LENGTH=176
AT1G71410.1	bpg2-VS-wt	-0.0353441	0.227536	0.880406	0.924628	None	| Symbols: | ARM repeat superfamily protein | chr1:26913070-26917515 REVERSE LENGTH=909
AT1G71480.1	bpg2-VS-wt	-0.192855	0.216346	0.41354	0.568289	None	| Symbols: | Nuclear transport factor 2 (NTF2) family protein | chr1:26932079-26933086 FORWARD LENGTH=216
AT1G71500.1	bpg2-VS-wt	0.224978	0.198394	0.289632	0.448559	None	| Symbols: | Rieske (2Fe-2S) domain-containing protein | chr1:26936084-26937331 FORWARD LENGTH=287
AT1G71695.1	bpg2-VS-wt	0.250729	0.0682993	0.00630007	0.0341715	None	| Symbols: | Peroxidase superfamily protein | chr1:26964359-26966557 FORWARD LENGTH=358
AT1G71790.1	bpg2-VS-wt	0.374145	0.163405	0.0512906	0.133246	None	| Symbols: | Subunits of heterodimeric actin filament capping protein Capz superfamily | chr1:26996869-26998785 FORWARD LENGTH=256
AT1G71860.1	bpg2-VS-wt	0.0101625	0.161913	0.955662	0.971414	None	| Symbols: PTP1, ATPTP1 | protein tyrosine phosphatase 1 | chr1:27026866-27028675 FORWARD LENGTH=340 >AT1G71860.3 | Symbols: PTP1, ATPTP1 | protein tyrosine phosphatase 1 | chr1:27026866-27028675 FORWARD LENGTH=340
AT1G71880.1	bpg2-VS-wt	-0.378198	0.37954	0.364774	0.523472	None	| Symbols: SUC1, ATSUC1 | sucrose-proton symporter 1 | chr1:27054334-27056100 FORWARD LENGTH=513
AT1G71920.2	bpg2-VS-wt	-0.497455	0.447592	0.303104	0.46299	None	| Symbols: HISN6B | HISTIDINE BIOSYNTHESIS 6B | chr1:27067168-27068999 FORWARD LENGTH=417 >AT5G10330.1 | Symbols: EMB2196, HPA1, HISN6A, ATHPA1 | histidinol phosphate aminotransferase 1 | chr5:3248027-3249858 REVERSE LENGTH=417 >AT5G10330.2 | Symbols: EMB2196, HPA1, HISN6A, ATHPA1 | histidinol phosphate aminotransferase 1 | chr5:3248027-3249858 REVERSE LENGTH=417
AT1G72150.1	bpg2-VS-wt	0.0418862	0.202338	0.841173	0.899951	None	| Symbols: PATL1 | PATELLIN 1 | chr1:27148558-27150652 FORWARD LENGTH=573
AT1G72160.1	bpg2-VS-wt	1.22542	0.130048	3.16159e-05	0.00163939	Up	| Symbols: | Sec14p-like phosphatidylinositol transfer family protein | chr1:27153823-27155609 REVERSE LENGTH=490
AT1G72230.1	bpg2-VS-wt	-1.00116	0.548886	0.127752	0.252325	None	| Symbols: | Cupredoxin superfamily protein | chr1:27188287-27189093 FORWARD LENGTH=181
AT1G72330.1	bpg2-VS-wt	0.732916	0.163307	0.00203421	0.0175801	Up	| Symbols: ALAAT2 | alanine aminotransferase 2 | chr1:27233637-27236571 FORWARD LENGTH=540
AT1G72340.1	bpg2-VS-wt	0.257019	0.123157	0.0703545	0.16653	None	| Symbols: | NagB/RpiA/CoA transferase-like superfamily protein | chr1:27236898-27238482 FORWARD LENGTH=382
AT1G72370.1	bpg2-VS-wt	0.351892	0.142134	0.0383639	0.110326	None	| Symbols: P40, AP40, RP40, RPSAA | 40s ribosomal protein SA | chr1:27243148-27244842 REVERSE LENGTH=298
AT1G72550.1	bpg2-VS-wt	0.145473	0.148034	0.354536	0.514469	None	| Symbols: | tRNA synthetase beta subunit family protein | chr1:27319947-27323908 REVERSE LENGTH=598
AT1G72610.1	bpg2-VS-wt	0.630778	0.255561	0.0429455	0.118957	Up	| Symbols: GLP1, ATGER1, GER1 | germin-like protein 1 | chr1:27339302-27339928 REVERSE LENGTH=208
AT1G72640.1	bpg2-VS-wt	0.288509	0.204039	0.230261	0.381862	None	| Symbols: | NAD(P)-binding Rossmann-fold superfamily protein | chr1:27346409-27348147 REVERSE LENGTH=312
AT1G72680.1	bpg2-VS-wt	0.600452	0.143604	0.00307415	0.0217766	Up	| Symbols: ATCAD1, CAD1 | cinnamyl-alcohol dehydrogenase | chr1:27359346-27360876 REVERSE LENGTH=355
AT1G72730.1	bpg2-VS-wt	0.684251	0.189694	0.00691038	0.0358248	Up	| Symbols: | DEA(D/H)-box RNA helicase family protein | chr1:27378040-27379593 REVERSE LENGTH=414
AT1G72750.1	bpg2-VS-wt	-0.254743	0.384736	0.544092	0.678682	None	| Symbols: ATTIM23-2, TIM23-2 | translocase inner membrane subunit 23-2 | chr1:27383577-27384143 FORWARD LENGTH=188
AT1G72810.1	bpg2-VS-wt	0.627131	0.115843	0.000993872	0.0116614	Up	| Symbols: | Pyridoxal-5'-phosphate-dependent enzyme family protein | chr1:27398760-27400393 REVERSE LENGTH=516
AT1G72970.1	bpg2-VS-wt	0.571311	0.477175	0.27635	0.434057	None	| Symbols: HTH, EDA17 | Glucose-methanol-choline (GMC) oxidoreductase family protein | chr1:27452872-27455706 FORWARD LENGTH=594
AT1G73060.1	bpg2-VS-wt	0.535323	0.308979	0.12141	0.242758	None	| Symbols: LPA3 | Low PSII Accumulation 3 | chr1:27479027-27481258 FORWARD LENGTH=358
AT1G73110.1	bpg2-VS-wt	1.53029	0.913006	0.132245	0.258313	None	| Symbols: | P-loop containing nucleoside triphosphate hydrolases superfamily protein | chr1:27494344-27496844 REVERSE LENGTH=432
AT1G73180.1	bpg2-VS-wt	0.0989716	0.153792	0.53788	0.673909	None	| Symbols: | Eukaryotic translation initiation factor eIF2A family protein | chr1:27518335-27521432 FORWARD LENGTH=513
AT1G73230.1	bpg2-VS-wt	0.254545	0.197959	0.234463	0.386204	None	| Symbols: | Nascent polypeptide-associated complex NAC | chr1:27540506-27541364 REVERSE LENGTH=165
AT1G73260.1	bpg2-VS-wt	0.573464	0.188438	0.0159841	0.0611229	None	| Symbols: ATKTI1, KTI1 | kunitz trypsin inhibitor 1 | chr1:27547410-27548057 REVERSE LENGTH=215
AT1G73430.1	bpg2-VS-wt	0.134712	0.09323	0.208093	0.355412	None	| Symbols: | sec34-like family protein | chr1:27604096-27610829 FORWARD LENGTH=784 >AT1G73430.2 | Symbols: | sec34-like family protein | chr1:27604096-27610829 FORWARD LENGTH=784
AT1G73650.1	bpg2-VS-wt	0.479904	0.269234	0.124947	0.247539	None	| Symbols: | Protein of unknown function (DUF1295) | chr1:27688449-27689606 REVERSE LENGTH=208
AT1G73880.1	bpg2-VS-wt	0.216477	0.283236	0.466633	0.614956	None	| Symbols: UGT89B1 | UDP-glucosyl transferase 89B1 | chr1:27785143-27786564 FORWARD LENGTH=473
AT1G73990.1	bpg2-VS-wt	0.649325	0.157386	0.00331812	0.0227777	Up	| Symbols: SPPA, SPPA1 | signal peptide peptidase | chr1:27824465-27828807 FORWARD LENGTH=677
AT1G74020.1	bpg2-VS-wt	0.46849	0.0937908	0.00105936	0.0122251	None	| Symbols: SS2 | strictosidine synthase 2 | chr1:27835289-27837277 REVERSE LENGTH=335
AT1G74030.1	bpg2-VS-wt	0.506209	0.153218	0.0107965	0.0474202	None	| Symbols: ENO1 | enolase 1 | chr1:27839465-27841901 REVERSE LENGTH=477
AT1G74050.1	bpg2-VS-wt	0.288087	0.12713	0.0532153	0.136423	None	| Symbols: | Ribosomal protein L6 family protein | chr1:27847256-27848680 REVERSE LENGTH=233
AT1G74070.1	bpg2-VS-wt	0.277678	0.368887	0.485512	0.630737	None	| Symbols: | Cyclophilin-like peptidyl-prolyl cis-trans isomerase family protein | chr1:27851749-27852861 REVERSE LENGTH=317
AT1G74100.1	bpg2-VS-wt	0.236094	0.362698	0.535861	0.672681	None	| Symbols: SOT16, ATSOT16, CORI-7, ATST5A | sulfotransferase 16 | chr1:27864489-27865505 REVERSE LENGTH=338
AT1G74210.1	bpg2-VS-wt	0.500416	0.202849	0.0388959	0.111307	None	| Symbols: | PLC-like phosphodiesterases superfamily protein | chr1:27910396-27912785 FORWARD LENGTH=392
AT1G74230.1	bpg2-VS-wt	0.159259	0.171739	0.38088	0.538047	None	| Symbols: GR-RBP5 | glycine-rich RNA-binding protein 5 | chr1:27915346-27916857 FORWARD LENGTH=289
AT1G74260.1	bpg2-VS-wt	-0.501738	0.188658	0.0288275	0.0901933	None	| Symbols: PUR4 | purine biosynthesis 4 | chr1:27923005-27927764 REVERSE LENGTH=1407
AT1G74270.1	bpg2-VS-wt	0.231181	0.329275	0.502534	0.644151	None	| Symbols: | Ribosomal protein L35Ae family protein | chr1:27928415-27929466 REVERSE LENGTH=112
AT1G74310.1	bpg2-VS-wt	0.547441	0.216641	0.0354233	0.104285	None	| Symbols: ATHSP101, HSP101, HOT1 | heat shock protein 101 | chr1:27936715-27939862 REVERSE LENGTH=911
AT1G74320.1	bpg2-VS-wt	1.06468	0.726118	0.186006	0.327741	None	| Symbols: | Protein kinase superfamily protein | chr1:27941192-27942903 FORWARD LENGTH=350
AT1G74470.1	bpg2-VS-wt	0.29098	0.109926	0.0293898	0.0910895	None	| Symbols: | Pyridine nucleotide-disulphide oxidoreductase family protein | chr1:27991248-27992845 FORWARD LENGTH=467
AT1G74640.1	bpg2-VS-wt	0.34215	0.114987	0.0968201	0.208837	None	| Symbols: | alpha/beta-Hydrolases superfamily protein | chr1:28032849-28034659 FORWARD LENGTH=370
AT1G74730.1	bpg2-VS-wt	-0.940219	0.137824	0.000486868	0.00802301	Down	| Symbols: | Protein of unknown function (DUF1118) | chr1:28078995-28079831 FORWARD LENGTH=198
AT1G74850.1	bpg2-VS-wt	0.471124	0.359393	0.231261	0.383038	None	| Symbols: PTAC2 | plastid transcriptionally active 2 | chr1:28119237-28122314 REVERSE LENGTH=862
AT1G74910.1	bpg2-VS-wt	0.625973	0.18345	0.00919276	0.0430212	Up	| Symbols: | ADP-glucose pyrophosphorylase family protein | chr1:28135770-28138456 REVERSE LENGTH=415 >AT1G74910.2 | Symbols: | ADP-glucose pyrophosphorylase family protein | chr1:28135770-28138456 REVERSE LENGTH=415
AT1G74920.1	bpg2-VS-wt	0.357909	0.107648	0.0104649	0.0462475	None	| Symbols: ALDH10A8 | aldehyde dehydrogenase 10A8 | chr1:28139175-28142573 REVERSE LENGTH=501
AT1G74960.1	bpg2-VS-wt	-0.153536	0.218034	0.5013	0.643375	None	| Symbols: FAB1, KAS2, ATKAS2 | fatty acid biosynthesis 1 | chr1:28152564-28155948 REVERSE LENGTH=541 >AT1G74960.2 | Symbols: FAB1, KAS2 | fatty acid biosynthesis 1 | chr1:28152564-28155948 REVERSE LENGTH=541 >AT1G74960.3 | Symbols: FAB1 | fatty acid biosynthesis 1 | chr1:28152564-28155948 REVERSE LENGTH=541
AT1G74970.1	bpg2-VS-wt	-1.59538	0.15306	6.22376e-06	0.000654168	Down	| Symbols: RPS9, TWN3 | ribosomal protein S9 | chr1:28157761-28159202 REVERSE LENGTH=208
AT1G75200.1	bpg2-VS-wt	0.051703	0.207188	0.809226	0.880253	None	| Symbols: | flavodoxin family protein / radical SAM domain-containing protein | chr1:28220849-28223597 REVERSE LENGTH=647
AT1G75220.1	bpg2-VS-wt	0.482344	0.132173	0.0065005	0.0346782	None	| Symbols: | Major facilitator superfamily protein | chr1:28229412-28232606 REVERSE LENGTH=487
AT1G75270.1	bpg2-VS-wt	0.23896	0.122493	0.0868842	0.192641	None	| Symbols: DHAR2 | dehydroascorbate reductase 2 | chr1:28250255-28251237 REVERSE LENGTH=213
AT1G75280.1	bpg2-VS-wt	-0.000594733	0.374432	0.998772	0.999028	None	| Symbols: | NmrA-like negative transcriptional regulator family protein | chr1:28252030-28253355 FORWARD LENGTH=310
AT1G75330.1	bpg2-VS-wt	0.447657	0.124193	0.00693651	0.0358248	None	| Symbols: OTC | ornithine carbamoyltransferase | chr1:28266457-28268383 REVERSE LENGTH=375
AT1G75350.1	bpg2-VS-wt	-0.684313	0.192946	0.0075462	0.0377496	Down	| Symbols: emb2184 | Ribosomal protein L31 | chr1:28272163-28272687 FORWARD LENGTH=144
AT1G75600.1	bpg2-VS-wt	0.196933	0.0963897	0.0753116	0.174799	None	| Symbols: | Histone superfamily protein | chr1:28390753-28391461 FORWARD LENGTH=136
AT1G75680.1	bpg2-VS-wt	0.238298	0.157657	0.174416	0.312727	None	| Symbols: AtGH9B7, GH9B7 | glycosyl hydrolase 9B7 | chr1:28417215-28419231 REVERSE LENGTH=525
AT1G75690.1	bpg2-VS-wt	0.39371	0.223321	0.115919	0.235042	None	| Symbols: | DnaJ/Hsp40 cysteine-rich domain superfamily protein | chr1:28422273-28423170 REVERSE LENGTH=154
AT1G75750.1	bpg2-VS-wt	0.125775	0.42146	0.774041	0.856887	None	| Symbols: GASA1 | GAST1 protein homolog 1 | chr1:28441813-28442284 REVERSE LENGTH=98
AT1G75780.1	bpg2-VS-wt	0.367938	0.168697	0.0607623	0.150225	None	| Symbols: TUB1 | tubulin beta-1 chain | chr1:28451378-28453602 REVERSE LENGTH=447
AT1G75830.1	bpg2-VS-wt	-0.232342	0.582263	0.706342	0.807456	None	| Symbols: LCR67, PDF1.1 | low-molecular-weight cysteine-rich 67 | chr1:28472405-28472754 FORWARD LENGTH=80
AT1G75950.1	bpg2-VS-wt	0.446951	0.138078	0.011932	0.0504388	None	| Symbols: SKP1, ASK1, ATSKP1, SKP1A, UIP1 | S phase kinase-associated protein 1 | chr1:28516715-28517454 FORWARD LENGTH=160
AT1G75990.1	bpg2-VS-wt	-0.702562	0.332512	0.102157	0.216234	None	| Symbols: | PAM domain (PCI/PINT associated module) protein | chr1:28524623-28526718 REVERSE LENGTH=487
AT1G76010.1	bpg2-VS-wt	0.602675	0.148586	0.00365338	0.0243705	Up	| Symbols: | Alba DNA/RNA-binding protein | chr1:28528505-28530488 REVERSE LENGTH=350
AT1G76080.1	bpg2-VS-wt	0.411436	0.171236	0.0429924	0.119002	None	| Symbols: ATCDSP32, CDSP32 | chloroplastic drought-induced stress protein of 32 kD | chr1:28548063-28549348 REVERSE LENGTH=302
AT1G76140.1	bpg2-VS-wt	0.349669	0.137147	0.0341963	0.102064	None	| Symbols: | Prolyl oligopeptidase family protein | chr1:28571187-28574852 FORWARD LENGTH=795
AT1G76150.1	bpg2-VS-wt	0.184305	0.450784	0.710082	0.809352	None	| Symbols: ECH2, ATECH2 | enoyl-CoA hydratase 2 | chr1:28575236-28577637 REVERSE LENGTH=309
AT1G76160.1	bpg2-VS-wt	0.295373	0.109402	0.0270791	0.08632	None	| Symbols: sks5 | SKU5 similar 5 | chr1:28578211-28581020 REVERSE LENGTH=541
AT1G76200.1	bpg2-VS-wt	-0.489113	0.371844	0.224831	0.376072	None	| Symbols: | unknown protein; Has 96 Blast hits to 96 proteins in 48 species: Archae - 0; Bacteria - 0; Metazoa - 0; Fungi - 47; Plants - 38; Viruses - 0; Other Eukaryotes - 11 (source: NCBI BLink). | chr1:28593351-28593980 FORWARD LENGTH=69
AT1G76300.1	bpg2-VS-wt	0.229384	0.097726	0.0468843	0.125487	None	| Symbols: SmD3 | snRNP core protein SMD3 | chr1:28625957-28627080 FORWARD LENGTH=128
AT1G76400.1	bpg2-VS-wt	-0.173272	0.168216	0.333115	0.49446	None	| Symbols: | Ribophorin I | chr1:28658713-28661672 REVERSE LENGTH=614
AT1G76450.1	bpg2-VS-wt	-0.627328	0.302914	0.174179	0.312445	None	| Symbols: | Photosystem II reaction center PsbP family protein | chr1:28684618-28686109 FORWARD LENGTH=247
AT1G76550.1	bpg2-VS-wt	0.656118	0.169146	0.00468133	0.0283726	Up	| Symbols: | Phosphofructokinase family protein | chr1:28722900-28726929 REVERSE LENGTH=617
AT1G76680.2	bpg2-VS-wt	0.320455	0.133996	0.0437514	0.120502	None	| Symbols: OPR1 | 12-oxophytodienoate reductase 1 | chr1:28776982-28778271 FORWARD LENGTH=397
AT1G76760.1	bpg2-VS-wt	0.157407	0.299087	0.621187	0.742339	None	| Symbols: ATY1, TRX-Y1, TY1 | thioredoxin Y1 | chr1:28811873-28812948 REVERSE LENGTH=172
AT1G76790.1	bpg2-VS-wt	-0.108464	0.119524	0.390675	0.547903	None	| Symbols: | O-methyltransferase family protein | chr1:28822355-28823630 REVERSE LENGTH=367
AT1G76810.1	bpg2-VS-wt	0.449637	0.12377	0.00665768	0.0351312	None	| Symbols: | eukaryotic translation initiation factor 2 (eIF-2) family protein | chr1:28831366-28836310 REVERSE LENGTH=1294
AT1G76860.1	bpg2-VS-wt	-0.00607976	0.120964	0.961147	0.9743	None	| Symbols: | Small nuclear ribonucleoprotein family protein | chr1:28854594-28855637 REVERSE LENGTH=98
AT1G76880.1	bpg2-VS-wt	-1.02514	0.192357	0.0334523	0.10046	Down	| Symbols: | Duplicated homeodomain-like superfamily protein | chr1:28865594-28867931 FORWARD LENGTH=603
AT1G76970.1	bpg2-VS-wt	0.355385	0.0880927	0.00376589	0.0247024	None	| Symbols: | Target of Myb protein 1 | chr1:28922841-28924854 REVERSE LENGTH=446
AT1G77030.1	bpg2-VS-wt	-0.311689	0.137926	0.0866965	0.192335	None	| Symbols: | hydrolases, acting on acid anhydrides, in phosphorus-containing anhydrides;ATP-dependent helicases;nucleic acid binding;ATP binding;RNA binding;helicases | chr1:28947887-28951526 REVERSE LENGTH=845
AT1G77060.1	bpg2-VS-wt	0.717171	0.102481	0.00219435	0.0180809	Up	| Symbols: | Phosphoenolpyruvate carboxylase family protein | chr1:28951804-28953449 REVERSE LENGTH=339
AT1G77120.1	bpg2-VS-wt	0.607636	0.154797	0.0043851	0.0271555	Up	| Symbols: ADH1, ADH, ATADH, ATADH1 | alcohol dehydrogenase 1 | chr1:28975509-28977216 FORWARD LENGTH=379
AT1G77122.1	bpg2-VS-wt	0.749347	0.213673	0.00799685	0.0391128	Up	| Symbols: | Uncharacterised protein family UPF0090 | chr1:28977427-28978674 REVERSE LENGTH=323
AT1G77490.1	bpg2-VS-wt	0.487939	0.131037	0.00584046	0.0324479	None	| Symbols: TAPX | thylakoidal ascorbate peroxidase | chr1:29117688-29120046 FORWARD LENGTH=426
AT1G77510.1	bpg2-VS-wt	0.206786	0.124046	0.134071	0.261092	None	| Symbols: ATPDIL1-2, PDI6, ATPDI6, PDIL1-2 | PDI-like 1-2 | chr1:29126742-29129433 FORWARD LENGTH=508
AT1G77550.1	bpg2-VS-wt	0.419962	0.276781	0.203791	0.350063	None	| Symbols: | tubulin-tyrosine ligases;tubulin-tyrosine ligases | chr1:29138490-29142965 REVERSE LENGTH=855
AT1G77590.1	bpg2-VS-wt	0.237884	0.309699	0.464486	0.613641	None	| Symbols: LACS9 | long chain acyl-CoA synthetase 9 | chr1:29148501-29151776 REVERSE LENGTH=691
AT1G77670.1	bpg2-VS-wt	-0.201994	0.428458	0.649913	0.764985	None	| Symbols: | Pyridoxal phosphate (PLP)-dependent transferases superfamily protein | chr1:29189043-29190901 REVERSE LENGTH=440
AT1G77710.1	bpg2-VS-wt	0.198558	0.230449	0.41398	0.568491	None	| Symbols: | CONTAINS InterPro DOMAIN/s: Ubiquitin-like, Ufm1 (InterPro:IPR005375); Has 244 Blast hits to 244 proteins in 106 species: Archae - 0; Bacteria - 0; Metazoa - 149; Fungi - 0; Plants - 47; Viruses - 0; Other Eukaryotes - 48 (source: NCBI BLink). | chr1:29206750-29207895 FORWARD LENGTH=93
AT1G77760.1	bpg2-VS-wt	0.849953	0.162945	0.000806329	0.0103648	Up	| Symbols: NIA1, GNR1, NR1 | nitrate reductase 1 | chr1:29236005-29239367 REVERSE LENGTH=917
AT1G77940.1	bpg2-VS-wt	0.552836	0.122469	0.00196523	0.0174492	None	| Symbols: | Ribosomal protein L7Ae/L30e/S12e/Gadd45 family protein | chr1:29304116-29305288 REVERSE LENGTH=112
AT1G78060.1	bpg2-VS-wt	0.59027	0.0722094	3.73764e-05	0.00181696	Up	| Symbols: | Glycosyl hydrolase family protein | chr1:29349796-29352868 REVERSE LENGTH=767
AT1G78240.1	bpg2-VS-wt	-0.0222694	0.248883	0.931615	0.958314	None	| Symbols: TSD2, QUA2, OSU1 | S-adenosyl-L-methionine-dependent methyltransferases superfamily protein | chr1:29433173-29435815 REVERSE LENGTH=684 >AT1G78240.2 | Symbols: TSD2, QUA2 | S-adenosyl-L-methionine-dependent methyltransferases superfamily protein | chr1:29433173-29435815 REVERSE LENGTH=684
AT1G78270.1	bpg2-VS-wt	-0.140949	0.188186	0.487583	0.631205	None	| Symbols: AtUGT85A4, UGT85A4 | UDP-glucosyl transferase 85A4 | chr1:29450691-29452223 REVERSE LENGTH=489
AT1G78300.1	bpg2-VS-wt	0.13982	0.085305	0.139832	0.268946	None	| Symbols: GRF2, 14-3-3OMEGA, GF14 OMEGA | general regulatory factor 2 | chr1:29461883-29463052 FORWARD LENGTH=259
AT1G78370.1	bpg2-VS-wt	0.274857	0.0711808	0.00479941	0.0287476	None	| Symbols: ATGSTU20, GSTU20 | glutathione S-transferase TAU 20 | chr1:29484428-29485204 REVERSE LENGTH=217
AT1G78380.1	bpg2-VS-wt	0.252737	0.0935	0.0269458	0.0859656	None	| Symbols: ATGSTU19, GST8, GSTU19 | glutathione S-transferase TAU 19 | chr1:29486659-29487819 REVERSE LENGTH=219
AT1G78570.1	bpg2-VS-wt	0.301267	0.118634	0.0347397	0.102974	None	| Symbols: RHM1, ROL1, ATRHM1 | rhamnose biosynthesis 1 | chr1:29550110-29552207 FORWARD LENGTH=669
AT1G78630.1	bpg2-VS-wt	0.271887	0.151691	0.110838	0.227586	None	| Symbols: emb1473 | Ribosomal protein L13 family protein | chr1:29575997-29577406 FORWARD LENGTH=241
AT1G78680.1	bpg2-VS-wt	0.234826	0.192557	0.26214	0.41747	None	| Symbols: ATGGH2, GGH2 | gamma-glutamyl hydrolase 2 | chr1:29593933-29596037 FORWARD LENGTH=347
AT1G78820.1	bpg2-VS-wt	1.17579	0.214767	0.000591146	0.00887632	Up	| Symbols: | D-mannose binding lectin protein with Apple-like carbohydrate-binding domain | chr1:29634401-29635768 REVERSE LENGTH=455
AT1G78830.1	bpg2-VS-wt	0.738249	0.0724335	7.36284e-06	0.000715852	Up	| Symbols: | Curculin-like (mannose-binding) lectin family protein | chr1:29637141-29638508 REVERSE LENGTH=455
AT1G78850.1	bpg2-VS-wt	0.327078	0.144449	0.053362	0.13668	None	| Symbols: | D-mannose binding lectin protein with Apple-like carbohydrate-binding domain | chr1:29642072-29643397 REVERSE LENGTH=441
AT1G78880.1	bpg2-VS-wt	0.603133	0.380462	0.253781	0.408508	None	| Symbols: | Ubiquitin-specific protease family C19-related protein | chr1:29653068-29654819 REVERSE LENGTH=468
AT1G78900.1	bpg2-VS-wt	0.318253	0.0638535	0.00107395	0.012302	None	| Symbols: VHA-A | vacuolar ATP synthase subunit A | chr1:29660463-29664575 FORWARD LENGTH=623 >AT1G78900.2 | Symbols: VHA-A | vacuolar ATP synthase subunit A | chr1:29660463-29664575 FORWARD LENGTH=623
AT1G78920.1	bpg2-VS-wt	0.538361	0.306923	0.117505	0.237143	None	| Symbols: AVP2, AVPL1, AtVHP2;1, VHP2;1, VP2 | vacuolar H+-pyrophosphatase 2 | chr1:29672340-29676761 FORWARD LENGTH=802 >AT1G78920.2 | Symbols: AVP2, AVPL1, AtVHP2;1, VHP2;1, VP2 | vacuolar H+-pyrophosphatase 2 | chr1:29672340-29676761 FORWARD LENGTH=802
AT1G79010.1	bpg2-VS-wt	-0.130001	0.138735	0.376156	0.534675	None	| Symbols: | Alpha-helical ferredoxin | chr1:29725138-29726933 REVERSE LENGTH=222
AT1G79040.1	bpg2-VS-wt	-1.31185	0.353861	0.00598008	0.0329493	Down	| Symbols: PSBR | photosystem II subunit R | chr1:29736085-29736781 FORWARD LENGTH=140
AT1G79090.1	bpg2-VS-wt	0.087499	0.118819	0.482517	0.628435	None	| Symbols: | FUNCTIONS IN: molecular_function unknown; INVOLVED IN: biological_process unknown; LOCATED IN: cellular_component unknown; EXPRESSED IN: 25 plant structures; EXPRESSED DURING: 15 growth stages; CONTAINS InterPro DOMAIN/s: Topoisomerase II-associated protein PAT1 (InterPro:IPR019167); BEST Arabidopsis thaliana protein match is: Topoisomerase II-associated protein PAT1 (TAIR:AT3G22270.…
AT1G79230.1	bpg2-VS-wt	0.180127	0.0899075	0.0800849	0.182028	None	| Symbols: ST1, ATMST1, MST1, ATRDH1, STR1 | mercaptopyruvate sulfurtransferase 1 | chr1:29800824-29803679 FORWARD LENGTH=379
AT1G79280.1	bpg2-VS-wt	0.697672	0.35138	0.0942998	0.204764	None	| Symbols: NUA, AtTPR | nuclear pore anchor | chr1:29819176-29832809 REVERSE LENGTH=2093
AT1G79340.1	bpg2-VS-wt	0.100278	0.133314	0.473481	0.620418	None	| Symbols: AtMC4, MC4 | metacaspase 4 | chr1:29842849-29844368 FORWARD LENGTH=418
AT1G79440.1	bpg2-VS-wt	0.145994	0.111663	0.227382	0.378548	None	| Symbols: ALDH5F1, SSADH1, SSADH | aldehyde dehydrogenase 5F1 | chr1:29882525-29887275 REVERSE LENGTH=528
AT1G79500.1	bpg2-VS-wt	0.186669	0.181041	0.332661	0.494203	None	| Symbols: AtkdsA1 | Aldolase-type TIM barrel family protein | chr1:29903604-29905989 FORWARD LENGTH=290 >AT1G79500.2 | Symbols: AtkdsA1 | Aldolase-type TIM barrel family protein | chr1:29903604-29905989 FORWARD LENGTH=290 >AT1G79500.3 | Symbols: AtkdsA1 | Aldolase-type TIM barrel family protein | chr1:29903604-29905989 FORWARD LENGTH=290 >AT1G79500.4 | Symbols: AtkdsA1 | Aldolase-type TIM barrel…
AT1G79530.1	bpg2-VS-wt	0.335037	0.101079	0.0106253	0.0469031	None	| Symbols: GAPCP-1 | glyceraldehyde-3-phosphate dehydrogenase of plastid 1 | chr1:29916232-29919088 REVERSE LENGTH=422
AT1G79550.1	bpg2-VS-wt	0.359703	0.159724	0.0543951	0.138626	None	| Symbols: PGK | phosphoglycerate kinase | chr1:29924347-29926295 REVERSE LENGTH=401 >AT1G79550.2 | Symbols: PGK | phosphoglycerate kinase | chr1:29924347-29926295 REVERSE LENGTH=401
AT1G79560.1	bpg2-VS-wt	0.443198	0.17991	0.0391087	0.111669	None	| Symbols: EMB156, EMB36, EMB1047, FTSH12 | FTSH protease 12 | chr1:29926976-29932308 FORWARD LENGTH=1008
AT1G79600.1	bpg2-VS-wt	0.220901	0.366684	0.589378	0.718179	None	| Symbols: | Protein kinase superfamily protein | chr1:29950105-29952516 REVERSE LENGTH=711
AT1G79650.1	bpg2-VS-wt	0.0501057	0.178524	0.786088	0.864808	None	| Symbols: RAD23, RAD23B | Rad23 UV excision repair protein family | chr1:29972406-29975132 REVERSE LENGTH=371
AT1G79650.2	bpg2-VS-wt	-0.542889	0.377237	0.223519	0.375331	None	| Symbols: RAD23, RAD23B | Rad23 UV excision repair protein family | chr1:29972406-29975132 REVERSE LENGTH=365
AT1G79690.1	bpg2-VS-wt	0.446436	0.101251	0.00225887	0.0182878	None	| Symbols: atnudt3, NUDT3 | nudix hydrolase homolog 3 | chr1:29985360-29990171 FORWARD LENGTH=772
AT1G79720.1	bpg2-VS-wt	0.460867	0.326013	0.230354	0.381862	None	| Symbols: | Eukaryotic aspartyl protease family protein | chr1:29997259-29998951 REVERSE LENGTH=484
AT1G79750.1	bpg2-VS-wt	0.203727	0.132157	0.161753	0.29799	None	| Symbols: ATNADP-ME4, NADP-ME4 | NADP-malic enzyme 4 | chr1:30007655-30011179 REVERSE LENGTH=646
AT1G79850.1	bpg2-VS-wt	-1.54376	0.158005	1.00936e-05	0.00083519	Down	| Symbols: RPS17, CS17, PRPS17 | ribosomal protein S17 | chr1:30041473-30041922 REVERSE LENGTH=149
AT1G79870.1	bpg2-VS-wt	0.321691	0.0988193	0.0116079	0.0494447	None	| Symbols: | D-isomer specific 2-hydroxyacid dehydrogenase family protein | chr1:30044794-30045851 FORWARD LENGTH=313
AT1G79920.1	bpg2-VS-wt	0.36022	0.158449	0.0526088	0.135494	None	| Symbols: | Heat shock protein 70 (Hsp 70) family protein | chr1:30058935-30062224 REVERSE LENGTH=831
AT1G79930.1	bpg2-VS-wt	0.0890195	0.102232	0.409254	0.563405	None	| Symbols: HSP91 | heat shock protein 91 | chr1:30063781-30067067 REVERSE LENGTH=831
AT1G79940.1	bpg2-VS-wt	-1.31273	0.595369	0.0696296	0.165216	None	| Symbols: ATERDJ2A | DnaJ / Sec63 Brl domains-containing protein | chr1:30070023-30073237 FORWARD LENGTH=687 >AT1G79940.2 | Symbols: ATERDJ2A | DnaJ / Sec63 Brl domains-containing protein | chr1:30070023-30073237 FORWARD LENGTH=687 >AT1G79940.3 | Symbols: ATERDJ2A | DnaJ / Sec63 Brl domains-containing protein | chr1:30070023-30073237 FORWARD LENGTH=687
AT1G79990.1	bpg2-VS-wt	-0.241492	0.2213	0.306938	0.466282	None	| Symbols: | structural molecules | chr1:30084522-30091949 FORWARD LENGTH=1135
AT1G80030.1	bpg2-VS-wt	0.180256	0.134547	0.217143	0.36764	None	| Symbols: | Molecular chaperone Hsp40/DnaJ family protein | chr1:30105398-30108873 REVERSE LENGTH=500 >AT1G80030.2 | Symbols: | Molecular chaperone Hsp40/DnaJ family protein | chr1:30105398-30108873 REVERSE LENGTH=500 >AT1G80030.3 | Symbols: | Molecular chaperone Hsp40/DnaJ family protein | chr1:30105398-30108873 REVERSE LENGTH=500
AT1G80070.1	bpg2-VS-wt	0.816282	0.251575	0.0141608	0.0562934	Up	| Symbols: SUS2, EMB33, EMB177, EMB14 | Pre-mRNA-processing-splicing factor | chr1:30118052-30127574 FORWARD LENGTH=2359
AT1G80270.1	bpg2-VS-wt	0.354381	0.425378	0.43669	0.58907	None	| Symbols: PPR596 | PENTATRICOPEPTIDE REPEAT 596 | chr1:30181265-30183331 FORWARD LENGTH=596 >AT1G80270.2 | Symbols: PPR596 | PENTATRICOPEPTIDE REPEAT 596 | chr1:30181265-30183331 FORWARD LENGTH=596 >AT1G80270.3 | Symbols: PPR596 | PENTATRICOPEPTIDE REPEAT 596 | chr1:30181265-30183331 FORWARD LENGTH=596
AT1G80300.1	bpg2-VS-wt	0.684849	0.140268	0.0012206	0.0132519	Up	| Symbols: NTT1, ATNTT1 | nucleotide transporter 1 | chr1:30191954-30194280 FORWARD LENGTH=624
AT1G80360.1	bpg2-VS-wt	0.738835	0.167605	0.00226187	0.0182878	Up	| Symbols: | Pyridoxal phosphate (PLP)-dependent transferases superfamily protein | chr1:30208736-30210643 REVERSE LENGTH=394
AT1G80380.2	bpg2-VS-wt	0.128171	0.127093	0.34275	0.504459	None	| Symbols: | P-loop containing nucleoside triphosphate hydrolases superfamily protein | chr1:30217332-30219784 FORWARD LENGTH=456
AT1G80410.1	bpg2-VS-wt	0.00641158	0.0841934	0.941167	0.964885	None	| Symbols: EMB2753 | tetratricopeptide repeat (TPR)-containing protein | chr1:30227963-30234832 REVERSE LENGTH=897
AT1G80460.1	bpg2-VS-wt	0.87108	0.324167	0.0276189	0.0878251	Up	| Symbols: NHO1, GLI1 | Actin-like ATPase superfamily protein | chr1:30246960-30249055 REVERSE LENGTH=522
AT1G80480.1	bpg2-VS-wt	0.454768	0.0695472	0.000180547	0.00461939	None	| Symbols: PTAC17 | plastid transcriptionally active 17 | chr1:30258272-30260570 REVERSE LENGTH=444
AT1G80500.1	bpg2-VS-wt	0.189818	0.155635	0.257338	0.412525	None	| Symbols: | SNARE-like superfamily protein | chr1:30271195-30272431 FORWARD LENGTH=135
AT1G80560.1	bpg2-VS-wt	0.270184	0.122932	0.059193	0.14785	None	| Symbols: ATIMD2, IMD2 | isopropylmalate dehydrogenase 2 | chr1:30287833-30290126 FORWARD LENGTH=405
AT1G80600.1	bpg2-VS-wt	0.373315	0.0944043	0.00420979	0.0263637	None	| Symbols: WIN1 | HOPW1-1-interacting 1 | chr1:30298675-30300513 REVERSE LENGTH=457
AT1G80670.1	bpg2-VS-wt	0.291804	0.235425	0.250294	0.405243	None	| Symbols: | Transducin/WD40 repeat-like superfamily protein | chr1:30320809-30323543 REVERSE LENGTH=349
AT1G80720.1	bpg2-VS-wt	0.273321	0.0408086	0.00679058	0.0354954	None	| Symbols: | Mitochondrial glycoprotein family protein | chr1:30336289-30337347 FORWARD LENGTH=190
AT1G80750.1	bpg2-VS-wt	-0.819522	0.269645	0.0160813	0.0611939	Down	| Symbols: | Ribosomal protein L30/L7 family protein | chr1:30349052-30350434 FORWARD LENGTH=247
AT1G80950.1	bpg2-VS-wt	-0.365437	0.212048	0.33472	0.495599	None	| Symbols: | Phospholipid/glycerol acyltransferase family protein | chr1:30412653-30414935 REVERSE LENGTH=398
AT2G01070.1	bpg2-VS-wt	0.749159	0.182703	0.0262434	0.0848338	Up	| Symbols: | Lung seven transmembrane receptor family protein | chr2:75596-77625 FORWARD LENGTH=496
AT2G01140.1	bpg2-VS-wt	0.452638	0.0760256	0.000340544	0.00677474	None	| Symbols: | Aldolase superfamily protein | chr2:95006-96491 REVERSE LENGTH=391
AT2G01250.1	bpg2-VS-wt	0.463028	0.123888	0.00572599	0.0320408	None	| Symbols: | Ribosomal protein L30/L7 family protein | chr2:132943-134264 REVERSE LENGTH=242
AT2G01320.1	bpg2-VS-wt	0.561794	0.140382	0.00393932	0.0253642	None	| Symbols: | ABC-2 type transporter family protein | chr2:154669-158063 REVERSE LENGTH=725 >AT2G01320.4 | Symbols: | ABC-2 type transporter family protein | chr2:154669-158063 REVERSE LENGTH=725
AT2G01350.1	bpg2-VS-wt	0.417688	0.15718	0.0289227	0.0903333	None	| Symbols: QPT | quinolinate phoshoribosyltransferase | chr2:165332-167209 REVERSE LENGTH=348
AT2G01410.1	bpg2-VS-wt	0.185709	0.120525	0.161926	0.298168	None	| Symbols: | NHL domain-containing protein | chr2:175209-176372 REVERSE LENGTH=387
AT2G01470.1	bpg2-VS-wt	0.254745	0.138727	0.10363	0.217847	None	| Symbols: STL2P, ATSEC12 | SEC12P-like 2 protein | chr2:212215-214435 REVERSE LENGTH=393
AT2G01490.1	bpg2-VS-wt	0.290447	0.0944733	0.0152463	0.0588809	None	| Symbols: | phytanoyl-CoA dioxygenase (PhyH) family protein | chr2:221316-223187 FORWARD LENGTH=283
AT2G01540.1	bpg2-VS-wt	0.358056	0.433766	0.433035	0.585358	None	| Symbols: | Calcium-dependent lipid-binding (CaLB domain) family protein | chr2:242297-243233 REVERSE LENGTH=180
AT2G01600.1	bpg2-VS-wt	-0.357387	0.128917	0.0694399	0.164968	None	| Symbols: | ENTH/ANTH/VHS superfamily protein | chr2:268975-272356 FORWARD LENGTH=571
AT2G01690.1	bpg2-VS-wt	0.501883	0.196751	0.0380559	0.109971	None	| Symbols: | ARM repeat superfamily protein | chr2:309144-313499 REVERSE LENGTH=743
AT2G01720.1	bpg2-VS-wt	0.260649	0.182736	0.191598	0.334587	None	| Symbols: | Ribophorin I | chr2:317193-320016 REVERSE LENGTH=464
AT2G01890.1	bpg2-VS-wt	0.487056	0.243003	0.0799787	0.18199	None	| Symbols: PAP8, ATPAP8 | purple acid phosphatase 8 | chr2:396985-399168 REVERSE LENGTH=335
AT2G01970.1	bpg2-VS-wt	0.343987	0.0789555	0.00242331	0.0190187	None	| Symbols: | Endomembrane protein 70 protein family | chr2:452197-454819 REVERSE LENGTH=592
AT2G02040.1	bpg2-VS-wt	-0.324541	0.274452	0.270956	0.427484	None	| Symbols: ATPTR2-B, NTR1, PTR2-B, PTR2, ATPTR2 | peptide transporter 2 | chr2:487542-489707 FORWARD LENGTH=585
AT2G02100.1	bpg2-VS-wt	0.666277	0.140338	0.00144962	0.0145298	Up	| Symbols: LCR69, PDF2.2 | low-molecular-weight cysteine-rich 69 | chr2:528397-528885 FORWARD LENGTH=77
AT2G02130.1	bpg2-VS-wt	0.173629	0.311436	0.597348	0.7219	None	| Symbols: PDF2.3, LCR68 | low-molecular-weight cysteine-rich 68 | chr2:540071-540407 FORWARD LENGTH=77
AT2G02390.1	bpg2-VS-wt	0.570792	0.266018	0.0642044	0.156057	None	| Symbols: ATGSTZ1, GST18, GSTZ1 | glutathione S-transferase zeta 1 | chr2:629015-630955 FORWARD LENGTH=221
AT2G02560.1	bpg2-VS-wt	0.516702	0.170292	0.0162052	0.061485	None	| Symbols: CAND1, ATCAND1, ETA2, TIP120, HVE | cullin-associated and neddylation dissociated | chr2:690345-697342 FORWARD LENGTH=1219
AT2G02740.1	bpg2-VS-wt	0.678023	0.0975273	0.000118165	0.00389445	Up	| Symbols: ATWHY3, PTAC11, WHY3 | ssDNA-binding transcriptional regulator | chr2:769389-770993 FORWARD LENGTH=268
AT2G02850.1	bpg2-VS-wt	0.256357	0.148872	0.123371	0.24592	None	| Symbols: ARPN | plantacyanin | chr2:826630-827720 REVERSE LENGTH=129
AT2G03120.1	bpg2-VS-wt	0.814162	0.320431	0.0346657	0.102912	Up	| Symbols: ATSPP, SPP | signal peptide peptidase | chr2:937554-940083 FORWARD LENGTH=344
AT2G03390.1	bpg2-VS-wt	0.691349	0.203979	0.0146881	0.0575247	Up	| Symbols: | uvrB/uvrC motif-containing protein | chr2:1030635-1032354 REVERSE LENGTH=330
AT2G03430.1	bpg2-VS-wt	0.0706319	0.164865	0.679644	0.787116	None	| Symbols: | Ankyrin repeat family protein | chr2:1036192-1037536 REVERSE LENGTH=240
AT2G03440.1	bpg2-VS-wt	0.240448	0.257123	0.385804	0.542833	None	| Symbols: NRP1, ATNRP1 | nodulin-related protein 1 | chr2:1039409-1039972 REVERSE LENGTH=187
AT2G03510.1	bpg2-VS-wt	0.261365	0.147805	0.114983	0.233998	None	| Symbols: | SPFH/Band 7/PHB domain-containing membrane-associated protein family | chr2:1066717-1068934 FORWARD LENGTH=356
AT2G03640.1	bpg2-VS-wt	-0.335654	0.27655	0.279053	0.437083	None	| Symbols: | Nuclear transport factor 2 (NTF2) family protein with RNA binding (RRM-RBD-RNP motifs) domain | chr2:1104525-1106418 REVERSE LENGTH=422
AT2G03760.1	bpg2-VS-wt	0.40582	0.403203	0.343649	0.505275	None	| Symbols: ST, ATST1, RAR047, ST1, AtSOT1, AtSOT12, SOT12 | sulphotransferase 12 | chr2:1149475-1150455 REVERSE LENGTH=326
AT2G03820.1	bpg2-VS-wt	1.02284	0.112167	1.68256e-05	0.00110906	Up	| Symbols: | nonsense-mediated mRNA decay NMD3 family protein | chr2:1165149-1166699 REVERSE LENGTH=516
AT2G03870.1	bpg2-VS-wt	0.398309	0.247712	0.146512	0.27917	None	| Symbols: | Small nuclear ribonucleoprotein family protein | chr2:1180306-1181256 FORWARD LENGTH=99 >AT2G03870.2 | Symbols: | Small nuclear ribonucleoprotein family protein | chr2:1180306-1181256 FORWARD LENGTH=99
AT2G04030.1	bpg2-VS-wt	0.481804	0.0975819	0.00113874	0.0126892	None	| Symbols: CR88, EMB1956, HSP90.5, Hsp88.1, AtHsp90.5 | Chaperone protein htpG family protein | chr2:1281983-1285909 FORWARD LENGTH=780
AT2G04280.1	bpg2-VS-wt	-1.08139	0.359846	0.0238493	0.0800259	Down	| Symbols: | unknown protein; FUNCTIONS IN: molecular_function unknown; INVOLVED IN: biological_process unknown; EXPRESSED IN: 24 plant structures; EXPRESSED DURING: 13 growth stages; BEST Arabidopsis thaliana protein match is: unknown protein (TAIR:AT4G12700.1); Has 130 Blast hits to 130 proteins in 16 species: Archae - 0; Bacteria - 0; Metazoa - 0; Fungi - 0; Plants - 124; Viruses - 0; Other Eu…
AT2G04350.1	bpg2-VS-wt	-0.532024	0.316789	0.131582	0.257406	None	| Symbols: LACS8 | AMP-dependent synthetase and ligase family protein | chr2:1516086-1519178 FORWARD LENGTH=720 >AT2G04350.2 | Symbols: LACS8 | AMP-dependent synthetase and ligase family protein | chr2:1516086-1519178 FORWARD LENGTH=720
AT2G04400.1	bpg2-VS-wt	0.178042	0.170189	0.326071	0.486977	None	| Symbols: | Aldolase-type TIM barrel family protein | chr2:1531208-1533578 FORWARD LENGTH=402
AT2G04530.1	bpg2-VS-wt	0.665248	0.0885834	0.000136172	0.00420295	Up	| Symbols: CPZ, TRZ2 | Metallo-hydrolase/oxidoreductase superfamily protein | chr2:1576808-1578611 FORWARD LENGTH=354
AT2G04690.1	bpg2-VS-wt	1.35067	NA	NA	NA	None	| Symbols: | Pyridoxamine 5'-phosphate oxidase family protein | chr2:1644628-1646179 FORWARD LENGTH=210
AT2G04700.1	bpg2-VS-wt	0.131359	0.35574	0.727059	0.82023	None	| Symbols: | ferredoxin thioredoxin reductase catalytic beta chain family protein | chr2:1646961-1648345 FORWARD LENGTH=146
AT2G04842.1	bpg2-VS-wt	0.476179	0.127257	0.00569008	0.0319318	None	| Symbols: EMB2761 | threonyl-tRNA synthetase, putative / threonine--tRNA ligase, putative | chr2:1698466-1701271 REVERSE LENGTH=650
AT2G04940.1	bpg2-VS-wt	0.24228	0.297482	0.500947	0.643178	None	| Symbols: | scramblase-related | chr2:1736671-1740254 REVERSE LENGTH=392
AT2G05070.1	bpg2-VS-wt	-0.483937	0.177225	0.0258201	0.0844396	None	| Symbols: LHCB2.2, LHCB2 | photosystem II light harvesting complex gene 2.2 | chr2:1799436-1800329 REVERSE LENGTH=265
AT2G05170.1	bpg2-VS-wt	-0.108204	0.124621	0.476783	0.623474	None	| Symbols: ATVPS11, VPS11 | vacuolar protein sorting 11 | chr2:1870020-1873278 FORWARD LENGTH=932
AT2G05580.1	bpg2-VS-wt	0.498996	0.783158	0.558664	0.691484	None	| Symbols: | Glycine-rich protein family | chr2:2055578-2056563 FORWARD LENGTH=302
AT2G05710.1	bpg2-VS-wt	0.370785	0.0722827	0.000896472	0.0109854	None	| Symbols: ACO3 | aconitase 3 | chr2:2141591-2146350 FORWARD LENGTH=990
AT2G05830.1	bpg2-VS-wt	0.59035	0.189243	0.0142388	0.0563323	Up	| Symbols: | NagB/RpiA/CoA transferase-like superfamily protein | chr2:2229759-2231839 FORWARD LENGTH=374
AT2G05840.1	bpg2-VS-wt	0.340307	0.0886239	0.00494786	0.0290668	None	| Symbols: PAA2 | 20S proteasome subunit PAA2 | chr2:2234226-2236053 FORWARD LENGTH=246
AT2G05920.1	bpg2-VS-wt	0.738312	0.0989503	7.18587e-05	0.00285162	Up	| Symbols: | Subtilase family protein | chr2:2269831-2272207 REVERSE LENGTH=754
AT2G05990.1	bpg2-VS-wt	0.0628838	0.122035	0.620282	0.741555	None	| Symbols: MOD1, ENR1 | NAD(P)-binding Rossmann-fold superfamily protein | chr2:2322876-2324867 FORWARD LENGTH=390 >AT2G05990.2 | Symbols: MOD1, ENR1 | NAD(P)-binding Rossmann-fold superfamily protein | chr2:2322876-2324867 FORWARD LENGTH=390
AT2G06210.1	bpg2-VS-wt	1.20676	1.86516	0.541576	0.676361	None	| Symbols: ELF8, VIP6 | binding | chr2:2429108-2436588 REVERSE LENGTH=1091
AT2G06850.1	bpg2-VS-wt	0.225632	0.162424	0.20223	0.347843	None	| Symbols: EXGT-A1, EXT, XTH4 | xyloglucan endotransglucosylase/hydrolase 4 | chr2:2763619-2765490 FORWARD LENGTH=296
AT2G06990.1	bpg2-VS-wt	0.175271	0.154479	0.293898	0.451766	None	| Symbols: HEN2 | RNA helicase, ATP-dependent, SK12/DOB1 protein | chr2:2895135-2900909 FORWARD LENGTH=995
AT2G07050.1	bpg2-VS-wt	0.287867	0.119169	0.0421364	0.1173	None	| Symbols: CAS1 | cycloartenol synthase 1 | chr2:2924629-2930295 FORWARD LENGTH=759
AT2G07340.1	bpg2-VS-wt	0.149424	NA	NA	NA	None	| Symbols: PFD1 | PREFOLDIN 1 | chr2:3045644-3046606 FORWARD LENGTH=128
AT2G07360.1	bpg2-VS-wt	0.66562	0.167819	0.0041403	0.0260605	Up	| Symbols: | SH3 domain-containing protein | chr2:3047623-3057099 REVERSE LENGTH=1196
AT2G07696.1	bpg2-VS-wt	-0.0575572	0.180368	0.758955	0.845724	None	| Symbols: | Ribosomal protein S7p/S5e family protein | chr2:3351340-3351786 REVERSE LENGTH=148 >ATMG01270.1 | Symbols: RPS7 | mitochondrial ribosomal protein S7 | chrM:314627-315073 FORWARD LENGTH=148
AT2G07698.1	bpg2-VS-wt	-0.186341	0.11736	0.150999	0.285251	None	| Symbols: | ATPase, F1 complex, alpha subunit protein | chr2:3361474-3364028 FORWARD LENGTH=777
AT2G07707.1	bpg2-VS-wt	0.614851	0.183989	0.0102041	0.0456134	Up	| Symbols: | Plant mitochondrial ATPase, F0 complex, subunit 8 protein | chr2:3386292-3386768 FORWARD LENGTH=158 >ATMG00480.1 | Symbols: ORFB, ATP8 | Plant mitochondrial ATPase, F0 complex, subunit 8 protein | chrM:129909-130385 FORWARD LENGTH=158
AT2G07727.1	bpg2-VS-wt	0.10273	0.177169	0.577979	0.710193	None	| Symbols: | Di-haem cytochrome, transmembrane;Cytochrome b/b6, C-terminal | chr2:3450863-3452044 FORWARD LENGTH=393 >ATMG00220.1 | Symbols: COB | apocytochrome b | chrM:60235-61416 FORWARD LENGTH=393
AT2G07734.1	bpg2-VS-wt	2.33708	0.351546	0.00693598	0.0358248	Up	| Symbols: | Alpha-L RNA-binding motif/Ribosomal protein S4 family protein | chr2:3472604-3473692 REVERSE LENGTH=362 >ATMG00290.1 | Symbols: RPS4 | mitochondrial ribosomal protein S4 | chrM:82028-83116 REVERSE LENGTH=362
AT2G09990.1	bpg2-VS-wt	0.212577	0.102795	0.072458	0.169548	None	| Symbols: | Ribosomal protein S5 domain 2-like superfamily protein | chr2:3781442-3781882 FORWARD LENGTH=146
AT2G10940.1	bpg2-VS-wt	0.581842	0.333324	0.124394	0.247066	None	| Symbols: | Bifunctional inhibitor/lipid-transfer protein/seed storage 2S albumin superfamily protein | chr2:4311160-4312035 REVERSE LENGTH=291 >AT2G10940.2 | Symbols: | Bifunctional inhibitor/lipid-transfer protein/seed storage 2S albumin superfamily protein | chr2:4311160-4312035 REVERSE LENGTH=291
AT2G13360.1	bpg2-VS-wt	0.0146611	0.184795	0.938713	0.963996	None	| Symbols: AGT, AGT1, SGAT | alanine:glyoxylate aminotransferase | chr2:5539417-5540902 REVERSE LENGTH=401 >AT2G13360.2 | Symbols: AGT, AGT1, SGAT | alanine:glyoxylate aminotransferase | chr2:5539417-5540902 REVERSE LENGTH=401
AT2G13440.1	bpg2-VS-wt	-0.356538	0.549003	0.633325	0.750457	None	| Symbols: | glucose-inhibited division family A protein | chr2:5593270-5598296 REVERSE LENGTH=723
AT2G13540.1	bpg2-VS-wt	0.213537	0.202312	0.322034	0.483173	None	| Symbols: ENS, ABH1, CBP80, ATCBP80 | ARM repeat superfamily protein | chr2:5637053-5642813 FORWARD LENGTH=848
AT2G13560.1	bpg2-VS-wt	0.359393	0.208873	0.123628	0.246053	None	| Symbols: NAD-ME1 | NAD-dependent malic enzyme 1 | chr2:5650089-5655103 FORWARD LENGTH=623
AT2G14120.1	bpg2-VS-wt	0.117005	0.200983	0.578716	0.710649	None	| Symbols: DRP3B | dynamin related protein | chr2:5954253-5960015 REVERSE LENGTH=780
AT2G14170.1	bpg2-VS-wt	0.212486	0.117781	0.108873	0.224738	None	| Symbols: ALDH6B2 | aldehyde dehydrogenase 6B2 | chr2:5977727-5981899 REVERSE LENGTH=607
AT2G14260.1	bpg2-VS-wt	0.146925	0.105985	0.203074	0.348986	None	| Symbols: PIP | proline iminopeptidase | chr2:6041441-6043869 REVERSE LENGTH=380
AT2G14720.1	bpg2-VS-wt	0.130996	0.185145	0.499325	0.641518	None	| Symbols: VSR4, VSR2;1, BP80-2;1, MTV4 | vacuolar sorting receptor 4 | chr2:6300878-6304156 REVERSE LENGTH=628 >AT2G14720.2 | Symbols: VSR4, VSR2;1, BP80-2;1, MTV4 | vacuolar sorting receptor 4 | chr2:6300878-6304156 REVERSE LENGTH=628
AT2G14740.1	bpg2-VS-wt	0.0780324	0.364305	0.838856	0.898213	None	| Symbols: ATVSR3, VSR3, VSR2;2, BP80-2;2 | vaculolar sorting receptor 3 | chr2:6308895-6312303 FORWARD LENGTH=628 >AT2G14740.2 | Symbols: ATVSR3, VSR3, VSR2;2, BP80-2;2 | vaculolar sorting receptor 3 | chr2:6308895-6312303 FORWARD LENGTH=628
AT2G14880.1	bpg2-VS-wt	0.617348	0.151585	0.0035705	0.0239408	Up	| Symbols: | SWIB/MDM2 domain superfamily protein | chr2:6393686-6394841 REVERSE LENGTH=141
AT2G15090.1	bpg2-VS-wt	-0.0161818	0.313496	0.963525	0.97582	None	| Symbols: KCS8 | 3-ketoacyl-CoA synthase 8 | chr2:6542336-6543781 FORWARD LENGTH=481
AT2G15280.1	bpg2-VS-wt	0.0120209	0.0944302	0.901845	0.938117	None	| Symbols: | Reticulon family protein | chr2:6640191-6641414 FORWARD LENGTH=201
AT2G15390.1	bpg2-VS-wt	-0.0642399	0.205838	0.767568	0.851418	None	| Symbols: FUT4, atfut4 | fucosyltransferase 4 | chr2:6709345-6710856 REVERSE LENGTH=503
AT2G15430.1	bpg2-VS-wt	-0.144914	0.579502	0.812486	0.882121	None	| Symbols: RBP36A, RPB35.5A, NRPB3, NRPD3, NRPE3A | DNA-directed RNA polymerase family protein | chr2:6733661-6735482 FORWARD LENGTH=319
AT2G15490.1	bpg2-VS-wt	0.342216	0.256887	0.240295	0.393146	None	| Symbols: UGT73B4 | UDP-glycosyltransferase 73B4 | chr2:6761750-6763398 FORWARD LENGTH=484
AT2G15620.1	bpg2-VS-wt	0.411099	0.0924838	0.0021533	0.0180809	None	| Symbols: NIR1, NIR, ATHNIR | nitrite reductase 1 | chr2:6810552-6812666 FORWARD LENGTH=586
AT2G15820.1	bpg2-VS-wt	0.501741	0.394967	0.293538	0.4517	None	| Symbols: OTP51 | endonucleases | chr2:6888734-6891360 REVERSE LENGTH=849
AT2G15900.1	bpg2-VS-wt	0.866905	0.922016	0.374619	0.533738	None	| Symbols: | Phox-associated domain;Phox-like;Sorting nexin, C-terminal | chr2:6927390-6932535 FORWARD LENGTH=994
AT2G16060.1	bpg2-VS-wt	-0.204088	0.452283	0.670715	0.780114	None	| Symbols: GLB1, AHB1, ARATH GLB1, NSHB1, ATGLB1, HB1 | hemoglobin 1 | chr2:6982782-6983522 REVERSE LENGTH=160
AT2G16430.2	bpg2-VS-wt	0.722537	0.23334	0.0147437	0.0576264	Up	| Symbols: PAP10, ATPAP10 | purple acid phosphatase 10 | chr2:7120502-7122772 REVERSE LENGTH=468
AT2G16460.1	bpg2-VS-wt	0.290106	0.160716	0.108705	0.22451	None	| Symbols: | Protein of unknown function (DUF1640) | chr2:7133704-7135483 REVERSE LENGTH=230
AT2G16570.1	bpg2-VS-wt	-0.481844	0.27193	0.151097	0.285251	None	| Symbols: ATASE, ATASE1, ASE1 | GLN phosphoribosyl pyrophosphate amidotransferase 1 | chr2:7180424-7182124 REVERSE LENGTH=566
AT2G16600.1	bpg2-VS-wt	0.135091	0.100981	0.217747	0.36799	None	| Symbols: ROC3 | rotamase CYP 3 | chr2:7200862-7201383 FORWARD LENGTH=173
AT2G16780.1	bpg2-VS-wt	0.334834	0.372814	0.398955	0.554322	None	| Symbols: MSI2, MSI02, NFC02, NFC2 | Transducin family protein / WD-40 repeat family protein | chr2:7281615-7283583 REVERSE LENGTH=415
AT2G16890.2	bpg2-VS-wt	-0.439433	0.936988	0.671058	0.780193	None	| Symbols: | UDP-Glycosyltransferase superfamily protein | chr2:7316938-7319022 FORWARD LENGTH=478
AT2G16940.1	bpg2-VS-wt	-0.107738	0.37149	0.779178	0.859394	None	| Symbols: | Splicing factor, CC1-like | chr2:7342869-7347052 REVERSE LENGTH=561
AT2G16950.1	bpg2-VS-wt	0.044392	0.132493	0.746203	0.835825	None	| Symbols: TRN1, ATTRN1 | transportin 1 | chr2:7353939-7360637 FORWARD LENGTH=895
AT2G17130.1	bpg2-VS-wt	0.909214	0.289842	0.0257553	0.0844396	Up	| Symbols: IDH2, IDH-II | isocitrate dehydrogenase subunit 2 | chr2:7461062-7462466 REVERSE LENGTH=367
AT2G17190.1	bpg2-VS-wt	0.0662633	0.252299	0.817409	0.886476	None	| Symbols: | ubiquitin family protein | chr2:7478272-7481361 REVERSE LENGTH=538
AT2G17200.1	bpg2-VS-wt	0.161908	0.434886	0.719339	0.815125	None	| Symbols: DSK2 | ubiquitin family protein | chr2:7482133-7485090 REVERSE LENGTH=551
AT2G17265.1	bpg2-VS-wt	0.441615	0.170162	0.0318511	0.0966972	None	| Symbols: HSK, DMR1 | homoserine kinase | chr2:7508606-7509718 FORWARD LENGTH=370
AT2G17340.1	bpg2-VS-wt	0.484233	0.0739325	0.000178538	0.00459824	None	| Symbols: | Uncharacterised conserved protein (UCP030210) | chr2:7541615-7544089 REVERSE LENGTH=367
AT2G17360.1	bpg2-VS-wt	0.110836	0.0831939	0.219474	0.370136	None	| Symbols: | Ribosomal protein S4 (RPS4A) family protein | chr2:7546598-7548138 FORWARD LENGTH=261
AT2G17380.1	bpg2-VS-wt	0.215439	0.194912	0.31935	0.480818	None	| Symbols: AP19 | associated protein 19 | chr2:7553122-7554887 FORWARD LENGTH=161
AT2G17390.1	bpg2-VS-wt	0.0477947	0.768917	0.952174	0.969627	None	| Symbols: AKR2B | ankyrin repeat-containing 2B | chr2:7555870-7557743 FORWARD LENGTH=344
AT2G17420.1	bpg2-VS-wt	0.372822	0.118409	0.0136272	0.0549182	None	| Symbols: NTRA, ATNTRA, NTR2 | NADPH-dependent thioredoxin reductase A | chr2:7564357-7566219 FORWARD LENGTH=378
AT2G17630.1	bpg2-VS-wt	-0.00935921	0.180406	0.959897	0.973921	None	| Symbols: | Pyridoxal phosphate (PLP)-dependent transferases superfamily protein | chr2:7666637-7667905 FORWARD LENGTH=422
AT2G17720.1	bpg2-VS-wt	0.403681	0.473743	0.41893	0.572459	None	| Symbols: | 2-oxoglutarate (2OG) and Fe(II)-dependent oxygenase superfamily protein | chr2:7697513-7699174 FORWARD LENGTH=291
AT2G17790.1	bpg2-VS-wt	-0.399704	0.640118	0.596086	0.7215	None	| Symbols: VPS35A, ZIP3 | VPS35 homolog A | chr2:7733685-7739344 FORWARD LENGTH=787
AT2G17840.1	bpg2-VS-wt	0.381253	0.331393	0.283181	0.44193	None	| Symbols: ERD7 | Senescence/dehydration-associated protein-related | chr2:7755923-7757798 REVERSE LENGTH=452
AT2G17870.1	bpg2-VS-wt	0.0761353	0.159444	0.645776	0.761267	None	| Symbols: ATCSP3, CSP3 | cold shock domain protein 3 | chr2:7764276-7765181 REVERSE LENGTH=301
AT2G17980.1	bpg2-VS-wt	0.991707	0.447613	0.0686176	0.16366	None	| Symbols: ATSLY1 | Sec1/munc18-like (SM) proteins superfamily | chr2:7824352-7826404 FORWARD LENGTH=627
AT2G18020.1	bpg2-VS-wt	0.357875	0.125856	0.0216938	0.0747274	None	| Symbols: EMB2296 | Ribosomal protein L2 family | chr2:7837151-7838160 FORWARD LENGTH=258
AT2G18040.1	bpg2-VS-wt	-0.0195498	0.451242	0.96712	0.978645	None	| Symbols: PIN1AT | peptidylprolyl cis/trans isomerase, NIMA-interacting 1 | chr2:7842346-7843537 FORWARD LENGTH=119
AT2G18110.1	bpg2-VS-wt	0.299208	0.153239	0.0866486	0.192335	None	| Symbols: | Translation elongation factor EF1B/ribosomal protein S6 family protein | chr2:7872636-7873713 FORWARD LENGTH=231
AT2G18330.1	bpg2-VS-wt	0.465381	0.215878	0.0745117	0.173311	None	| Symbols: | AAA-type ATPase family protein | chr2:7965829-7968915 FORWARD LENGTH=636
AT2G18510.1	bpg2-VS-wt	0.191685	0.219034	0.407005	0.561752	None	| Symbols: emb2444 | RNA-binding (RRM/RBD/RNP motifs) family protein | chr2:8031554-8033517 REVERSE LENGTH=363
AT2G18540.1	bpg2-VS-wt	0.0571654	0.124246	0.657692	0.770426	None	| Symbols: | RmlC-like cupins superfamily protein | chr2:8042382-8045008 REVERSE LENGTH=707
AT2G18560.1	bpg2-VS-wt	-0.523692	0.285241	0.108989	0.224858	None	| Symbols: | UDP-Glycosyltransferase superfamily protein | chr2:8059696-8060838 FORWARD LENGTH=380
AT2G18710.1	bpg2-VS-wt	-0.458702	0.13626	0.0151099	0.0585867	None	| Symbols: SCY1 | SECY homolog 1 | chr2:8112231-8114452 REVERSE LENGTH=551
AT2G18740.1	bpg2-VS-wt	0.348702	0.160476	0.0615372	0.151552	None	| Symbols: | Small nuclear ribonucleoprotein family protein | chr2:8123334-8124710 FORWARD LENGTH=88
AT2G18770.1	bpg2-VS-wt	-0.0530906	0.224105	0.818687	0.887036	None	| Symbols: | P-loop containing nucleoside triphosphate hydrolases superfamily protein | chr2:8134984-8136360 FORWARD LENGTH=260
AT2G18900.1	bpg2-VS-wt	-0.00202772	0.265	0.994375	0.995143	None	| Symbols: | Transducin/WD40 repeat-like superfamily protein | chr2:8188491-8192409 REVERSE LENGTH=804
AT2G18940.1	bpg2-VS-wt	0.473235	0.229063	0.0843577	0.188653	None	| Symbols: | Tetratricopeptide repeat (TPR)-like superfamily protein | chr2:8203873-8206341 REVERSE LENGTH=822
AT2G18960.1	bpg2-VS-wt	0.121965	0.10211	0.266514	0.423051	None	| Symbols: AHA1, PMA, OST2, HA1 | H(+)-ATPase 1 | chr2:8221858-8227268 FORWARD LENGTH=949
AT2G18990.1	bpg2-VS-wt	0.0664817	0.27423	0.815397	0.884787	None	| Symbols: TXND9 | thioredoxin domain-containing protein 9 homolog | chr2:8238851-8239932 REVERSE LENGTH=211
AT2G19080.1	bpg2-VS-wt	0.118236	0.262205	0.675405	0.783678	None	| Symbols: | metaxin-related | chr2:8262818-8264746 FORWARD LENGTH=315
AT2G19480.1	bpg2-VS-wt	0.0371227	0.313585	0.909091	0.943291	None	| Symbols: NFA02, NFA2, NAP1;2 | nucleosome assembly protein 1;2 | chr2:8438601-8441040 FORWARD LENGTH=379
AT2G19520.1	bpg2-VS-wt	-0.288091	0.170815	0.130171	0.255674	None	| Symbols: FVE, ACG1, MSI4, NFC4, NFC04, ATMSI4 | Transducin family protein / WD-40 repeat family protein | chr2:8456006-8459235 FORWARD LENGTH=507
AT2G19570.1	bpg2-VS-wt	0.543951	0.100826	0.000649906	0.00929222	None	| Symbols: CDA1, AT-CDA1, DESZ | cytidine deaminase 1 | chr2:8470598-8471503 REVERSE LENGTH=301
AT2G19730.1	bpg2-VS-wt	0.653009	0.649288	0.343992	0.505588	None	| Symbols: | Ribosomal L28e protein family | chr2:8511752-8512995 FORWARD LENGTH=143 >AT2G19730.2 | Symbols: | Ribosomal L28e protein family | chr2:8511752-8512995 FORWARD LENGTH=143 >AT2G19730.3 | Symbols: | Ribosomal L28e protein family | chr2:8511752-8512995 FORWARD LENGTH=143
AT2G19740.1	bpg2-VS-wt	0.213839	0.324786	0.52877	0.666953	None	| Symbols: | Ribosomal protein L31e family protein | chr2:8513577-8514346 FORWARD LENGTH=119
AT2G19750.1	bpg2-VS-wt	-0.129704	0.212215	0.558036	0.691147	None	| Symbols: | Ribosomal protein S30 family protein | chr2:8515037-8515806 FORWARD LENGTH=62 >AT4G29390.1 | Symbols: | Ribosomal protein S30 family protein | chr4:14465212-14465902 REVERSE LENGTH=62 >AT5G56670.1 | Symbols: | Ribosomal protein S30 family protein | chr5:22935413-22935981 REVERSE LENGTH=62
AT2G19760.1	bpg2-VS-wt	-0.114959	0.203488	0.587601	0.717032	None	| Symbols: PFN1, PRF1 | profilin 1 | chr2:8517074-8518067 REVERSE LENGTH=131
AT2G19860.1	bpg2-VS-wt	0.0304412	0.249913	0.906056	0.941146	None	| Symbols: ATHXK2, HXK2 | hexokinase 2 | chr2:8570818-8573762 FORWARD LENGTH=502
AT2G19870.1	bpg2-VS-wt	0.680854	0.270636	0.0455477	0.123759	Up	| Symbols: | tRNA/rRNA methyltransferase (SpoU) family protein | chr2:8576034-8577803 FORWARD LENGTH=589
AT2G19900.1	bpg2-VS-wt	-0.0680735	0.0889339	0.46599	0.614525	None	| Symbols: ATNADP-ME1, NADP-ME1 | NADP-malic enzyme 1 | chr2:8592106-8595403 REVERSE LENGTH=581
AT2G19940.1	bpg2-VS-wt	0.301976	0.0650698	0.00166449	0.0158334	None	| Symbols: | oxidoreductases, acting on the aldehyde or oxo group of donors, NAD or NADP as acceptor;copper ion binding | chr2:8613168-8615649 FORWARD LENGTH=401 >AT2G19940.2 | Symbols: | oxidoreductases, acting on the aldehyde or oxo group of donors, NAD or NADP as acceptor;copper ion binding | chr2:8613168-8615649 FORWARD LENGTH=401
AT2G20020.1	bpg2-VS-wt	0.9965	0.290927	0.00901764	0.0424572	Up	| Symbols: CAF1, ATCAF1 | RNA-binding CRS1 / YhbY (CRM) domain-containing protein | chr2:8644464-8647090 FORWARD LENGTH=701
AT2G20060.1	bpg2-VS-wt	0.431931	0.13985	0.0149224	0.0580334	None	| Symbols: | Ribosomal protein L4/L1 family | chr2:8659384-8661227 FORWARD LENGTH=300
AT2G20140.1	bpg2-VS-wt	0.158852	0.158093	0.344412	0.506014	None	| Symbols: | AAA-type ATPase family protein | chr2:8692736-8694837 FORWARD LENGTH=443
AT2G20190.1	bpg2-VS-wt	-0.475043	0.445231	0.334775	0.495599	None	| Symbols: ATCLASP, CLASP | CLIP-associated protein | chr2:8711862-8718813 REVERSE LENGTH=1439
AT2G20360.1	bpg2-VS-wt	0.154538	0.0772293	0.0803885	0.182612	None	| Symbols: | NAD(P)-binding Rossmann-fold superfamily protein | chr2:8786070-8789098 FORWARD LENGTH=402
AT2G20420.1	bpg2-VS-wt	0.35854	0.166012	0.0628163	0.153546	None	| Symbols: | ATP citrate lyase (ACL) family protein | chr2:8805574-8807858 FORWARD LENGTH=421
AT2G20530.1	bpg2-VS-wt	0.322128	0.121722	0.0294186	0.09109	None	| Symbols: ATPHB6, PHB6 | prohibitin 6 | chr2:8842300-8843787 FORWARD LENGTH=286 >AT2G20530.2 | Symbols: ATPHB6, PHB6 | prohibitin 6 | chr2:8842300-8843787 FORWARD LENGTH=286
AT2G20580.1	bpg2-VS-wt	0.392717	0.108087	0.00665274	0.0351312	None	| Symbols: RPN1A, ATRPN1A | 26S proteasome regulatory subunit S2 1A | chr2:8859211-8864699 FORWARD LENGTH=891
AT2G20610.1	bpg2-VS-wt	0.181308	0.205622	0.403625	0.55881	None	| Symbols: SUR1, HLS3, RTY, ALF1, RTY1 | Tyrosine transaminase family protein | chr2:8878150-8880298 REVERSE LENGTH=462
AT2G20630.1	bpg2-VS-wt	-0.148737	0.156132	0.384525	0.541426	None	| Symbols: PIA1 | PP2C induced by AVRRPM1 | chr2:8897826-8899648 REVERSE LENGTH=279
AT2G20690.1	bpg2-VS-wt	0.142338	0.178265	0.469323	0.616621	None	| Symbols: | lumazine-binding family protein | chr2:8923342-8924621 FORWARD LENGTH=271
AT2G20760.1	bpg2-VS-wt	0.059273	0.254691	0.821818	0.888922	None	| Symbols: | Clathrin light chain protein | chr2:8943279-8945108 REVERSE LENGTH=338
AT2G20860.1	bpg2-VS-wt	0.377041	0.251135	0.171663	0.310035	None	| Symbols: LIP1 | lipoic acid synthase 1 | chr2:8979636-8980983 FORWARD LENGTH=374
AT2G20890.1	bpg2-VS-wt	0.36252	0.196837	0.102772	0.2171	None	| Symbols: PSB29, THF1 | photosystem II reaction center PSB29 protein | chr2:8987783-8989185 FORWARD LENGTH=300
AT2G20930.1	bpg2-VS-wt	0.083914	0.419625	0.854289	0.908237	None	| Symbols: | SNARE-like superfamily protein | chr2:9000790-9001656 REVERSE LENGTH=140
AT2G20990.1	bpg2-VS-wt	0.121128	0.0985912	0.254139	0.408746	None	| Symbols: SYTA, NTMC2TYPE1.1, ATSYTA, NTMC2T1.1, SYT1 | synaptotagmin A | chr2:9014827-9017829 FORWARD LENGTH=541
AT2G21060.1	bpg2-VS-wt	0.0662942	0.144764	0.659172	0.771216	None	| Symbols: ATGRP2B, ATCSP4, GRP2B | glycine-rich protein 2B | chr2:9036983-9037588 REVERSE LENGTH=201
AT2G21160.1	bpg2-VS-wt	0.148252	0.14376	0.34219	0.504449	None	| Symbols: | Translocon-associated protein (TRAP), alpha subunit | chr2:9068428-9070207 FORWARD LENGTH=258
AT2G21170.1	bpg2-VS-wt	0.182055	0.0743957	0.0401166	0.113547	None	| Symbols: TIM, PDTPI | triosephosphate isomerase | chr2:9071047-9073106 REVERSE LENGTH=315
AT2G21250.1	bpg2-VS-wt	0.494685	0.0959853	0.0008703	0.0108735	None	| Symbols: | NAD(P)-linked oxidoreductase superfamily protein | chr2:9103408-9105116 REVERSE LENGTH=309
AT2G21270.1	bpg2-VS-wt	0.296687	0.193543	0.163835	0.300104	None	| Symbols: UFD1 | ubiquitin fusion degradation 1 | chr2:9108126-9110012 FORWARD LENGTH=319 >AT2G21270.2 | Symbols: UFD1 | ubiquitin fusion degradation 1 | chr2:9108126-9110012 FORWARD LENGTH=319
AT2G21280.1	bpg2-VS-wt	0.921177	0.305973	0.0196441	0.0700692	Up	| Symbols: GC1, ATSULA, SULA | NAD(P)-binding Rossmann-fold superfamily protein | chr2:9110502-9112679 REVERSE LENGTH=347
AT2G21330.1	bpg2-VS-wt	0.277474	0.135341	0.0744873	0.173311	None	| Symbols: FBA1 | fructose-bisphosphate aldolase 1 | chr2:9128416-9130152 REVERSE LENGTH=399
AT2G21385.1	bpg2-VS-wt	0.199934	0.55524	0.731119	0.823913	None	| Symbols: | unknown protein; FUNCTIONS IN: molecular_function unknown; INVOLVED IN: biological_process unknown; LOCATED IN: chloroplast, chloroplast envelope; EXPRESSED IN: 22 plant structures; EXPRESSED DURING: 13 growth stages; Has 49 Blast hits to 49 proteins in 20 species: Archae - 0; Bacteria - 0; Metazoa - 0; Fungi - 0; Plants - 44; Viruses - 0; Other Eukaryotes - 5 (source: NCBI BLink). |…
AT2G21390.1	bpg2-VS-wt	0.123127	0.163693	0.473489	0.620418	None	| Symbols: | Coatomer, alpha subunit | chr2:9152428-9156577 FORWARD LENGTH=1218
AT2G21410.1	bpg2-VS-wt	0.438381	0.296054	0.176947	0.315808	None	| Symbols: VHA-A2 | vacuolar proton ATPase A2 | chr2:9162703-9168141 FORWARD LENGTH=821
AT2G21440.1	bpg2-VS-wt	-0.171625	0.197539	0.413742	0.568366	None	| Symbols: | RNA-binding (RRM/RBD/RNP motifs) family protein | chr2:9173712-9179065 REVERSE LENGTH=1003
AT2G21490.1	bpg2-VS-wt	-0.249125	0.332874	0.475639	0.622236	None	| Symbols: LEA | dehydrin LEA | chr2:9206209-9207040 REVERSE LENGTH=185
AT2G21580.1	bpg2-VS-wt	0.201624	0.535217	0.717546	0.814042	None	| Symbols: | Ribosomal protein S25 family protein | chr2:9236629-9237510 FORWARD LENGTH=108
AT2G21590.1	bpg2-VS-wt	0.271074	0.0466667	0.000401153	0.00722938	None	| Symbols: APL4 | Glucose-1-phosphate adenylyltransferase family protein | chr2:9239362-9242150 FORWARD LENGTH=523 >AT2G21590.2 | Symbols: APL4 | Glucose-1-phosphate adenylyltransferase family protein | chr2:9239362-9242150 FORWARD LENGTH=523
AT2G21620.1	bpg2-VS-wt	0.336503	0.157936	0.0657283	0.158867	None	| Symbols: RD2 | Adenine nucleotide alpha hydrolases-like superfamily protein | chr2:9248749-9249986 FORWARD LENGTH=187
AT2G21660.1	bpg2-VS-wt	0.325074	0.132143	0.0393178	0.112072	None	| Symbols: ATGRP7, CCR2, GR-RBP7, GRP7 | cold, circadian rhythm, and rna binding 2 | chr2:9265477-9266316 REVERSE LENGTH=176
AT2G21820.1	bpg2-VS-wt	-0.0373651	0.0809785	0.660751	0.772134	None	| Symbols: | unknown protein; Has 45 Blast hits to 45 proteins in 13 species: Archae - 0; Bacteria - 0; Metazoa - 0; Fungi - 0; Plants - 45; Viruses - 0; Other Eukaryotes - 0 (source: NCBI BLink). | chr2:9302983-9303219 REVERSE LENGTH=78
AT2G21870.1	bpg2-VS-wt	0.0455979	0.136606	0.747118	0.836127	None	| Symbols: MGP1 | copper ion binding;cobalt ion binding;zinc ion binding | chr2:9320456-9322618 REVERSE LENGTH=240
AT2G21960.1	bpg2-VS-wt	1.17945	0.376433	0.0258629	0.0844396	Up	| Symbols: | unknown protein; LOCATED IN: chloroplast; EXPRESSED IN: 22 plant structures; EXPRESSED DURING: 13 growth stages; BEST Arabidopsis thaliana protein match is: unknown protein (TAIR:AT1G56180.1); Has 224 Blast hits to 222 proteins in 59 species: Archae - 0; Bacteria - 65; Metazoa - 0; Fungi - 0; Plants - 134; Viruses - 0; Other Eukaryotes - 25 (source: NCBI BLink). | chr2:9354990-935695…
AT2G22125.1	bpg2-VS-wt	0.194503	0.254088	0.473005	0.620308	None	| Symbols: CSI1 | binding | chr2:9406793-9414223 FORWARD LENGTH=2150
AT2G22170.1	bpg2-VS-wt	0.417144	0.121193	0.00879821	0.0418803	None	| Symbols: | Lipase/lipooxygenase, PLAT/LH2 family protein | chr2:9427010-9427742 REVERSE LENGTH=183
AT2G22230.1	bpg2-VS-wt	0.288255	0.0905828	0.012954	0.0531974	None	| Symbols: | Thioesterase superfamily protein | chr2:9450042-9451427 FORWARD LENGTH=220
AT2G22250.1	bpg2-VS-wt	0.698061	0.263667	0.0330609	0.0996695	Up	| Symbols: ATAAT, AAT, MEE17 | aspartate aminotransferase | chr2:9458011-9460028 REVERSE LENGTH=428
AT2G22310.1	bpg2-VS-wt	-6.42386	3.05354	0.103217	0.217802	None	| Symbols: ATUBP4, UBP4 | ubiquitin-specific protease 4 | chr2:9476733-9478825 REVERSE LENGTH=365
AT2G22360.1	bpg2-VS-wt	-0.0293541	0.312511	0.927475	0.955736	None	| Symbols: | DNAJ heat shock family protein | chr2:9498162-9500459 FORWARD LENGTH=442
AT2G22400.1	bpg2-VS-wt	-0.0255395	0.262824	0.927263	0.955736	None	| Symbols: | S-adenosyl-L-methionine-dependent methyltransferases superfamily protein | chr2:9504823-9508788 REVERSE LENGTH=808
AT2G22420.1	bpg2-VS-wt	0.209101	0.377933	0.603902	0.728014	None	| Symbols: | Peroxidase superfamily protein | chr2:9513341-9514484 FORWARD LENGTH=329
AT2G22450.1	bpg2-VS-wt	0.0903125	0.104857	0.414145	0.568517	None	| Symbols: | riboflavin biosynthesis protein, putative | chr2:9530654-9532691 FORWARD LENGTH=476
AT2G22480.1	bpg2-VS-wt	0.481645	0.24107	0.0858789	0.191232	None	| Symbols: PFK5 | phosphofructokinase 5 | chr2:9545670-9548414 FORWARD LENGTH=537
AT2G22780.1	bpg2-VS-wt	0.252331	0.126956	0.0820843	0.185273	None	| Symbols: PMDH1 | peroxisomal NAD-malate dehydrogenase 1 | chr2:9689995-9691923 REVERSE LENGTH=354
AT2G22870.1	bpg2-VS-wt	0.482039	0.214322	0.110026	0.226398	None	| Symbols: EMB2001 | P-loop containing nucleoside triphosphate hydrolases superfamily protein | chr2:9739476-9740921 FORWARD LENGTH=300
AT2G22990.1	bpg2-VS-wt	0.922363	0.354964	0.035504	0.104365	Up	| Symbols: SNG1, SCPL8 | sinapoylglucose 1 | chr2:9786393-9789925 FORWARD LENGTH=433
AT2G23010.1	bpg2-VS-wt	0.257085	0.460434	0.594003	0.720324	None	| Symbols: SCPL9 | serine carboxypeptidase-like 9 | chr2:9798843-9802485 FORWARD LENGTH=437
AT2G23070.1	bpg2-VS-wt	0.0502323	0.282545	0.875269	0.921473	None	| Symbols: | Protein kinase superfamily protein | chr2:9824162-9826871 REVERSE LENGTH=432
AT2G23140.1	bpg2-VS-wt	-1.60184	1.19785	0.238745	0.3914	None	| Symbols: | RING/U-box superfamily protein with ARM repeat domain | chr2:9845696-9849105 REVERSE LENGTH=829
AT2G23350.1	bpg2-VS-wt	0.18251	0.0874821	0.0704269	0.1666	None	| Symbols: PAB4, PABP4 | poly(A) binding protein 4 | chr2:9943209-9946041 FORWARD LENGTH=662
AT2G23600.1	bpg2-VS-wt	0.95694	0.273855	0.00814654	0.0396023	Up	| Symbols: ACL, ATMES2, MES2, ATME8, ME8 | acetone-cyanohydrin lyase | chr2:10042325-10043641 REVERSE LENGTH=263
AT2G23610.1	bpg2-VS-wt	1.03633	0.222141	0.00161259	0.0154885	Up	| Symbols: ATMES3, MES3 | methyl esterase 3 | chr2:10044410-10046403 REVERSE LENGTH=263
AT2G23820.2	bpg2-VS-wt	-0.149924	0.206193	0.48789	0.631205	None	| Symbols: | Metal-dependent phosphohydrolase | chr2:10140595-10142672 FORWARD LENGTH=257
AT2G23930.1	bpg2-VS-wt	0.318609	0.118882	0.0279242	0.0885784	None	| Symbols: SNRNP-G | probable small nuclear ribonucleoprotein G | chr2:10182353-10183026 FORWARD LENGTH=80
AT2G24020.1	bpg2-VS-wt	0.0481984	0.276977	0.866176	0.915867	None	| Symbols: | Uncharacterised BCR, YbaB family COG0718 | chr2:10217869-10219269 REVERSE LENGTH=182
AT2G24050.1	bpg2-VS-wt	-0.127202	0.163078	0.45784	0.608731	None	| Symbols: eIFiso4G2 | MIF4G domain-containing protein / MA3 domain-containing protein | chr2:10225500-10228456 REVERSE LENGTH=747
AT2G24060.1	bpg2-VS-wt	-0.264192	0.217526	0.259175	0.414106	None	| Symbols: | Translation initiation factor 3 protein | chr2:10229453-10231390 FORWARD LENGTH=312
AT2G24090.1	bpg2-VS-wt	-0.517237	0.126717	0.0265593	0.0853669	None	| Symbols: | Ribosomal protein L35 | chr2:10242038-10243416 FORWARD LENGTH=145
AT2G24180.1	bpg2-VS-wt	0.275995	0.258777	0.317307	0.479167	None	| Symbols: CYP71B6 | cytochrome p450 71b6 | chr2:10281890-10283589 FORWARD LENGTH=503
AT2G24190.1	bpg2-VS-wt	0.622736	0.219076	0.0467466	0.125378	Up	| Symbols: | NAD(P)-binding Rossmann-fold superfamily protein | chr2:10283740-10284934 REVERSE LENGTH=296
AT2G24200.1	bpg2-VS-wt	0.461235	0.0696169	0.000164979	0.00445986	None	| Symbols: | Cytosol aminopeptidase family protein | chr2:10287017-10289450 REVERSE LENGTH=520 >AT2G24200.2 | Symbols: | Cytosol aminopeptidase family protein | chr2:10287017-10289450 REVERSE LENGTH=520
AT2G24270.4	bpg2-VS-wt	0.443059	0.083991	0.000750667	0.0100075	None	| Symbols: ALDH11A3 | aldehyde dehydrogenase 11A3 | chr2:10327109-10329601 REVERSE LENGTH=503
AT2G24280.1	bpg2-VS-wt	0.236982	0.328489	0.491188	0.633575	None	| Symbols: | alpha/beta-Hydrolases superfamily protein | chr2:10334622-10336927 FORWARD LENGTH=494
AT2G24420.1	bpg2-VS-wt	0.132615	0.387274	0.742077	0.833123	None	| Symbols: | DNA repair ATPase-related | chr2:10380147-10382624 FORWARD LENGTH=440 >AT2G24420.2 | Symbols: | DNA repair ATPase-related | chr2:10380147-10382624 FORWARD LENGTH=440
AT2G24580.1	bpg2-VS-wt	0.514263	0.278819	0.107643	0.223384	None	| Symbols: | FAD-dependent oxidoreductase family protein | chr2:10444928-10446178 REVERSE LENGTH=416
AT2G24590.1	bpg2-VS-wt	0.49766	0.15873	0.0139043	0.0556886	None	| Symbols: RSZ22a, At-RSZ22a | RNA recognition motif and CCHC-type zinc finger domains containing protein | chr2:10449837-10450860 FORWARD LENGTH=196
AT2G24700.1	bpg2-VS-wt	-0.171888	0.328086	0.614541	0.736276	None	| Symbols: | Transcriptional factor B3 family protein | chr2:10513049-10515288 REVERSE LENGTH=555
AT2G24765.1	bpg2-VS-wt	-0.0275407	0.0890215	0.764944	0.849719	None	| Symbols: ARF3, ARL1, ATARL1 | ADP-ribosylation factor 3 | chr2:10562822-10564961 FORWARD LENGTH=182
AT2G24820.1	bpg2-VS-wt	0.805733	0.196519	0.00343762	0.0232502	Up	| Symbols: TIC55-II | translocon at the inner envelope membrane of chloroplasts 55-II | chr2:10575038-10576829 FORWARD LENGTH=539
AT2G24940.1	bpg2-VS-wt	0.431848	0.128555	0.00994307	0.0450683	None	| Symbols: AtMAPR2, MAPR2 | membrane-associated progesterone binding protein 2 | chr2:10609447-10609749 FORWARD LENGTH=100
AT2G25080.1	bpg2-VS-wt	0.587214	0.269465	0.0721426	0.169115	None	| Symbols: ATGPX1, GPX1 | glutathione peroxidase 1 | chr2:10668134-10669828 FORWARD LENGTH=236
AT2G25110.1	bpg2-VS-wt	0.218466	0.148218	0.183989	0.324947	None	| Symbols: SDF2, ATSDL, AtSDF2 | stromal cell-derived factor 2-like protein precursor | chr2:10684428-10685838 FORWARD LENGTH=218
AT2G25180.1	bpg2-VS-wt	-2.11419	1.06816	0.0951188	0.206082	None	| Symbols: ARR12, RR12 | response regulator 12 | chr2:10724490-10726961 REVERSE LENGTH=596
AT2G25280.1	bpg2-VS-wt	0.290819	0.160265	0.107132	0.222681	None	| Symbols: | CONTAINS InterPro DOMAIN/s: UPF0103/Mediator of ErbB2-driven cell motility (Memo), related (InterPro:IPR002737); Has 1074 Blast hits to 1072 proteins in 474 species: Archae - 213; Bacteria - 366; Metazoa - 159; Fungi - 135; Plants - 54; Viruses - 0; Other Eukaryotes - 147 (source: NCBI BLink). | chr2:10762639-10764631 REVERSE LENGTH=291
AT2G25310.1	bpg2-VS-wt	0.239285	0.256278	0.381541	0.538785	None	| Symbols: | Protein of unknown function (DUF2012) | chr2:10777436-10779123 REVERSE LENGTH=210
AT2G25355.1	bpg2-VS-wt	0.221832	0.119019	0.0993443	0.212473	None	| Symbols: | PNAS-3 related | chr2:10801391-10803591 FORWARD LENGTH=241
AT2G25430.1	bpg2-VS-wt	-0.270149	0.314255	0.414998	0.569287	None	| Symbols: | epsin N-terminal homology (ENTH) domain-containing protein / clathrin assembly protein-related | chr2:10822716-10824677 FORWARD LENGTH=653
AT2G25710.1	bpg2-VS-wt	-0.096257	0.139518	0.509755	0.649956	None	| Symbols: HCS1 | holocarboxylase synthase 1 | chr2:10952719-10955061 FORWARD LENGTH=367 >AT2G25710.2 | Symbols: HCS1 | holocarboxylase synthase 1 | chr2:10952719-10955061 FORWARD LENGTH=367
AT2G25800.1	bpg2-VS-wt	-0.0853192	0.305382	0.798104	0.872842	None	| Symbols: | Protein of unknown function (DUF810) | chr2:11006138-11009728 REVERSE LENGTH=987
AT2G25840.1	bpg2-VS-wt	0.409771	0.124606	0.0110461	0.0480517	None	| Symbols: OVA4 | Nucleotidylyl transferase superfamily protein | chr2:11021924-11025158 FORWARD LENGTH=408
AT2G25870.1	bpg2-VS-wt	0.848597	0.44772	0.106853	0.222459	None	| Symbols: | haloacid dehalogenase-like hydrolase family protein | chr2:11031159-11034302 FORWARD LENGTH=584
AT2G25910.1	bpg2-VS-wt	0.520944	0.341334	0.170794	0.309226	None	| Symbols: | 3'-5' exonuclease domain-containing protein / K homology domain-containing protein / KH domain-containing protein | chr2:11049379-11051997 REVERSE LENGTH=341
AT2G25950.1	bpg2-VS-wt	0.00772552	0.385445	0.984969	0.989293	None	| Symbols: | Protein of unknown function (DUF1000) | chr2:11068735-11070524 FORWARD LENGTH=204
AT2G25970.1	bpg2-VS-wt	0.496312	0.11444	0.0024888	0.0192807	None	| Symbols: | KH domain-containing protein | chr2:11071844-11075604 REVERSE LENGTH=632
AT2G25980.1	bpg2-VS-wt	0.424365	0.226371	0.0977073	0.210052	None	| Symbols: | Mannose-binding lectin superfamily protein | chr2:11077718-11079642 REVERSE LENGTH=449
AT2G26060.1	bpg2-VS-wt	0.323204	0.168747	0.0917765	0.200516	None	| Symbols: emb1345 | Transducin/WD40 repeat-like superfamily protein | chr2:11102400-11105127 FORWARD LENGTH=352
AT2G26080.1	bpg2-VS-wt	0.379421	0.156073	0.0411351	0.115488	None	| Symbols: AtGLDP2, GLDP2 | glycine decarboxylase P-protein 2 | chr2:11109330-11113786 REVERSE LENGTH=1044
AT2G26140.1	bpg2-VS-wt	0.432324	0.308848	0.199139	0.343895	None	| Symbols: ftsh4 | FTSH protease 4 | chr2:11131939-11135126 REVERSE LENGTH=717
AT2G26190.1	bpg2-VS-wt	1.06679	0.0701981	0.000618702	0.00901437	Up	| Symbols: | calmodulin-binding family protein | chr2:11147901-11150082 REVERSE LENGTH=532
AT2G26230.1	bpg2-VS-wt	0.419013	0.165554	0.0352023	0.103871	None	| Symbols: | uricase / urate oxidase / nodulin 35, putative | chr2:11164956-11166968 FORWARD LENGTH=309
AT2G26250.1	bpg2-VS-wt	0.0933866	0.380657	0.812377	0.882121	None	| Symbols: FDH, KCS10 | 3-ketoacyl-CoA synthase 10 | chr2:11170799-11173059 REVERSE LENGTH=550
AT2G26280.1	bpg2-VS-wt	0.123051	0.123154	0.391349	0.548452	None	| Symbols: CID7 | CTC-interacting domain 7 | chr2:11188143-11190579 REVERSE LENGTH=567
AT2G26340.1	bpg2-VS-wt	-0.25375	0.13991	0.107288	0.222767	None	| Symbols: | unknown protein; FUNCTIONS IN: molecular_function unknown; INVOLVED IN: biological_process unknown; LOCATED IN: chloroplast thylakoid membrane, chloroplast thylakoid lumen, chloroplast; EXPRESSED IN: 22 plant structures; EXPRESSED DURING: 13 growth stages; Has 38 Blast hits to 38 proteins in 13 species: Archae - 0; Bacteria - 0; Metazoa - 0; Fungi - 0; Plants - 38; Viruses - 0; Other…
AT2G26590.1	bpg2-VS-wt	0.0653102	0.241333	0.793532	0.869064	None	| Symbols: RPN13 | regulatory particle non-ATPase 13 | chr2:11311182-11314717 REVERSE LENGTH=300 >AT2G26590.2 | Symbols: RPN13 | regulatory particle non-ATPase 13 | chr2:11311182-11314717 REVERSE LENGTH=300 >AT2G26590.3 | Symbols: RPN13 | regulatory particle non-ATPase 13 | chr2:11311182-11314717 REVERSE LENGTH=300
AT2G26670.1	bpg2-VS-wt	0.581821	0.197269	0.0184433	0.0675385	None	| Symbols: HY1, ATHO1, HO1, TED4, GUN2, HY6 | Plant haem oxygenase (decyclizing) family protein | chr2:11341816-11343394 FORWARD LENGTH=282
AT2G26680.1	bpg2-VS-wt	0.142831	0.507897	0.825477	0.891001	None	| Symbols: | CONTAINS InterPro DOMAIN/s: Methyltransferase FkbM (InterPro:IPR006342); Has 1073 Blast hits to 1073 proteins in 243 species: Archae - 45; Bacteria - 509; Metazoa - 0; Fungi - 4; Plants - 60; Viruses - 4; Other Eukaryotes - 451 (source: NCBI BLink). | chr2:11344003-11345288 REVERSE LENGTH=319
AT2G26730.1	bpg2-VS-wt	0.237507	0.308761	0.463864	0.613594	None	| Symbols: | Leucine-rich repeat protein kinase family protein | chr2:11388621-11391286 FORWARD LENGTH=658
AT2G26740.1	bpg2-VS-wt	0.729538	0.218126	0.0101619	0.0456117	Up	| Symbols: ATSEH, SEH | soluble epoxide hydrolase | chr2:11393148-11394257 REVERSE LENGTH=321
AT2G26890.1	bpg2-VS-wt	-0.447298	0.600653	0.480709	0.626501	None	| Symbols: GRV2, KAM2 | DNAJ heat shock N-terminal domain-containing protein | chr2:11462327-11473841 REVERSE LENGTH=2554
AT2G26900.1	bpg2-VS-wt	0.353176	0.254446	0.223801	0.37548	None	| Symbols: | Sodium Bile acid symporter family | chr2:11475156-11477870 REVERSE LENGTH=409
AT2G26910.1	bpg2-VS-wt	0.0324656	0.118773	0.791515	0.86831	None	| Symbols: PDR4, ATPDR4 | pleiotropic drug resistance 4 | chr2:11481623-11487874 FORWARD LENGTH=1420
AT2G26930.1	bpg2-VS-wt	0.251679	0.248199	0.340255	0.502374	None	| Symbols: ATCDPMEK, PDE277, ISPE, CDPMEK | 4-(cytidine 5'-phospho)-2-C-methyl-D-erithritol kinase | chr2:11491829-11494229 REVERSE LENGTH=383
AT2G27020.1	bpg2-VS-wt	0.441922	0.108503	0.00356896	0.0239408	None	| Symbols: PAG1 | 20S proteasome alpha subunit G1 | chr2:11528515-11530858 REVERSE LENGTH=249
AT2G27040.1	bpg2-VS-wt	0.0934225	0.125955	0.479468	0.625303	None	| Symbols: AGO4, OCP11 | Argonaute family protein | chr2:11536795-11541503 REVERSE LENGTH=924 >AT2G27040.2 | Symbols: AGO4 | Argonaute family protein | chr2:11536795-11541503 REVERSE LENGTH=924
AT2G27100.1	bpg2-VS-wt	-0.647023	0.345161	0.157542	0.29203	None	| Symbols: SE | C2H2 zinc-finger protein SERRATE (SE) | chr2:11572587-11576357 FORWARD LENGTH=720
AT2G27110.1	bpg2-VS-wt	-1.21498	1.14362	0.31907	0.480743	None	| Symbols: FRS3 | FAR1-related sequence 3 | chr2:11576969-11580405 REVERSE LENGTH=851 >AT2G27110.2 | Symbols: FRS3 | FAR1-related sequence 3 | chr2:11576969-11580405 REVERSE LENGTH=851
AT2G27170.1	bpg2-VS-wt	0.182711	0.199197	0.42666	0.577945	None	| Symbols: TTN7, SMC3 | Structural maintenance of chromosomes (SMC) family protein | chr2:11609319-11617064 REVERSE LENGTH=1204 >AT2G27170.2 | Symbols: TTN7, SMC3 | Structural maintenance of chromosomes (SMC) family protein | chr2:11609319-11617064 REVERSE LENGTH=1204
AT2G27190.1	bpg2-VS-wt	-0.487262	0.261818	0.0997663	0.213072	None	| Symbols: PAP1, ATPAP1, PAP12, ATPAP12 | purple acid phosphatase 12 | chr2:11621400-11623438 REVERSE LENGTH=469
AT2G27450.1	bpg2-VS-wt	0.0414159	0.0626923	0.533382	0.671084	None	| Symbols: NLP1, ATNLP1, CPA | nitrilase-like protein 1 | chr2:11737666-11739577 REVERSE LENGTH=299
AT2G27460.1	bpg2-VS-wt	0.545257	0.129419	0.00838312	0.0404843	None	| Symbols: | sec23/sec24 transport family protein | chr2:11740670-11744867 FORWARD LENGTH=745
AT2G27530.1	bpg2-VS-wt	0.409995	0.143083	0.0209758	0.0732271	None	| Symbols: PGY1 | Ribosomal protein L1p/L10e family | chr2:11763443-11764570 REVERSE LENGTH=216 >AT2G27530.2 | Symbols: PGY1 | Ribosomal protein L1p/L10e family | chr2:11763443-11764570 REVERSE LENGTH=216
AT2G27600.1	bpg2-VS-wt	0.0925359	0.18085	0.622701	0.743076	None	| Symbols: SKD1, VPS4, ATSKD1 | AAA-type ATPase family protein | chr2:11781226-11783730 FORWARD LENGTH=435
AT2G27680.1	bpg2-VS-wt	0.729111	0.136707	0.000699676	0.00974955	Up	| Symbols: | NAD(P)-linked oxidoreductase superfamily protein | chr2:11803981-11805965 REVERSE LENGTH=384
AT2G27710.1	bpg2-VS-wt	0.381843	0.144733	0.0297941	0.0918584	None	| Symbols: | 60S acidic ribosomal protein family | chr2:11816929-11817670 FORWARD LENGTH=115 >AT2G27710.2 | Symbols: | 60S acidic ribosomal protein family | chr2:11816929-11817670 FORWARD LENGTH=115 >AT2G27710.3 | Symbols: | 60S acidic ribosomal protein family | chr2:11816929-11817670 FORWARD LENGTH=115
AT2G27720.1	bpg2-VS-wt	0.559765	0.27652	0.0775379	0.178113	None	| Symbols: | 60S acidic ribosomal protein family | chr2:11818696-11819370 FORWARD LENGTH=115
AT2G27730.1	bpg2-VS-wt	-0.471041	0.31087	0.190146	0.332798	None	| Symbols: | copper ion binding | chr2:11820056-11820867 REVERSE LENGTH=113
AT2G27820.1	bpg2-VS-wt	-0.0134898	0.215229	0.951562	0.969377	None	| Symbols: PD1, ADT3 | prephenate dehydratase 1 | chr2:11856808-11858082 FORWARD LENGTH=424
AT2G27840.1	bpg2-VS-wt	-0.164336	0.191417	0.42357	0.575363	None	| Symbols: HDT4, HDA13, HDT04 | histone deacetylase-related / HD-related | chr2:11862085-11863707 FORWARD LENGTH=203
AT2G27860.1	bpg2-VS-wt	-0.442411	0.266613	0.135624	0.263093	None	| Symbols: AXS1 | UDP-D-apiose/UDP-D-xylose synthase 1 | chr2:11864684-11866843 REVERSE LENGTH=389
AT2G28000.1	bpg2-VS-wt	0.472302	0.0712951	0.000165102	0.00445986	None	| Symbols: CPN60A, CH-CPN60A, SLP | chaperonin-60alpha | chr2:11926603-11929184 FORWARD LENGTH=586
AT2G28190.1	bpg2-VS-wt	0.539143	0.108686	0.00110611	0.0124326	None	| Symbols: CSD2, CZSOD2 | copper/zinc superoxide dismutase 2 | chr2:12014548-12016303 FORWARD LENGTH=216
AT2G28390.1	bpg2-VS-wt	-0.324249	0.645567	0.703678	0.80512	None	| Symbols: | SAND family protein | chr2:12139836-12143375 REVERSE LENGTH=607
AT2G28470.1	bpg2-VS-wt	-0.235438	0.117215	0.0794499	0.181114	None	| Symbols: BGAL8 | beta-galactosidase 8 | chr2:12169047-12173164 REVERSE LENGTH=852
AT2G28490.1	bpg2-VS-wt	0.0363299	0.171472	0.837507	0.897027	None	| Symbols: | RmlC-like cupins superfamily protein | chr2:12178812-12180983 REVERSE LENGTH=511
AT2G28520.1	bpg2-VS-wt	0.0700481	0.15233	0.657866	0.770426	None	| Symbols: VHA-A1 | vacuolar proton ATPase A1 | chr2:12210026-12215532 FORWARD LENGTH=817
AT2G28790.1	bpg2-VS-wt	0.579191	0.158505	0.00645615	0.034489	None	| Symbols: | Pathogenesis-related thaumatin superfamily protein | chr2:12354664-12355413 REVERSE LENGTH=249
AT2G28800.1	bpg2-VS-wt	-0.386473	0.141761	0.0259967	0.0844396	None	| Symbols: ALB3 | 63 kDa inner membrane family protein | chr2:12356669-12359158 REVERSE LENGTH=462
AT2G28900.1	bpg2-VS-wt	-0.213384	0.239802	0.399524	0.55491	None	| Symbols: OEP16, ATOEP16-L, ATOEP16-1, OEP16-1 | outer plastid envelope protein 16-1 | chr2:12414423-12415459 REVERSE LENGTH=148
AT2G28960.1	bpg2-VS-wt	0.0126776	0.365501	0.973992	0.982583	None	| Symbols: | Leucine-rich repeat protein kinase family protein | chr2:12438058-12442347 REVERSE LENGTH=880
AT2G29080.1	bpg2-VS-wt	0.287674	0.198867	0.191267	0.33431	None	| Symbols: ftsh3 | FTSH protease 3 | chr2:12489911-12492999 REVERSE LENGTH=809
AT2G29290.2	bpg2-VS-wt	0.348425	0.296991	0.285183	0.444341	None	| Symbols: | NAD(P)-binding Rossmann-fold superfamily protein | chr2:12586498-12587684 FORWARD LENGTH=262
AT2G29340.1	bpg2-VS-wt	0.334533	0.582087	0.583476	0.714077	None	| Symbols: | NAD-dependent epimerase/dehydratase family protein | chr2:12597131-12599009 FORWARD LENGTH=307
AT2G29360.1	bpg2-VS-wt	-0.175641	0.132456	0.233073	0.384942	None	| Symbols: | NAD(P)-binding Rossmann-fold superfamily protein | chr2:12603849-12605121 FORWARD LENGTH=271
AT2G29420.1	bpg2-VS-wt	-0.217114	0.209849	0.331106	0.492794	None	| Symbols: ATGSTU7, GST25, GSTU7 | glutathione S-transferase tau 7 | chr2:12618111-12618871 REVERSE LENGTH=227
AT2G29450.1	bpg2-VS-wt	0.18306	0.0843059	0.0616863	0.151738	None	| Symbols: ATGSTU5, ATGSTU1, AT103-1A, GSTU5 | glutathione S-transferase tau 5 | chr2:12624774-12625566 REVERSE LENGTH=224
AT2G29490.1	bpg2-VS-wt	0.779273	0.139826	0.000526499	0.00835737	Up	| Symbols: ATGSTU1, GST19, GSTU1 | glutathione S-transferase TAU 1 | chr2:12631593-12632360 REVERSE LENGTH=224
AT2G29550.1	bpg2-VS-wt	0.0760834	0.105094	0.489719	0.6321	None	| Symbols: TUB7 | tubulin beta-7 chain | chr2:12644258-12645932 REVERSE LENGTH=449
AT2G29560.1	bpg2-VS-wt	0.556751	0.164078	0.00945492	0.043774	None	| Symbols: ENOC | cytosolic enolase | chr2:12646635-12649694 FORWARD LENGTH=475
AT2G29630.1	bpg2-VS-wt	-0.0698594	0.277146	0.807344	0.879732	None	| Symbols: PY, THIC | thiaminC | chr2:12667395-12669569 FORWARD LENGTH=644 >AT2G29630.2 | Symbols: THIC | thiaminC | chr2:12667395-12669569 FORWARD LENGTH=644 >AT2G29630.3 | Symbols: THIC | thiaminC | chr2:12667395-12669569 FORWARD LENGTH=644
AT2G29690.1	bpg2-VS-wt	0.324582	0.450391	0.503389	0.644359	None	| Symbols: ASA2, ATHANSYNAB | anthranilate synthase 2 | chr2:12693899-12696791 FORWARD LENGTH=621
AT2G29960.1	bpg2-VS-wt	0.23681	0.114059	0.0715368	0.168508	None	| Symbols: CYP5, ATCYP5, CYP19-4 | cyclophilin 5 | chr2:12769183-12770528 REVERSE LENGTH=201
AT2G30050.1	bpg2-VS-wt	0.146946	0.124241	0.270864	0.427484	None	| Symbols: | transducin family protein / WD-40 repeat family protein | chr2:12825540-12826448 FORWARD LENGTH=302
AT2G30110.1	bpg2-VS-wt	0.372528	0.102133	0.00651808	0.0347244	None	| Symbols: ATUBA1, MOS5, UBA1 | ubiquitin-activating enzyme 1 | chr2:12852632-12857369 REVERSE LENGTH=1080
AT2G30150.1	bpg2-VS-wt	0.83375	0.107764	0.000576428	0.0088257	Up	| Symbols: | UDP-Glycosyltransferase superfamily protein | chr2:12874706-12876122 FORWARD LENGTH=440
AT2G30170.1	bpg2-VS-wt	-1.29232	0.458829	0.0259009	0.0844396	Down	| Symbols: | Protein phosphatase 2C family protein | chr2:12879802-12881474 REVERSE LENGTH=298
AT2G30200.1	bpg2-VS-wt	0.577157	0.196707	0.0188794	0.0686828	None	| Symbols: | catalytics;transferases;[acyl-carrier-protein] S-malonyltransferases;binding | chr2:12883162-12885482 REVERSE LENGTH=393
AT2G30210.1	bpg2-VS-wt	0.15186	0.405532	0.720933	0.816455	None	| Symbols: LAC3 | laccase 3 | chr2:12887735-12889827 REVERSE LENGTH=570
AT2G30390.1	bpg2-VS-wt	-0.0639371	0.288261	0.830024	0.892508	None	| Symbols: FC2, FC-II, ATFC-II | ferrochelatase 2 | chr2:12951242-12953985 REVERSE LENGTH=512
AT2G30490.1	bpg2-VS-wt	0.20267	0.0847161	0.0436954	0.120433	None	| Symbols: ATC4H, C4H, CYP73A5, REF3 | cinnamate-4-hydroxylase | chr2:12993861-12995683 REVERSE LENGTH=505
AT2G30520.1	bpg2-VS-wt	0.322948	0.258767	0.247311	0.402102	None	| Symbols: RPT2 | Phototropic-responsive NPH3 family protein | chr2:13002920-13005573 REVERSE LENGTH=593
AT2G30620.1	bpg2-VS-wt	0.0118731	0.10257	0.910699	0.94431	None	| Symbols: | winged-helix DNA-binding transcription factor family protein | chr2:13045360-13046267 FORWARD LENGTH=273
AT2G30695.1	bpg2-VS-wt	1.12205	0.142685	4.94037e-05	0.00221834	Up	| Symbols: | FUNCTIONS IN: molecular_function unknown; INVOLVED IN: protein folding, protein transport; LOCATED IN: chloroplast stroma, chloroplast; EXPRESSED IN: 23 plant structures; EXPRESSED DURING: 13 growth stages; CONTAINS InterPro DOMAIN/s: Trigger factor, ribosome-binding, bacterial (InterPro:IPR008881); Has 253 Blast hits to 253 proteins in 72 species: Archae - 0; Bacteria - 138; Metazoa…
AT2G30860.1	bpg2-VS-wt	0.226555	0.135227	0.13239	0.258466	None	| Symbols: ATGSTF9, GLUTTR, ATGSTF7, GSTF9 | glutathione S-transferase PHI 9 | chr2:13139132-13140057 FORWARD LENGTH=215
AT2G30870.1	bpg2-VS-wt	0.138692	0.065493	0.0670685	0.161205	None	| Symbols: ATGSTF10, ERD13, ATGSTF4, GSTF10 | glutathione S-transferase PHI 10 | chr2:13141490-13142392 FORWARD LENGTH=215
AT2G30880.1	bpg2-VS-wt	0.121176	0.253475	0.6454	0.761196	None	| Symbols: | Pleckstrin homology (PH) domain-containing protein | chr2:13142926-13145718 REVERSE LENGTH=504
AT2G30950.1	bpg2-VS-wt	0.208964	0.06267	0.0103175	0.0459619	None	| Symbols: VAR2, FTSH2 | FtsH extracellular protease family | chr2:13174692-13177064 FORWARD LENGTH=695
AT2G30970.1	bpg2-VS-wt	0.373139	0.153793	0.0414449	0.115798	None	| Symbols: ASP1 | aspartate aminotransferase 1 | chr2:13179012-13181686 FORWARD LENGTH=430 >AT2G30970.2 | Symbols: ASP1 | aspartate aminotransferase 1 | chr2:13179012-13181686 FORWARD LENGTH=430
AT2G31060.2	bpg2-VS-wt	0.130112	0.229599	0.591475	0.718602	None	| Symbols: | elongation factor family protein | chr2:13213496-13218544 REVERSE LENGTH=667
AT2G31140.1	bpg2-VS-wt	0.392456	0.114919	0.0112104	0.0483874	None	| Symbols: | Peptidase S24/S26A/S26B/S26C family protein | chr2:13270088-13271619 FORWARD LENGTH=205
AT2G31170.1	bpg2-VS-wt	1.09972	0.228865	0.00298521	0.0213409	Up	| Symbols: SYCO ARATH | Cysteinyl-tRNA synthetase, class Ia family protein | chr2:13282559-13285616 REVERSE LENGTH=563
AT2G31390.1	bpg2-VS-wt	0.278924	0.100767	0.0243717	0.0810792	None	| Symbols: | pfkB-like carbohydrate kinase family protein | chr2:13383635-13386116 REVERSE LENGTH=325
AT2G31570.1	bpg2-VS-wt	0.0313672	0.255248	0.905226	0.940536	None	| Symbols: ATGPX2, GPX2 | glutathione peroxidase 2 | chr2:13438211-13439775 REVERSE LENGTH=169
AT2G31610.1	bpg2-VS-wt	0.0894387	0.115329	0.460345	0.611227	None	| Symbols: | Ribosomal protein S3 family protein | chr2:13450384-13451669 FORWARD LENGTH=250
AT2G31660.1	bpg2-VS-wt	-0.00780296	0.27762	0.978266	0.986118	None	| Symbols: SAD2, URM9 | ARM repeat superfamily protein | chr2:13464519-13471353 FORWARD LENGTH=1040
AT2G31670.1	bpg2-VS-wt	0.3661	0.0803479	0.00185859	0.0167705	None	| Symbols: | Stress responsive alpha-beta barrel domain protein | chr2:13472699-13473490 REVERSE LENGTH=263
AT2G31750.1	bpg2-VS-wt	0.702839	0.123004	0.000447124	0.00768394	Up	| Symbols: UGT74D1 | UDP-glucosyl transferase 74D1 | chr2:13497312-13499870 FORWARD LENGTH=456
AT2G31800.1	bpg2-VS-wt	0.235996	0.265681	0.408591	0.56308	None	| Symbols: | Integrin-linked protein kinase family | chr2:13520605-13523646 REVERSE LENGTH=476
AT2G31810.1	bpg2-VS-wt	0.71189	0.266155	0.0281558	0.0890226	Up	| Symbols: | ACT domain-containing small subunit of acetolactate synthase protein | chr2:13524271-13528246 FORWARD LENGTH=491
AT2G31840.1	bpg2-VS-wt	0.884598	0.210919	0.00406574	0.0257519	Up	| Symbols: | Thioredoxin superfamily protein | chr2:13538003-13539602 REVERSE LENGTH=350
AT2G31890.1	bpg2-VS-wt	0.215793	0.107682	0.0800212	0.18199	None	| Symbols: ATRAP, RAP | RAP | chr2:13557100-13559715 REVERSE LENGTH=671
AT2G32060.1	bpg2-VS-wt	0.390246	0.201467	0.0887532	0.19573	None	| Symbols: | Ribosomal protein L7Ae/L30e/S12e/Gadd45 family protein | chr2:13639228-13640104 REVERSE LENGTH=144 >AT2G32060.2 | Symbols: | Ribosomal protein L7Ae/L30e/S12e/Gadd45 family protein | chr2:13639228-13640104 REVERSE LENGTH=144 >AT2G32060.3 | Symbols: | Ribosomal protein L7Ae/L30e/S12e/Gadd45 family protein | chr2:13639228-13640104 REVERSE LENGTH=144
AT2G32080.1	bpg2-VS-wt	0.512372	0.0772925	0.00016435	0.00445986	None	| Symbols: PUR ALPHA-1 | purin-rich alpha 1 | chr2:13642716-13644036 REVERSE LENGTH=296
AT2G32120.1	bpg2-VS-wt	0.269624	0.114332	0.0460826	0.124376	None	| Symbols: HSP70T-2 | heat-shock protein 70T-2 | chr2:13651720-13653411 REVERSE LENGTH=563 >AT2G32120.2 | Symbols: HSP70T-2 | heat-shock protein 70T-2 | chr2:13651720-13653411 REVERSE LENGTH=563
AT2G32180.1	bpg2-VS-wt	0.560014	0.176497	0.0131363	0.0534943	None	| Symbols: PTAC18 | plastid transcriptionally active 18 | chr2:13672362-13672781 REVERSE LENGTH=139
AT2G32230.1	bpg2-VS-wt	1.83816	0.169263	4.57064e-06	0.000573394	Up	| Symbols: PRORP1 | proteinaceous RNase P 1 | chr2:13679608-13681756 REVERSE LENGTH=572
AT2G32520.1	bpg2-VS-wt	0.573047	0.112586	0.000941562	0.0112925	None	| Symbols: | alpha/beta-Hydrolases superfamily protein | chr2:13805823-13807442 REVERSE LENGTH=239
AT2G32540.1	bpg2-VS-wt	-0.585076	0.521474	0.298883	0.458162	None	| Symbols: ATCSLB04, CSLB04, ATCSLB4 | cellulose synthase-like B4 | chr2:13814686-13818289 FORWARD LENGTH=755
AT2G32600.1	bpg2-VS-wt	0.116503	0.300175	0.709463	0.809101	None	| Symbols: | hydroxyproline-rich glycoprotein family protein | chr2:13833779-13835525 REVERSE LENGTH=277
AT2G32730.1	bpg2-VS-wt	0.433072	0.0813555	0.000708294	0.00976793	None	| Symbols: | 26S proteasome regulatory complex, non-ATPase subcomplex, Rpn2/Psmd1 subunit | chr2:13880189-13885464 FORWARD LENGTH=1004
AT2G32850.1	bpg2-VS-wt	0.558825	0.326092	0.124933	0.247539	None	| Symbols: | Protein kinase superfamily protein | chr2:13935448-13937977 REVERSE LENGTH=650
AT2G32900.1	bpg2-VS-wt	-0.329959	0.112331	0.0187845	0.0684741	None	| Symbols: ATZW10 | centromere/kinetochore protein, putative (ZW10) | chr2:13953807-13957470 FORWARD LENGTH=742
AT2G32920.1	bpg2-VS-wt	0.382845	0.231004	0.136045	0.263093	None	| Symbols: ATPDIL2-3, PDI9, ATPDI9, PDIL2-3 | PDI-like 2-3 | chr2:13962502-13965406 REVERSE LENGTH=440
AT2G33040.1	bpg2-VS-wt	0.295364	0.114488	0.0326237	0.0986574	None	| Symbols: ATP3 | gamma subunit of Mt ATP synthase | chr2:14018978-14021047 REVERSE LENGTH=325
AT2G33070.1	bpg2-VS-wt	0.0237323	0.0651264	0.725	0.819453	None	| Symbols: NSP2, ATNSP2 | nitrile specifier protein 2 | chr2:14029350-14030934 REVERSE LENGTH=471 >AT2G33070.2 | Symbols: NSP2, ATNSP2 | nitrile specifier protein 2 | chr2:14029350-14030934 REVERSE LENGTH=471
AT2G33150.1	bpg2-VS-wt	0.238531	0.0950319	0.0363705	0.10619	None	| Symbols: PKT3, PED1, KAT2 | peroxisomal 3-ketoacyl-CoA thiolase 3 | chr2:14047814-14050983 REVERSE LENGTH=462
AT2G33210.1	bpg2-VS-wt	0.424548	0.132155	0.0123776	0.0514828	None	| Symbols: HSP60-2 | heat shock protein 60-2 | chr2:14075093-14078568 REVERSE LENGTH=585
AT2G33255.1	bpg2-VS-wt	0.199449	0.252945	0.453131	0.605025	None	| Symbols: | Haloacid dehalogenase-like hydrolase (HAD) superfamily protein | chr2:14098795-14100358 FORWARD LENGTH=245
AT2G33340.1	bpg2-VS-wt	0.470562	0.144074	0.0114222	0.0489759	None	| Symbols: MAC3B | MOS4-associated complex 3B | chr2:14126584-14131000 REVERSE LENGTH=525 >AT2G33340.2 | Symbols: MAC3B | MOS4-associated complex 3B | chr2:14126584-14131000 REVERSE LENGTH=525
AT2G33410.1	bpg2-VS-wt	0.628319	0.126339	0.00108863	0.0123129	Up	| Symbols: | RNA-binding (RRM/RBD/RNP motifs) family protein | chr2:14156085-14157435 FORWARD LENGTH=404
AT2G33430.1	bpg2-VS-wt	0.597197	0.110193	0.000631135	0.00915852	Up	| Symbols: DAL1, DAL | differentiation and greening-like 1 | chr2:14162732-14164729 FORWARD LENGTH=219
AT2G33470.1	bpg2-VS-wt	-0.0068901	0.165893	0.968218	0.978651	None	| Symbols: GLTP1, ATGLTP1 | glycolipid transfer protein 1 | chr2:14176599-14177950 REVERSE LENGTH=202 >AT2G33470.2 | Symbols: GLTP1 | glycolipid transfer protein 1 | chr2:14176599-14177950 REVERSE LENGTH=202
AT2G33590.1	bpg2-VS-wt	0.0117299	0.157489	0.942457	0.965292	None	| Symbols: | NAD(P)-binding Rossmann-fold superfamily protein | chr2:14224622-14226365 FORWARD LENGTH=321
AT2G33800.1	bpg2-VS-wt	-1.57653	0.0898561	1.13728e-07	9.2507e-05	Down	| Symbols: | Ribosomal protein S5 family protein | chr2:14300925-14302352 REVERSE LENGTH=303
AT2G33845.1	bpg2-VS-wt	0.995355	0.627383	0.358041	0.517629	None	| Symbols: | Nucleic acid-binding, OB-fold-like protein | chr2:14317781-14318712 FORWARD LENGTH=182
AT2G34040.1	bpg2-VS-wt	0.370415	0.0876042	0.00288311	0.020997	None	| Symbols: | Apoptosis inhibitory protein 5 (API5) | chr2:14377957-14382246 REVERSE LENGTH=553
AT2G34050.1	bpg2-VS-wt	0.0902688	0.151247	0.567123	0.699062	None	| Symbols: | INVOLVED IN: protein complex assembly; LOCATED IN: mitochondrion, chloroplast; EXPRESSED IN: 19 plant structures; EXPRESSED DURING: 9 growth stages; CONTAINS InterPro DOMAIN/s: ATP11 (InterPro:IPR010591); Has 304 Blast hits to 304 proteins in 167 species: Archae - 0; Bacteria - 0; Metazoa - 101; Fungi - 112; Plants - 39; Viruses - 0; Other Eukaryotes - 52 (source: NCBI BLink). | chr2…
AT2G34300.1	bpg2-VS-wt	0.316679	0.20214	0.155835	0.289835	None	| Symbols: | S-adenosyl-L-methionine-dependent methyltransferases superfamily protein | chr2:14473916-14476811 REVERSE LENGTH=770 >AT2G34300.2 | Symbols: | S-adenosyl-L-methionine-dependent methyltransferases superfamily protein | chr2:14473916-14476811 REVERSE LENGTH=770
AT2G34310.1	bpg2-VS-wt	0.252597	0.316909	0.461569	0.611895	None	| Symbols: | unknown protein; FUNCTIONS IN: molecular_function unknown; INVOLVED IN: biological_process unknown; LOCATED IN: cellular_component unknown; EXPRESSED IN: 24 plant structures; EXPRESSED DURING: 13 growth stages; BEST Arabidopsis thaliana protein match is: unknown protein (TAIR:AT1G29530.1); Has 1236 Blast hits to 680 proteins in 89 species: Archae - 0; Bacteria - 0; Metazoa - 473; Fun…
AT2G34357.1	bpg2-VS-wt	-0.156208	0.27187	0.581376	0.712344	None	| Symbols: | ARM repeat superfamily protein | chr2:14499236-14505555 FORWARD LENGTH=1280
AT2G34430.1	bpg2-VS-wt	-0.238889	0.384097	0.551284	0.684528	None	| Symbols: LHB1B1, LHCB1.4 | light-harvesting chlorophyll-protein complex II subunit B1 | chr2:14524818-14525618 FORWARD LENGTH=266
AT2G34460.1	bpg2-VS-wt	0.517916	0.149536	0.00852385	0.040925	None	| Symbols: | NAD(P)-binding Rossmann-fold superfamily protein | chr2:14529635-14530732 FORWARD LENGTH=280
AT2G34470.1	bpg2-VS-wt	0.422224	0.276475	0.170557	0.309021	None	| Symbols: UREG, PSKF109 | urease accessory protein G | chr2:14530900-14532411 REVERSE LENGTH=275
AT2G34480.1	bpg2-VS-wt	0.332621	0.110668	0.0169272	0.063727	None	| Symbols: | Ribosomal protein L18ae/LX family protein | chr2:14532916-14534161 REVERSE LENGTH=178
AT2G34520.1	bpg2-VS-wt	1.8942	NA	NA	NA	None	| Symbols: RPS14 | mitochondrial ribosomal protein S14 | chr2:14548218-14548712 REVERSE LENGTH=164
AT2G34560.1	bpg2-VS-wt	0.0915866	0.134696	0.515726	0.654588	None	| Symbols: | P-loop containing nucleoside triphosphate hydrolases superfamily protein | chr2:14560266-14562695 FORWARD LENGTH=384
AT2G34630.1	bpg2-VS-wt	0.167181	0.10428	0.160013	0.295485	None	| Symbols: GPPS, GPS1 | geranyl diphosphate synthase 1 | chr2:14579726-14581632 FORWARD LENGTH=321
AT2G34640.1	bpg2-VS-wt	0.574772	0.333959	0.123542	0.246008	None	| Symbols: PTAC12, HMR | plastid transcriptionally active 12 | chr2:14582061-14584345 REVERSE LENGTH=527
AT2G34660.1	bpg2-VS-wt	1.25587	0.871577	0.187578	0.329938	None	| Symbols: ATMRP2, EST4, MRP2, ABCC2, AtABCC2 | multidrug resistance-associated protein 2 | chr2:14603267-14612387 FORWARD LENGTH=1623 >AT2G34660.2 | Symbols: MRP2, ABCC2, AtABCC2 | multidrug resistance-associated protein 2 | chr2:14603267-14612387 FORWARD LENGTH=1623
AT2G34700.1	bpg2-VS-wt	1.02478	0.440568	0.0529218	0.13603	None	| Symbols: | Pollen Ole e 1 allergen and extensin family protein | chr2:14634298-14635597 REVERSE LENGTH=175
AT2G34770.1	bpg2-VS-wt	0.0647665	0.124908	0.618132	0.739472	None	| Symbols: FAH1, ATFAH1 | fatty acid hydroxylase 1 | chr2:14666776-14668061 FORWARD LENGTH=237
AT2G35010.1	bpg2-VS-wt	0.169713	0.136387	0.248592	0.402991	None	| Symbols: ATO1, TO1 | thioredoxin O1 | chr2:14754398-14755888 FORWARD LENGTH=194 >AT2G35010.2 | Symbols: ATO1, TO1 | thioredoxin O1 | chr2:14754398-14755888 FORWARD LENGTH=194
AT2G35040.1	bpg2-VS-wt	0.366124	0.177477	0.0730261	0.170672	None	| Symbols: | AICARFT/IMPCHase bienzyme family protein | chr2:14765347-14768269 REVERSE LENGTH=596
AT2G35120.1	bpg2-VS-wt	0.270707	0.273542	0.355319	0.515034	None	| Symbols: | Single hybrid motif superfamily protein | chr2:14805913-14807274 REVERSE LENGTH=156
AT2G35370.1	bpg2-VS-wt	-0.00519067	0.141631	0.971663	0.981251	None	| Symbols: GDCH | glycine decarboxylase complex H | chr2:14891239-14892050 FORWARD LENGTH=165
AT2G35390.1	bpg2-VS-wt	0.511021	0.226332	0.0539042	0.137816	None	| Symbols: | Phosphoribosyltransferase family protein | chr2:14895528-14897098 REVERSE LENGTH=352
AT2G35410.1	bpg2-VS-wt	0.664587	0.0885251	6.87989e-05	0.00284637	Up	| Symbols: | RNA-binding (RRM/RBD/RNP motifs) family protein | chr2:14898341-14899590 FORWARD LENGTH=308
AT2G35450.1	bpg2-VS-wt	0.657895	0.22929	0.0455021	0.123755	Up	| Symbols: | catalytics;hydrolases | chr2:14903201-14905361 REVERSE LENGTH=346
AT2G35490.1	bpg2-VS-wt	0.553186	0.115152	0.0013487	0.0139869	None	| Symbols: | Plastid-lipid associated protein PAP / fibrillin family protein | chr2:14912309-14913797 REVERSE LENGTH=376
AT2G35500.1	bpg2-VS-wt	1.18108	0.326145	0.00676931	0.0354796	Up	| Symbols: SKL2 | shikimate kinase like 2 | chr2:14914038-14915909 FORWARD LENGTH=387
AT2G35610.1	bpg2-VS-wt	-1.06186	0.338513	0.196465	0.340334	None	| Symbols: XEG113 | xyloglucanase 113 | chr2:14947617-14951106 REVERSE LENGTH=644
AT2G35630.1	bpg2-VS-wt	0.141454	0.219124	0.53915	0.674849	None	| Symbols: MOR1, GEM1 | ARM repeat superfamily protein | chr2:14966828-14980361 FORWARD LENGTH=1978
AT2G35780.1	bpg2-VS-wt	0.54228	0.180501	0.01696	0.0637885	None	| Symbols: scpl26 | serine carboxypeptidase-like 26 | chr2:15037733-15040104 REVERSE LENGTH=452
AT2G35800.1	bpg2-VS-wt	-0.59036	0.14767	0.00713658	0.0365186	Down	| Symbols: | mitochondrial substrate carrier family protein | chr2:15044437-15048352 FORWARD LENGTH=823
AT2G35810.1	bpg2-VS-wt	0.0790509	0.294067	0.794871	0.870275	None	| Symbols: | unknown protein; BEST Arabidopsis thaliana protein match is: unknown protein (TAIR:AT2G35830.2); Has 153 Blast hits to 153 proteins in 52 species: Archae - 0; Bacteria - 62; Metazoa - 0; Fungi - 0; Plants - 82; Viruses - 0; Other Eukaryotes - 9 (source: NCBI BLink). | chr2:15049152-15050067 FORWARD LENGTH=199
AT2G35840.1	bpg2-VS-wt	0.131108	0.166544	0.453838	0.605065	None	| Symbols: | Sucrose-6F-phosphate phosphohydrolase family protein | chr2:15053952-15055776 FORWARD LENGTH=422 >AT2G35840.2 | Symbols: | Sucrose-6F-phosphate phosphohydrolase family protein | chr2:15053952-15055776 FORWARD LENGTH=422 >AT2G35840.3 | Symbols: | Sucrose-6F-phosphate phosphohydrolase family protein | chr2:15053952-15055776 FORWARD LENGTH=422
AT2G35920.1	bpg2-VS-wt	0.405665	0.308547	0.258903	0.413842	None	| Symbols: | RNA helicase family protein | chr2:15075674-15080506 FORWARD LENGTH=995
AT2G36060.2	bpg2-VS-wt	0.227358	0.146883	0.160241	0.295625	None	| Symbols: MMZ3, UEV1C | MMS ZWEI homologue 3 | chr2:15143012-15143998 REVERSE LENGTH=146
AT2G36070.1	bpg2-VS-wt	0.471005	0.148842	0.0249694	0.0825731	None	| Symbols: ATTIM44-2, TIM44-2 | translocase inner membrane subunit 44-2 | chr2:15145119-15147895 REVERSE LENGTH=469
AT2G36100.1	bpg2-VS-wt	0.495874	0.5301	0.418571	0.57237	None	| Symbols: | Uncharacterised protein family (UPF0497) | chr2:15159744-15160669 REVERSE LENGTH=206
AT2G36130.1	bpg2-VS-wt	0.346255	0.166748	0.0715015	0.168508	None	| Symbols: | Cyclophilin-like peptidyl-prolyl cis-trans isomerase family protein | chr2:15166863-15168259 FORWARD LENGTH=164
AT2G36160.1	bpg2-VS-wt	0.211057	0.0830935	0.0347107	0.102967	None	| Symbols: | Ribosomal protein S11 family protein | chr2:15169925-15171159 FORWARD LENGTH=150
AT2G36230.1	bpg2-VS-wt	0.0156627	0.240555	0.949906	0.969094	None	| Symbols: APG10, HISN3 | Aldolase-type TIM barrel family protein | chr2:15193878-15195509 REVERSE LENGTH=304
AT2G36250.1	bpg2-VS-wt	0.822759	0.154979	0.000720659	0.00985826	Up	| Symbols: FTSZ2-1, ATFTSZ2-1 | Tubulin/FtsZ family protein | chr2:15197661-15199932 REVERSE LENGTH=478 >AT2G36250.2 | Symbols: FTSZ2-1, ATFTSZ2-1 | Tubulin/FtsZ family protein | chr2:15197661-15199932 REVERSE LENGTH=478
AT2G36290.1	bpg2-VS-wt	0.249931	0.218697	0.296655	0.454966	None	| Symbols: | alpha/beta-Hydrolases superfamily protein | chr2:15208867-15210768 REVERSE LENGTH=364
AT2G36300.1	bpg2-VS-wt	-0.0136426	0.112342	0.906339	0.941189	None	| Symbols: | Integral membrane Yip1 family protein | chr2:15213362-15214129 REVERSE LENGTH=255
AT2G36460.1	bpg2-VS-wt	0.614174	0.0828486	7.52391e-05	0.00291851	Up	| Symbols: | Aldolase superfamily protein | chr2:15296929-15298387 REVERSE LENGTH=358
AT2G36530.1	bpg2-VS-wt	0.364229	0.0636031	0.000440683	0.00765097	None	| Symbols: LOS2, ENO2 | Enolase | chr2:15321081-15323786 REVERSE LENGTH=444
AT2G36580.1	bpg2-VS-wt	0.517832	0.184695	0.0230653	0.0782049	None	| Symbols: | Pyruvate kinase family protein | chr2:15339253-15342781 FORWARD LENGTH=527
AT2G36640.1	bpg2-VS-wt	0.128397	0.622739	0.842518	0.900895	None	| Symbols: ATECP63, ECP63 | embryonic cell protein 63 | chr2:15357019-15358552 REVERSE LENGTH=448
AT2G36790.1	bpg2-VS-wt	0.814484	0.344795	0.0561128	0.141795	None	| Symbols: UGT73C6 | UDP-glucosyl transferase 73C6 | chr2:15420339-15421826 REVERSE LENGTH=495
AT2G36830.1	bpg2-VS-wt	-0.0164522	0.236311	0.946204	0.967347	None	| Symbols: GAMMA-TIP, TIP1;1, GAMMA-TIP1 | gamma tonoplast intrinsic protein | chr2:15445490-15446336 FORWARD LENGTH=251
AT2G36835.1	bpg2-VS-wt	0.46826	0.286207	0.152937	0.286636	None	| Symbols: | unknown protein; FUNCTIONS IN: molecular_function unknown; INVOLVED IN: biological_process unknown; LOCATED IN: chloroplast envelope; EXPRESSED IN: 22 plant structures; EXPRESSED DURING: 13 growth stages; Has 26 Blast hits to 26 proteins in 11 species: Archae - 0; Bacteria - 0; Metazoa - 0; Fungi - 0; Plants - 26; Viruses - 0; Other Eukaryotes - 0 (source: NCBI BLink). | chr2:1544983…
AT2G36850.1	bpg2-VS-wt	0.302048	0.136417	0.0577059	0.145088	None	| Symbols: ATGSL08, GSL8, GSL08, ATGSL8, CHOR | glucan synthase-like 8 | chr2:15454935-15469666 REVERSE LENGTH=1904
AT2G36870.1	bpg2-VS-wt	0.256044	0.283636	0.393043	0.549485	None	| Symbols: XTH32 | xyloglucan endotransglucosylase/hydrolase 32 | chr2:15472869-15474630 REVERSE LENGTH=299
AT2G36880.1	bpg2-VS-wt	0.296258	0.128374	0.0498623	0.131023	None	| Symbols: MAT3 | methionine adenosyltransferase 3 | chr2:15479721-15480893 REVERSE LENGTH=390 >AT2G36880.2 | Symbols: MAT3 | methionine adenosyltransferase 3 | chr2:15479721-15480893 REVERSE LENGTH=390
AT2G36910.1	bpg2-VS-wt	-0.84357	0.263842	0.0329871	0.0995243	Down	| Symbols: ATPGP1, PGP1, ABCB1 | ATP binding cassette subfamily B1 | chr2:15502162-15507050 FORWARD LENGTH=1286
AT2G37020.1	bpg2-VS-wt	0.118394	0.0867654	0.209545	0.357448	None	| Symbols: | Translin family protein | chr2:15546514-15548792 FORWARD LENGTH=308
AT2G37040.1	bpg2-VS-wt	0.257116	0.302352	0.419832	0.572956	None	| Symbols: PAL1, ATPAL1 | PHE ammonia lyase 1 | chr2:15557602-15560237 REVERSE LENGTH=725
AT2G37170.1	bpg2-VS-wt	0.18217	0.0957348	0.0935545	0.203486	None	| Symbols: PIP2B, PIP2;2 | plasma membrane intrinsic protein 2 | chr2:15613624-15614791 REVERSE LENGTH=285
AT2G37220.1	bpg2-VS-wt	0.691945	0.144116	0.0013533	0.0139973	Up	| Symbols: | RNA-binding (RRM/RBD/RNP motifs) family protein | chr2:15634980-15636331 REVERSE LENGTH=289
AT2G37230.1	bpg2-VS-wt	-0.260088	0.139041	0.0983182	0.211248	None	| Symbols: | Tetratricopeptide repeat (TPR)-like superfamily protein | chr2:15637177-15639450 REVERSE LENGTH=757
AT2G37270.1	bpg2-VS-wt	0.383707	0.102485	0.00567247	0.0319318	None	| Symbols: ATRPS5B, RPS5B | ribosomal protein 5B | chr2:15647883-15649042 REVERSE LENGTH=207 >AT2G37270.2 | Symbols: ATRPS5B, RPS5B | ribosomal protein 5B | chr2:15647883-15649042 REVERSE LENGTH=207
AT2G37340.1	bpg2-VS-wt	0.452003	0.309971	0.204584	0.351041	None	| Symbols: RSZ33, ATRSZ33, RS2Z33, AT-RS2Z33 | arginine/serine-rich zinc knuckle-containing protein 33 | chr2:15670372-15672331 REVERSE LENGTH=290
AT2G37400.1	bpg2-VS-wt	-0.452261	0.132645	0.00922921	0.0431385	None	| Symbols: | Tetratricopeptide repeat (TPR)-like superfamily protein | chr2:15696365-15697366 REVERSE LENGTH=333
AT2G37410.1	bpg2-VS-wt	-0.140873	0.373535	0.719052	0.815125	None	| Symbols: ATTIM17-2, TIM17, TIM17-2 | translocase inner membrane subunit 17-2 | chr2:15698119-15698850 REVERSE LENGTH=243 >AT2G37410.2 | Symbols: ATTIM17-2, TIM17, TIM17-2 | translocase inner membrane subunit 17-2 | chr2:15698119-15698850 REVERSE LENGTH=243
AT2G37500.1	bpg2-VS-wt	0.400277	0.0650092	0.000271835	0.0059727	None	| Symbols: | arginine biosynthesis protein ArgJ family | chr2:15739904-15742689 REVERSE LENGTH=468
AT2G37600.1	bpg2-VS-wt	0.795478	0.146045	0.000611033	0.00901437	Up	| Symbols: | Ribosomal protein L36e family protein | chr2:15774410-15775203 REVERSE LENGTH=113 >AT2G37600.2 | Symbols: | Ribosomal protein L36e family protein | chr2:15774410-15775203 REVERSE LENGTH=113
AT2G37620.1	bpg2-VS-wt	0.47474	0.19965	0.0446942	0.121976	None	| Symbols: ACT1, AAc1 | actin 1 | chr2:15779761-15781241 FORWARD LENGTH=377 >AT2G37620.2 | Symbols: ACT1, AAc1 | actin 1 | chr2:15779761-15781241 FORWARD LENGTH=377 >AT3G53750.1 | Symbols: ACT3 | actin 3 | chr3:19915924-19917371 FORWARD LENGTH=377
AT2G37640.1	bpg2-VS-wt	0.85749	0.275059	0.0142831	0.0564502	Up	| Symbols: ATEXPA3, ATEXP3, ATHEXP ALPHA 1.9, EXP3 | Barwin-like endoglucanases superfamily protein | chr2:15788077-15789812 REVERSE LENGTH=262
AT2G37660.1	bpg2-VS-wt	0.306403	0.0845983	0.00676435	0.0354796	None	| Symbols: | NAD(P)-binding Rossmann-fold superfamily protein | chr2:15795481-15796977 REVERSE LENGTH=325
AT2G37680.1	bpg2-VS-wt	0.081929	0.152817	0.645519	0.761196	None	| Symbols: | CONTAINS InterPro DOMAIN/s: Vacuolar import/degradation protein Vid24 (InterPro:IPR018618); Has 318 Blast hits to 317 proteins in 131 species: Archae - 0; Bacteria - 0; Metazoa - 80; Fungi - 184; Plants - 51; Viruses - 0; Other Eukaryotes - 3 (source: NCBI BLink). | chr2:15803500-15805515 REVERSE LENGTH=215
AT2G37690.1	bpg2-VS-wt	0.431965	0.0974579	0.00219023	0.0180809	None	| Symbols: | phosphoribosylaminoimidazole carboxylase, putative / AIR carboxylase, putative | chr2:15806111-15810240 FORWARD LENGTH=642
AT2G37760.1	bpg2-VS-wt	0.982645	0.268679	0.00642602	0.034388	Up	| Symbols: | NAD(P)-linked oxidoreductase superfamily protein | chr2:15831995-15833742 FORWARD LENGTH=311 >AT2G37760.2 | Symbols: | NAD(P)-linked oxidoreductase superfamily protein | chr2:15831995-15833742 FORWARD LENGTH=311
AT2G37770.2	bpg2-VS-wt	-0.271221	0.219638	0.256722	0.411879	None	| Symbols: | NAD(P)-linked oxidoreductase superfamily protein | chr2:15834888-15836659 FORWARD LENGTH=315
AT2G37790.1	bpg2-VS-wt	1.49832	0.388692	0.00484469	0.0288088	Up	| Symbols: | NAD(P)-linked oxidoreductase superfamily protein | chr2:15838838-15840752 FORWARD LENGTH=314
AT2G37970.1	bpg2-VS-wt	0.417717	0.139624	0.0172882	0.0646478	None	| Symbols: SOUL-1 | SOUL heme-binding family protein | chr2:15891027-15891704 FORWARD LENGTH=225
AT2G37990.1	bpg2-VS-wt	0.132952	0.42949	0.767366	0.851418	None	| Symbols: | ribosome biogenesis regulatory protein (RRS1) family protein | chr2:15900713-15903028 FORWARD LENGTH=318
AT2G38020.1	bpg2-VS-wt	0.400405	0.161754	0.0383868	0.110326	None	| Symbols: VCL1, MAN, EMB258 | vacuoleless1 (VCL1) | chr2:15910098-15914190 REVERSE LENGTH=858
AT2G38040.1	bpg2-VS-wt	-0.583311	0.263906	0.0580543	0.145472	None	| Symbols: CAC3 | acetyl Co-enzyme a carboxylase carboxyltransferase alpha subunit | chr2:15917612-15920749 FORWARD LENGTH=769 >AT2G38040.2 | Symbols: CAC3 | acetyl Co-enzyme a carboxylase carboxyltransferase alpha subunit | chr2:15917612-15920749 FORWARD LENGTH=769
AT2G38140.1	bpg2-VS-wt	-1.93178	0.217555	4.65613e-05	0.00213032	Down	| Symbols: PSRP4 | plastid-specific ribosomal protein 4 | chr2:15980948-15981459 FORWARD LENGTH=118
AT2G38230.1	bpg2-VS-wt	0.586438	0.100497	0.000389192	0.00712074	Up	| Symbols: ATPDX1.1, PDX1.1 | pyridoxine biosynthesis 1.1 | chr2:16011475-16012404 FORWARD LENGTH=309
AT2G38270.1	bpg2-VS-wt	0.869363	0.0904784	1.14276e-05	0.000893507	Up	| Symbols: CXIP2, ATGRX2 | CAX-interacting protein 2 | chr2:16031347-16033054 REVERSE LENGTH=293
AT2G38280.1	bpg2-VS-wt	0.463307	0.14229	0.0115954	0.0494447	None	| Symbols: FAC1, ATAMPD | AMP deaminase, putative / myoadenylate deaminase, putative | chr2:16033767-16038793 REVERSE LENGTH=839 >AT2G38280.2 | Symbols: FAC1, ATAMPD | AMP deaminase, putative / myoadenylate deaminase, putative | chr2:16033767-16038793 REVERSE LENGTH=839
AT2G38380.1	bpg2-VS-wt	0.61646	0.164512	0.00564674	0.0319188	Up	| Symbols: | Peroxidase superfamily protein | chr2:16076443-16078314 FORWARD LENGTH=349
AT2G38530.1	bpg2-VS-wt	0.605133	0.174831	0.00855217	0.0410103	Up	| Symbols: LTP2, LP2, cdf3 | lipid transfer protein 2 | chr2:16128481-16128948 FORWARD LENGTH=118
AT2G38540.1	bpg2-VS-wt	0.533434	0.0926692	0.000425899	0.00749467	None	| Symbols: LP1, LTP1, ATLTP1 | lipid transfer protein 1 | chr2:16130418-16130893 FORWARD LENGTH=118
AT2G38560.1	bpg2-VS-wt	1.04575	0.56341	0.137018	0.264448	None	| Symbols: TFIIS | transcript elongation factor IIS | chr2:16134802-16136319 FORWARD LENGTH=378
AT2G38670.1	bpg2-VS-wt	0.358627	0.313678	0.285973	0.445215	None	| Symbols: PECT1 | phosphorylethanolamine cytidylyltransferase 1 | chr2:16168979-16171680 FORWARD LENGTH=421
AT2G38700.1	bpg2-VS-wt	0.55607	0.130335	0.00273728	0.0202382	None	| Symbols: MVD1, ATMVD1 | mevalonate diphosphate decarboxylase 1 | chr2:16180918-16183785 REVERSE LENGTH=412
AT2G38710.1	bpg2-VS-wt	0.681075	0.232308	0.0189467	0.0687991	Up	| Symbols: | AMMECR1 family | chr2:16184517-16186764 REVERSE LENGTH=214 >AT2G38710.2 | Symbols: | AMMECR1 family | chr2:16184517-16186764 REVERSE LENGTH=214
AT2G38730.1	bpg2-VS-wt	0.338721	0.186587	0.10701	0.222666	None	| Symbols: | Cyclophilin-like peptidyl-prolyl cis-trans isomerase family protein | chr2:16192579-16194038 REVERSE LENGTH=199
AT2G38750.1	bpg2-VS-wt	0.0821237	0.15016	0.599361	0.723886	None	| Symbols: ANNAT4 | annexin 4 | chr2:16196582-16198431 REVERSE LENGTH=319
AT2G38770.1	bpg2-VS-wt	0.612106	0.155222	0.00427531	0.0266453	Up	| Symbols: EMB2765 | P-loop containing nucleoside triphosphate hydrolases superfamily protein | chr2:16203185-16210253 REVERSE LENGTH=1509
AT2G38840.1	bpg2-VS-wt	-0.201435	0.0670946	0.017013	0.0638645	None	| Symbols: | Guanylate-binding family protein | chr2:16227329-16232115 FORWARD LENGTH=602
AT2G38860.1	bpg2-VS-wt	0.365966	0.232464	0.15942	0.295053	None	| Symbols: YLS5 | Class I glutamine amidotransferase-like superfamily protein | chr2:16233629-16235207 REVERSE LENGTH=389
AT2G38960.1	bpg2-VS-wt	0.398809	0.795528	0.631528	0.749161	None	| Symbols: AERO2, ERO2 | endoplasmic reticulum oxidoreductins 2 | chr2:16265455-16267883 FORWARD LENGTH=472
AT2G39010.1	bpg2-VS-wt	0.121395	0.121832	0.348229	0.509968	None	| Symbols: PIP2E, PIP2;6 | plasma membrane intrinsic protein 2E | chr2:16291564-16293746 FORWARD LENGTH=289
AT2G39020.1	bpg2-VS-wt	0.13224	0.165953	0.448536	0.600468	None	| Symbols: | Acyl-CoA N-acyltransferases (NAT) superfamily protein | chr2:16295392-16296102 FORWARD LENGTH=236
AT2G39080.1	bpg2-VS-wt	0.969008	0.0900547	4.8993e-06	0.000577375	Up	| Symbols: | NAD(P)-binding Rossmann-fold superfamily protein | chr2:16309981-16312475 REVERSE LENGTH=351
AT2G39140.1	bpg2-VS-wt	1.00438	0.516295	0.0876171	0.193824	None	| Symbols: SVR1 | pseudouridine synthase family protein | chr2:16330238-16333153 FORWARD LENGTH=410
AT2G39290.1	bpg2-VS-wt	0.642557	0.3171	0.135821	0.263093	None	| Symbols: PGPS1, PGP1, PGS1 | phosphatidylglycerolphosphate synthase 1 | chr2:16407274-16408840 FORWARD LENGTH=296
AT2G39310.1	bpg2-VS-wt	0.128411	0.0695026	0.101855	0.215866	None	| Symbols: JAL22 | jacalin-related lectin 22 | chr2:16414262-16416323 REVERSE LENGTH=458 >AT2G39310.3 | Symbols: | jacalin-related lectin 22 | chr2:16414262-16416323 REVERSE LENGTH=458
AT2G39390.1	bpg2-VS-wt	0.222658	0.100577	0.0577377	0.145088	None	| Symbols: | Ribosomal L29 family protein | chr2:16450803-16451762 REVERSE LENGTH=123
AT2G39460.1	bpg2-VS-wt	0.248961	0.233114	0.316694	0.478672	None	| Symbols: ATRPL23A, RPL23A, RPL23AA | ribosomal protein L23AA | chr2:16475049-16475904 FORWARD LENGTH=154 >AT2G39460.2 | Symbols: ATRPL23A, RPL23A, RPL23AA | ribosomal protein L23AA | chr2:16475049-16475904 FORWARD LENGTH=154
AT2G39580.1	bpg2-VS-wt	0.230576	0.0690336	0.0102303	0.0456782	None	| Symbols: | CONTAINS InterPro DOMAIN/s: Putative zinc-finger domain (InterPro:IPR019607); Has 249 Blast hits to 219 proteins in 85 species: Archae - 0; Bacteria - 144; Metazoa - 29; Fungi - 8; Plants - 50; Viruses - 0; Other Eukaryotes - 18 (source: NCBI BLink). | chr2:16510540-16516948 FORWARD LENGTH=1577
AT2G39630.1	bpg2-VS-wt	-0.129859	0.245039	0.610534	0.733509	None	| Symbols: | Nucleotide-diphospho-sugar transferases superfamily protein | chr2:16522008-16524561 REVERSE LENGTH=336
AT2G39670.1	bpg2-VS-wt	1.27915	0.0883402	5.06475e-07	0.000156588	Up	| Symbols: | Radical SAM superfamily protein | chr2:16534303-16536986 FORWARD LENGTH=428
AT2G39700.1	bpg2-VS-wt	0.692559	0.0929183	0.00173113	0.0159926	Up	| Symbols: ATEXPA4, ATEXP4, ATHEXP ALPHA 1.6, EXPA4 | expansin A4 | chr2:16544246-16545434 REVERSE LENGTH=257
AT2G39730.1	bpg2-VS-wt	-0.0166453	0.12091	0.893905	0.934648	None	| Symbols: RCA | rubisco activase | chr2:16570951-16573345 REVERSE LENGTH=474
AT2G39770.1	bpg2-VS-wt	0.414952	0.142137	0.0193096	0.0694512	None	| Symbols: CYT1, VTC1, SOZ1, EMB101, GMP1 | Glucose-1-phosphate adenylyltransferase family protein | chr2:16589401-16590741 FORWARD LENGTH=361 >AT2G39770.2 | Symbols: CYT1 | Glucose-1-phosphate adenylyltransferase family protein | chr2:16589401-16590741 FORWARD LENGTH=361
AT2G39790.1	bpg2-VS-wt	-0.0751504	0.117683	0.54094	0.675784	None	| Symbols: | Mitochondrial glycoprotein family protein | chr2:16594833-16595800 FORWARD LENGTH=240
AT2G39795.1	bpg2-VS-wt	0.620303	NA	NA	NA	None	| Symbols: | Mitochondrial glycoprotein family protein | chr2:16597026-16598028 FORWARD LENGTH=250
AT2G39930.1	bpg2-VS-wt	0.106867	0.207425	0.622275	0.742795	None	| Symbols: ISA1, ATISA1 | isoamylase 1 | chr2:16666078-16672183 FORWARD LENGTH=783
AT2G39960.1	bpg2-VS-wt	-0.484602	0.165625	0.0264277	0.0850807	None	| Symbols: | Microsomal signal peptidase 25 kDa subunit (SPC25) | chr2:16681666-16683491 REVERSE LENGTH=192
AT2G39970.1	bpg2-VS-wt	0.848916	0.593653	0.225947	0.376804	None	| Symbols: | Mitochondrial substrate carrier family protein | chr2:16684026-16686392 REVERSE LENGTH=331
AT2G39990.1	bpg2-VS-wt	0.0714585	0.117775	0.560844	0.69308	None	| Symbols: EIF2, AteIF3f, eIF3F | eukaryotic translation initiation factor 2 | chr2:16698332-16699929 REVERSE LENGTH=293
AT2G40150.1	bpg2-VS-wt	0.673296	0.26462	0.0438209	0.120592	Up	| Symbols: TBL28 | TRICHOME BIREFRINGENCE-LIKE 28 | chr2:16775511-16777141 FORWARD LENGTH=424
AT2G40170.1	bpg2-VS-wt	-0.478825	0.434444	0.302444	0.462163	None	| Symbols: ATEM6, GEA6, EM6 | Stress induced protein | chr2:16779792-16780167 REVERSE LENGTH=92
AT2G40290.1	bpg2-VS-wt	0.468965	0.0986602	0.00143908	0.0144614	None	| Symbols: | Eukaryotic translation initiation factor 2 subunit 1 | chr2:16829030-16830889 REVERSE LENGTH=344
AT2G40300.1	bpg2-VS-wt	0.27644	0.129409	0.0651637	0.157994	None	| Symbols: ATFER4, FER4 | ferritin 4 | chr2:16831501-16833214 REVERSE LENGTH=259
AT2G40360.1	bpg2-VS-wt	-0.4756	0.254668	0.120796	0.241903	None	| Symbols: | Transducin/WD40 repeat-like superfamily protein | chr2:16853123-16856635 REVERSE LENGTH=753
AT2G40490.1	bpg2-VS-wt	0.412403	0.0704138	0.000379818	0.00712074	None	| Symbols: HEME2 | Uroporphyrinogen decarboxylase | chr2:16912961-16914988 FORWARD LENGTH=394
AT2G40510.1	bpg2-VS-wt	-0.0985712	0.128938	0.466528	0.614956	None	| Symbols: | Ribosomal protein S26e family protein | chr2:16918506-16919623 FORWARD LENGTH=133
AT2G40590.1	bpg2-VS-wt	0.432236	0.119047	0.00667734	0.0351396	None	| Symbols: | Ribosomal protein S26e family protein | chr2:16945215-16946345 REVERSE LENGTH=131
AT2G40600.1	bpg2-VS-wt	0.442785	0.277133	0.154134	0.288273	None	| Symbols: | appr-1-p processing enzyme family protein | chr2:16947012-16948537 REVERSE LENGTH=257
AT2G40660.1	bpg2-VS-wt	0.147423	0.212406	0.507293	0.647477	None	| Symbols: | Nucleic acid-binding, OB-fold-like protein | chr2:16966011-16968866 FORWARD LENGTH=389
AT2G40730.1	bpg2-VS-wt	-0.149577	0.408876	0.727047	0.82023	None	| Symbols: | Protein kinase family protein with ARM repeat domain | chr2:16990083-16996072 REVERSE LENGTH=798
AT2G40800.1	bpg2-VS-wt	0.487486	0.58297	0.464405	0.613641	None	| Symbols: | unknown protein; BEST Arabidopsis thaliana protein match is: unknown protein (TAIR:AT3G56430.1); Has 43 Blast hits to 43 proteins in 15 species: Archae - 0; Bacteria - 0; Metazoa - 0; Fungi - 0; Plants - 41; Viruses - 0; Other Eukaryotes - 2 (source: NCBI BLink). | chr2:17024653-17026769 REVERSE LENGTH=377
AT2G40840.1	bpg2-VS-wt	0.00567824	0.103809	0.95772	0.972727	None	| Symbols: DPE2 | disproportionating enzyme 2 | chr2:17045368-17050779 FORWARD LENGTH=955
AT2G40890.1	bpg2-VS-wt	0.869764	0.165074	0.000756267	0.0100158	Up	| Symbols: CYP98A3 | cytochrome P450, family 98, subfamily A, polypeptide 3 | chr2:17058291-17060532 REVERSE LENGTH=508
AT2G41040.1	bpg2-VS-wt	0.575006	0.649707	0.401961	0.557498	None	| Symbols: | S-adenosyl-L-methionine-dependent methyltransferases superfamily protein | chr2:17121499-17123064 FORWARD LENGTH=352
AT2G41220.1	bpg2-VS-wt	0.31057	0.116958	0.0290116	0.0903333	None	| Symbols: GLU2 | glutamate synthase 2 | chr2:17177934-17188388 FORWARD LENGTH=1629
AT2G41380.1	bpg2-VS-wt	1.1654	0.231644	0.00151167	0.014959	Up	| Symbols: | S-adenosyl-L-methionine-dependent methyltransferases superfamily protein | chr2:17251981-17252886 FORWARD LENGTH=269
AT2G41400.1	bpg2-VS-wt	0.385419	0.183549	0.126587	0.250523	None	| Symbols: | Pollen Ole e 1 allergen and extensin family protein | chr2:17259509-17259961 FORWARD LENGTH=150
AT2G41430.1	bpg2-VS-wt	1.00604	0.188726	0.000701947	0.00974955	Up	| Symbols: ERD15, LSR1, CID1 | dehydration-induced protein (ERD15) | chr2:17269736-17270314 FORWARD LENGTH=163 >AT2G41430.2 | Symbols: ERD15, LSR1, CID1 | dehydration-induced protein (ERD15) | chr2:17269736-17270314 FORWARD LENGTH=163 >AT2G41430.4 | Symbols: ERD15, LSR1, CID1 | dehydration-induced protein (ERD15) | chr2:17269736-17270314 FORWARD LENGTH=163 >AT2G41430.5 | Symbols: ERD15 | dehydrat…
AT2G41475.1	bpg2-VS-wt	0.596429	0.148941	0.00392519	0.0253152	Up	| Symbols: | Embryo-specific protein 3, (ATS3) | chr2:17295259-17296329 REVERSE LENGTH=179
AT2G41500.1	bpg2-VS-wt	0.0866593	0.316894	0.798035	0.872842	None	| Symbols: LIS, EMB2776 | WD-40 repeat family protein / small nuclear ribonucleoprotein Prp4p-related | chr2:17304319-17306855 REVERSE LENGTH=554
AT2G41530.1	bpg2-VS-wt	0.58788	0.0949864	0.00026253	0.00592832	Up	| Symbols: ATSFGH, SFGH | S-formylglutathione hydrolase | chr2:17323656-17325430 REVERSE LENGTH=284
AT2G41560.1	bpg2-VS-wt	0.154265	0.422867	0.724711	0.819453	None	| Symbols: ACA4 | autoinhibited Ca(2+)-ATPase, isoform 4 | chr2:17332256-17337179 REVERSE LENGTH=1030
AT2G41620.1	bpg2-VS-wt	-0.138685	0.582036	0.818492	0.887036	None	| Symbols: | Nucleoporin interacting component (Nup93/Nic96-like) family protein | chr2:17350419-17354997 REVERSE LENGTH=861
AT2G41630.1	bpg2-VS-wt	0.301261	0.286199	0.323264	0.484461	None	| Symbols: TFIIB | transcription factor IIB | chr2:17355555-17357400 REVERSE LENGTH=312
AT2G41680.1	bpg2-VS-wt	-0.102907	0.307682	0.746633	0.835914	None	| Symbols: NTRC | NADPH-dependent thioredoxin reductase C | chr2:17376349-17379028 REVERSE LENGTH=529
AT2G41740.1	bpg2-VS-wt	0.486498	0.11312	0.00261315	0.0197715	None	| Symbols: VLN2, ATVLN2 | villin 2 | chr2:17410962-17416878 REVERSE LENGTH=976
AT2G41790.1	bpg2-VS-wt	0.746585	0.17059	0.00324832	0.0225987	Up	| Symbols: | Insulinase (Peptidase family M16) family protein | chr2:17429453-17436110 REVERSE LENGTH=970
AT2G41800.1	bpg2-VS-wt	-0.313171	0.199	0.159552	0.295053	None	| Symbols: | Protein of unknown function, DUF642 | chr2:17436671-17438005 REVERSE LENGTH=370
AT2G41840.1	bpg2-VS-wt	0.23268	0.107289	0.0619422	0.152271	None	| Symbols: | Ribosomal protein S5 family protein | chr2:17460016-17461398 REVERSE LENGTH=285
AT2G41950.1	bpg2-VS-wt	0.90876	0.103812	2.27098e-05	0.00139792	Up	| Symbols: | unknown protein; FUNCTIONS IN: molecular_function unknown; INVOLVED IN: biological_process unknown; LOCATED IN: chloroplast, plant-type cell wall; EXPRESSED IN: 22 plant structures; EXPRESSED DURING: 13 growth stages; Has 53 Blast hits to 53 proteins in 24 species: Archae - 0; Bacteria - 27; Metazoa - 0; Fungi - 0; Plants - 26; Viruses - 0; Other Eukaryotes - 0 (source: NCBI BLink). …
AT2G42070.1	bpg2-VS-wt	-0.0369577	0.280789	0.898987	0.93756	None	| Symbols: ATNUDT23, ATNUDX23, NUDX23 | nudix hydrolase homolog 23 | chr2:17549669-17551066 REVERSE LENGTH=280
AT2G42130.3	bpg2-VS-wt	0.809102	0.0817291	9.15054e-06	0.00079081	Up	| Symbols: | Plastid-lipid associated protein PAP / fibrillin family protein | chr2:17566389-17567916 FORWARD LENGTH=271
AT2G42210.1	bpg2-VS-wt	0.403089	0.265183	0.166989	0.304464	None	| Symbols: ATOEP16-3, OEP16-3 | Mitochondrial import inner membrane translocase subunit Tim17/Tim22/Tim23 family protein | chr2:17590642-17591591 FORWARD LENGTH=159 >AT2G42210.3 | Symbols: ATOEP16-3, OEP16-3 | Mitochondrial import inner membrane translocase subunit Tim17/Tim22/Tim23 family protein | chr2:17590642-17591591 FORWARD LENGTH=159 >AT2G42210.4 | Symbols: ATOEP16-3, OEP16-3 | Mitochondri…
AT2G42220.1	bpg2-VS-wt	0.460594	0.406643	0.290155	0.449031	None	| Symbols: | Rhodanese/Cell cycle control phosphatase superfamily protein | chr2:17592105-17593305 FORWARD LENGTH=234
AT2G42490.1	bpg2-VS-wt	0.199578	0.245109	0.442321	0.59449	None	| Symbols: | Copper amine oxidase family protein | chr2:17691600-17695526 REVERSE LENGTH=776
AT2G42500.1	bpg2-VS-wt	0.353531	0.118542	0.0175383	0.065207	None	| Symbols: PP2A-3 | protein phosphatase 2A-3 | chr2:17698099-17701226 REVERSE LENGTH=313
AT2G42520.1	bpg2-VS-wt	0.349223	0.10499	0.0104427	0.0462475	None	| Symbols: | P-loop containing nucleoside triphosphate hydrolases superfamily protein | chr2:17705382-17708744 FORWARD LENGTH=633
AT2G42560.1	bpg2-VS-wt	-0.500703	0.504763	0.354261	0.514267	None	| Symbols: | late embryogenesis abundant domain-containing protein / LEA domain-containing protein | chr2:17714813-17716821 REVERSE LENGTH=635
AT2G42590.1	bpg2-VS-wt	0.360514	0.278756	0.232001	0.383936	None	| Symbols: GRF9, GF14 MU | general regulatory factor 9 | chr2:17732118-17733775 REVERSE LENGTH=263
AT2G42600.1	bpg2-VS-wt	0.287901	0.141605	0.0764857	0.176421	None	| Symbols: ATPPC2, PPC2 | phosphoenolpyruvate carboxylase 2 | chr2:17734541-17738679 REVERSE LENGTH=963 >AT2G42600.2 | Symbols: ATPPC2, PPC2 | phosphoenolpyruvate carboxylase 2 | chr2:17734541-17738679 REVERSE LENGTH=963
AT2G42690.1	bpg2-VS-wt	0.409487	0.311183	0.224661	0.37595	None	| Symbols: | alpha/beta-Hydrolases superfamily protein | chr2:17776356-17777682 REVERSE LENGTH=412
AT2G42710.1	bpg2-VS-wt	-0.0041713	0.118255	0.972726	0.982069	None	| Symbols: | Ribosomal protein L1p/L10e family | chr2:17782352-17784830 FORWARD LENGTH=415
AT2G42740.1	bpg2-VS-wt	0.305339	0.129034	0.0455052	0.123755	None	| Symbols: RPL16A | ribosomal protein large subunit 16A | chr2:17791794-17792946 FORWARD LENGTH=182
AT2G42770.1	bpg2-VS-wt	0.305442	0.17987	0.127915	0.252502	None	| Symbols: | Peroxisomal membrane 22 kDa (Mpv17/PMP22) family protein | chr2:17798635-17799927 REVERSE LENGTH=232
AT2G42790.1	bpg2-VS-wt	0.45154	0.0706081	0.000210246	0.00514244	None	| Symbols: CSY3 | citrate synthase 3 | chr2:17803132-17805991 REVERSE LENGTH=509
AT2G42810.1	bpg2-VS-wt	0.159158	0.112074	0.193349	0.336738	None	| Symbols: PAPP5, PP5 | protein phosphatase 5.2 | chr2:17812336-17815896 REVERSE LENGTH=484
AT2G42910.1	bpg2-VS-wt	0.485787	0.0827754	0.000374743	0.00710915	None	| Symbols: | Phosphoribosyltransferase family protein | chr2:17856396-17858394 FORWARD LENGTH=337
AT2G43030.1	bpg2-VS-wt	-0.0373517	0.114921	0.753503	0.841577	None	| Symbols: | Ribosomal protein L3 family protein | chr2:17894898-17895713 FORWARD LENGTH=271
AT2G43090.1	bpg2-VS-wt	0.58946	0.0953055	0.000263718	0.00592832	Up	| Symbols: | Aconitase/3-isopropylmalate dehydratase protein | chr2:17918957-17919712 FORWARD LENGTH=251
AT2G43130.1	bpg2-VS-wt	0.31919	0.216711	0.179003	0.318309	None	| Symbols: ARA4, ATRAB11F, ATRABA5C, ARA-4, RABA5C | P-loop containing nucleoside triphosphate hydrolases superfamily protein | chr2:17929899-17930904 REVERSE LENGTH=214
AT2G43160.1	bpg2-VS-wt	0.00517777	0.195665	0.979627	0.986476	None	| Symbols: | ENTH/VHS family protein | chr2:17948884-17953267 FORWARD LENGTH=895 >AT2G43160.2 | Symbols: | ENTH/VHS family protein | chr2:17948884-17953267 FORWARD LENGTH=895 >AT2G43160.3 | Symbols: | ENTH/VHS family protein | chr2:17948884-17953267 FORWARD LENGTH=895
AT2G43330.1	bpg2-VS-wt	0.19666	0.800838	0.846701	0.902907	None	| Symbols: ATINT1, INT1 | inositol transporter 1 | chr2:18001135-18003854 FORWARD LENGTH=509
AT2G43350.1	bpg2-VS-wt	-0.615872	0.288653	0.0654243	0.158428	None	| Symbols: ATGPX3, GPX3 | glutathione peroxidase 3 | chr2:18009195-18010533 REVERSE LENGTH=206 >AT2G43350.2 | Symbols: GPX3 | glutathione peroxidase 3 | chr2:18009195-18010533 REVERSE LENGTH=206
AT2G43360.1	bpg2-VS-wt	-0.0729577	0.250303	0.778101	0.858774	None	| Symbols: BIO2, BIOB | Radical SAM superfamily protein | chr2:18010918-18013129 REVERSE LENGTH=378
AT2G43460.1	bpg2-VS-wt	0.398826	0.134238	0.017843	0.0656496	None	| Symbols: | Ribosomal L38e protein family | chr2:18046285-18047292 REVERSE LENGTH=69 >AT3G59540.1 | Symbols: | Ribosomal L38e protein family | chr3:21995897-21996742 REVERSE LENGTH=69
AT2G43520.1	bpg2-VS-wt	0.42436	0.795099	0.608042	0.732333	None	| Symbols: ATTI2, TI2 | trypsin inhibitor protein 2 | chr2:18068611-18069037 FORWARD LENGTH=90
AT2G43560.1	bpg2-VS-wt	0.515967	0.12829	0.00383119	0.0250079	None	| Symbols: | FKBP-like peptidyl-prolyl cis-trans isomerase family protein | chr2:18073995-18075385 REVERSE LENGTH=223
AT2G43710.1	bpg2-VS-wt	0.553286	0.094815	0.000389155	0.00712074	None	| Symbols: SSI2, FAB2 | Plant stearoyl-acyl-carrier-protein desaturase family protein | chr2:18120107-18122495 FORWARD LENGTH=401
AT2G43750.1	bpg2-VS-wt	0.149353	0.113496	0.224651	0.37595	None	| Symbols: OASB, ACS1, CPACS1, ATCS-B | O-acetylserine (thiol) lyase B | chr2:18129604-18132322 REVERSE LENGTH=392 >AT2G43750.2 | Symbols: OASB | O-acetylserine (thiol) lyase B | chr2:18129604-18132322 REVERSE LENGTH=392
AT2G43760.1	bpg2-VS-wt	0.219458	0.127938	0.124623	0.247275	None	| Symbols: | molybdopterin biosynthesis MoaE family protein | chr2:18133276-18133872 FORWARD LENGTH=198 >AT2G43760.2 | Symbols: | molybdopterin biosynthesis MoaE family protein | chr2:18133276-18133872 FORWARD LENGTH=198 >AT2G43760.3 | Symbols: | molybdopterin biosynthesis MoaE family protein | chr2:18133276-18133872 FORWARD LENGTH=198
AT2G43770.1	bpg2-VS-wt	-0.0127271	0.194943	0.949548	0.969094	None	| Symbols: | Transducin/WD40 repeat-like superfamily protein | chr2:18134272-18135303 REVERSE LENGTH=343
AT2G43790.1	bpg2-VS-wt	0.43381	0.290016	0.173067	0.3116	None	| Symbols: ATMPK6, MPK6, MAPK6, ATMAPK6 | MAP kinase 6 | chr2:18138477-18140693 FORWARD LENGTH=395
AT2G43820.1	bpg2-VS-wt	0.765806	0.301001	0.038428	0.110326	Up	| Symbols: GT, UGT74F2, ATSAGT1, SGT1, SAGT1 | UDP-glucosyltransferase 74F2 | chr2:18152279-18153715 FORWARD LENGTH=449
AT2G43910.1	bpg2-VS-wt	0.581118	0.107425	0.000638708	0.00920029	None	| Symbols: ATHOL1, HOL1 | HARMLESS TO OZONE LAYER 1 | chr2:18184658-18186951 REVERSE LENGTH=227
AT2G43945.1	bpg2-VS-wt	0.334799	0.0605921	0.000556796	0.00862701	None	| Symbols: | unknown protein; LOCATED IN: chloroplast; BEST Arabidopsis thaliana protein match is: unknown protein (TAIR:AT3G59870.1); Has 292 Blast hits to 292 proteins in 84 species: Archae - 0; Bacteria - 122; Metazoa - 0; Fungi - 0; Plants - 46; Viruses - 0; Other Eukaryotes - 124 (source: NCBI BLink). | chr2:18197995-18199988 REVERSE LENGTH=289
AT2G43950.1	bpg2-VS-wt	0.189244	0.212354	0.398845	0.554322	None	| Symbols: OEP37, ATOEP37 | chloroplast outer envelope protein 37 | chr2:18200553-18202644 REVERSE LENGTH=343
AT2G43980.1	bpg2-VS-wt	0.0749372	0.131037	0.585294	0.715788	None	| Symbols: AtITPK4, ITPK4 | inositol 1,3,4-trisphosphate 5/6-kinase 4 | chr2:18208437-18211604 REVERSE LENGTH=488
AT2G44040.1	bpg2-VS-wt	0.175088	0.0989665	0.114832	0.233833	None	| Symbols: | Dihydrodipicolinate reductase, bacterial/plant | chr2:18221985-18223998 REVERSE LENGTH=347
AT2G44050.1	bpg2-VS-wt	0.410665	0.0775936	0.000735001	0.00985826	None	| Symbols: COS1 | 6,7-dimethyl-8-ribityllumazine synthase / DMRL synthase / lumazine synthase / riboflavin synthase | chr2:18224304-18225917 FORWARD LENGTH=227
AT2G44060.1	bpg2-VS-wt	-0.0556076	0.0857987	0.535064	0.672274	None	| Symbols: | Late embryogenesis abundant protein, group 2 | chr2:18226922-18227988 FORWARD LENGTH=325 >AT2G44060.2 | Symbols: | Late embryogenesis abundant protein, group 2 | chr2:18226922-18227988 FORWARD LENGTH=325
AT2G44100.1	bpg2-VS-wt	0.317707	0.0889908	0.00729246	0.0369276	None	| Symbols: ATGDI1, AT-GDI1, GDI1 | guanosine nucleotide diphosphate dissociation inhibitor 1 | chr2:18241804-18244864 FORWARD LENGTH=445
AT2G44120.1	bpg2-VS-wt	1.39946	0.129662	4.78766e-06	0.000577375	Up	| Symbols: | Ribosomal protein L30/L7 family protein | chr2:18249227-18250402 REVERSE LENGTH=242
AT2G44160.1	bpg2-VS-wt	0.479727	0.0769639	0.000250243	0.00569667	None	| Symbols: MTHFR2 | methylenetetrahydrofolate reductase 2 | chr2:18262301-18265185 FORWARD LENGTH=594
AT2G44210.1	bpg2-VS-wt	0.186336	0.208466	0.421926	0.574937	None	| Symbols: | Protein of Unknown Function (DUF239) | chr2:18280809-18282591 FORWARD LENGTH=415
AT2G44310.1	bpg2-VS-wt	0.108209	0.147186	0.48322	0.628929	None	| Symbols: | Calcium-binding EF-hand family protein | chr2:18309285-18309713 FORWARD LENGTH=142
AT2G44350.1	bpg2-VS-wt	0.33739	0.0749867	0.00200387	0.0175212	None	| Symbols: ATCS, CSY4 | Citrate synthase family protein | chr2:18316673-18320524 FORWARD LENGTH=473
AT2G44450.1	bpg2-VS-wt	-0.541154	1.57679	0.740293	0.8316	None	| Symbols: BGLU15 | beta glucosidase 15 | chr2:18340966-18343744 FORWARD LENGTH=506
AT2G44490.1	bpg2-VS-wt	0.417062	0.213407	0.0984701	0.211341	None	| Symbols: PEN2, BGLU26 | Glycosyl hydrolase superfamily protein | chr2:18364872-18367515 FORWARD LENGTH=560
AT2G44525.1	bpg2-VS-wt	-0.166012	0.30323	0.603803	0.728014	None	| Symbols: | Protein of unknown function (DUF498/DUF598) | chr2:18382130-18383320 FORWARD LENGTH=170
AT2G44530.1	bpg2-VS-wt	0.351101	0.470061	0.48872	0.631817	None	| Symbols: | Phosphoribosyltransferase family protein | chr2:18383732-18385974 FORWARD LENGTH=394
AT2G44610.1	bpg2-VS-wt	0.238571	0.20849	0.285588	0.444794	None	| Symbols: RAB6, ATRABH1B, ATRAB6A, RAB6A | Ras-related small GTP-binding family protein | chr2:18411778-18413883 REVERSE LENGTH=208
AT2G44640.1	bpg2-VS-wt	0.602666	0.0794453	6.38874e-05	0.00267184	Up	| Symbols: | FUNCTIONS IN: molecular_function unknown; INVOLVED IN: biological_process unknown; LOCATED IN: mitochondrion, chloroplast, plasma membrane, plastid, chloroplast envelope; EXPRESSED IN: 23 plant structures; EXPRESSED DURING: 13 growth stages; CONTAINS InterPro DOMAIN/s: Protein of unknown function DUF3769 (InterPro:IPR022244); BEST Arabidopsis thaliana protein match is: pigment defect…
AT2G44650.1	bpg2-VS-wt	0.559119	0.0755179	7.59194e-05	0.00291851	None	| Symbols: CHL-CPN10, CPN10 | chloroplast chaperonin 10 | chr2:18419521-18420510 REVERSE LENGTH=139
AT2G44760.1	bpg2-VS-wt	0.895667	0.105596	2.85901e-05	0.00157793	Up	| Symbols: | Domain of unknown function (DUF3598) | chr2:18452937-18454785 REVERSE LENGTH=500
AT2G44790.1	bpg2-VS-wt	0.418735	0.16033	0.0310478	0.0947763	None	| Symbols: UCC2 | uclacyanin 2 | chr2:18462182-18463232 REVERSE LENGTH=202
AT2G44920.2	bpg2-VS-wt	0.210215	0.234353	0.395907	0.551858	None	| Symbols: | Tetratricopeptide repeat (TPR)-like superfamily protein | chr2:18524419-18526502 FORWARD LENGTH=224
AT2G45030.1	bpg2-VS-wt	0.0323842	0.142898	0.826398	0.891029	None	| Symbols: | Translation elongation factor EFG/EF2 protein | chr2:18572411-18576756 FORWARD LENGTH=754
AT2G45070.1	bpg2-VS-wt	-0.179552	0.200856	0.397454	0.553023	None	| Symbols: SEC61 BETA | Preprotein translocase Sec, Sec61-beta subunit protein | chr2:18587208-18587456 REVERSE LENGTH=82 >AT2G45070.2 | Symbols: SEC61 BETA | Preprotein translocase Sec, Sec61-beta subunit protein | chr2:18587208-18587456 REVERSE LENGTH=82 >AT2G45070.3 | Symbols: SEC61 BETA | Preprotein translocase Sec, Sec61-beta subunit protein | chr2:18587208-18587456 REVERSE LENGTH=82 >AT2G45…
AT2G45200.1	bpg2-VS-wt	-0.107078	0.261509	0.703177	0.804784	None	| Symbols: GOS12, ATGOS12 | golgi snare 12 | chr2:18637689-18639640 REVERSE LENGTH=239
AT2G45220.1	bpg2-VS-wt	0.316905	0.378558	0.430166	0.582086	None	| Symbols: | Plant invertase/pectin methylesterase inhibitor superfamily | chr2:18644281-18646394 REVERSE LENGTH=511
AT2G45240.1	bpg2-VS-wt	-0.0225406	0.384253	0.954661	0.971094	None	| Symbols: MAP1A | methionine aminopeptidase 1A | chr2:18656059-18658906 FORWARD LENGTH=398
AT2G45290.1	bpg2-VS-wt	0.439645	0.236435	0.100011	0.213237	None	| Symbols: | Transketolase | chr2:18672737-18675589 FORWARD LENGTH=741
AT2G45300.1	bpg2-VS-wt	0.402203	0.0845182	0.00142904	0.014437	None	| Symbols: | RNA 3'-terminal phosphate cyclase/enolpyruvate transferase, alpha/beta | chr2:18677518-18679868 FORWARD LENGTH=520
AT2G45440.1	bpg2-VS-wt	0.302012	0.124843	0.0419072	0.116911	None	| Symbols: DHDPS2 | dihydrodipicolinate synthase | chr2:18731294-18732867 FORWARD LENGTH=365
AT2G45560.1	bpg2-VS-wt	0.13127	0.146603	0.396711	0.552582	None	| Symbols: CYP76C1 | cytochrome P450, family 76, subfamily C, polypeptide 1 | chr2:18776391-18778354 REVERSE LENGTH=512
AT2G45640.1	bpg2-VS-wt	0.152221	0.339198	0.665507	0.776059	None	| Symbols: SAP18, ATSAP18 | SIN3 associated polypeptide P18 | chr2:18799881-18801323 REVERSE LENGTH=152
AT2G45710.1	bpg2-VS-wt	0.970459	0.321463	0.0165877	0.0627523	Up	| Symbols: | Zinc-binding ribosomal protein family protein | chr2:18831243-18831999 FORWARD LENGTH=84
AT2G45740.1	bpg2-VS-wt	-0.281234	0.199798	0.196898	0.340782	None	| Symbols: PEX11D | peroxin 11D | chr2:18839865-18841102 FORWARD LENGTH=236 >AT2G45740.2 | Symbols: PEX11D | peroxin 11D | chr2:18839865-18841102 FORWARD LENGTH=236 >AT2G45740.3 | Symbols: PEX11D | peroxin 11D | chr2:18839865-18841102 FORWARD LENGTH=236
AT2G45770.1	bpg2-VS-wt	1.07302	0.224879	0.0014058	0.0142746	Up	| Symbols: CPFTSY, FRD4 | signal recognition particle receptor protein, chloroplast (FTSY) | chr2:18851248-18853402 FORWARD LENGTH=366
AT2G45790.1	bpg2-VS-wt	0.234668	0.0594976	0.00427085	0.0266453	None	| Symbols: ATPMM, PMM | phosphomannomutase | chr2:18855876-18857753 FORWARD LENGTH=246
AT2G45810.1	bpg2-VS-wt	0.347526	0.217413	0.148607	0.282301	None	| Symbols: | DEA(D/H)-box RNA helicase family protein | chr2:18859836-18862318 FORWARD LENGTH=528
AT2G45960.1	bpg2-VS-wt	0.166937	0.111718	0.173462	0.311735	None	| Symbols: PIP1B, TMP-A, ATHH2, PIP1;2 | plasma membrane intrinsic protein 1B | chr2:18910450-18911703 FORWARD LENGTH=286
AT2G45970.1	bpg2-VS-wt	0.308221	0.208061	0.276682	0.434403	None	| Symbols: CYP86A8, LCR | cytochrome P450, family 86, subfamily A, polypeptide 8 | chr2:18912548-18914161 REVERSE LENGTH=537
AT2G45990.1	bpg2-VS-wt	0.439758	0.386324	0.287929	0.447008	None	| Symbols: | unknown protein; FUNCTIONS IN: molecular_function unknown; INVOLVED IN: biological_process unknown; LOCATED IN: chloroplast, chloroplast stroma; EXPRESSED IN: 22 plant structures; EXPRESSED DURING: 13 growth stages; Has 312 Blast hits to 312 proteins in 90 species: Archae - 0; Bacteria - 131; Metazoa - 0; Fungi - 0; Plants - 67; Viruses - 0; Other Eukaryotes - 114 (source: NCBI BLink…
AT2G46140.1	bpg2-VS-wt	0.0102435	0.093603	0.915552	0.947543	None	| Symbols: | Late embryogenesis abundant protein | chr2:18959163-18960362 FORWARD LENGTH=166
AT2G46170.1	bpg2-VS-wt	-0.127605	0.19701	0.535314	0.672274	None	| Symbols: | Reticulon family protein | chr2:18965410-18966940 FORWARD LENGTH=255
AT2G46280.1	bpg2-VS-wt	0.354984	0.104875	0.00957282	0.0440549	None	| Symbols: TRIP-1, TIF3I1 | TGF-beta receptor interacting protein 1 | chr2:19003656-19005393 REVERSE LENGTH=328 >AT2G46280.2 | Symbols: TRIP-1, TIF3I1 | TGF-beta receptor interacting protein 1 | chr2:19003656-19005393 REVERSE LENGTH=328
AT2G46370.1	bpg2-VS-wt	0.46255	0.320267	0.244397	0.39885	None	| Symbols: JAR1, FIN219 | Auxin-responsive GH3 family protein | chr2:19034342-19036369 FORWARD LENGTH=575 >AT2G46370.2 | Symbols: JAR1, FIN219 | Auxin-responsive GH3 family protein | chr2:19034342-19036369 FORWARD LENGTH=575
AT2G46470.1	bpg2-VS-wt	0.286726	0.28489	0.353051	0.514224	None	| Symbols: OXA1L | inner membrane protein OXA1-like | chr2:19072659-19074948 FORWARD LENGTH=431
AT2G46495.1	bpg2-VS-wt	0.516068	0.183895	0.0309054	0.0944156	None	| Symbols: | RING/U-box superfamily protein | chr2:19084134-19085704 REVERSE LENGTH=372
AT2G46520.1	bpg2-VS-wt	0.320737	0.15738	0.0759106	0.175525	None	| Symbols: | cellular apoptosis susceptibility protein, putative / importin-alpha re-exporter, putative | chr2:19096867-19099785 FORWARD LENGTH=972
AT2G46580.1	bpg2-VS-wt	0.687083	0.0362378	4.55774e-05	0.00211012	Up	| Symbols: | Pyridoxamine 5'-phosphate oxidase family protein | chr2:19129409-19130513 REVERSE LENGTH=198
AT2G46750.1	bpg2-VS-wt	0.599999	0.336056	0.148743	0.282301	None	| Symbols: | D-arabinono-1,4-lactone oxidase family protein | chr2:19208443-19210909 REVERSE LENGTH=591
AT2G46800.1	bpg2-VS-wt	0.808695	0.0907111	0.000875135	0.0108735	Up	| Symbols: ZAT, ATMTP1, MTP1, ZAT1, ATCDF1 | zinc transporter of Arabidopsis thaliana | chr2:19238128-19239324 FORWARD LENGTH=398 >AT2G46800.2 | Symbols: ZAT, ATMTP1, MTP1, ZAT1, ATCDF1 | zinc transporter of Arabidopsis thaliana | chr2:19238128-19239324 FORWARD LENGTH=398
AT2G46930.1	bpg2-VS-wt	-1.06502	0.599636	0.217699	0.36799	None	| Symbols: | Pectinacetylesterase family protein | chr2:19283625-19286090 FORWARD LENGTH=416
AT2G47000.1	bpg2-VS-wt	-0.18623	0.159273	0.275958	0.433617	None	| Symbols: MDR4, PGP4, ABCB4, ATPGP4 | ATP binding cassette subfamily B4 | chr2:19310008-19314750 REVERSE LENGTH=1286
AT2G47110.1	bpg2-VS-wt	0.195601	0.0856634	0.0517981	0.13384	None	| Symbols: UBQ6 | ubiquitin 6 | chr2:19344701-19345174 FORWARD LENGTH=157 >AT2G47110.2 | Symbols: UBQ6 | ubiquitin 6 | chr2:19344701-19345174 FORWARD LENGTH=157
AT2G47240.1	bpg2-VS-wt	-0.00626727	0.147924	0.967243	0.978645	None	| Symbols: CER8, LACS1 | AMP-dependent synthetase and ligase family protein | chr2:19393835-19397616 FORWARD LENGTH=660 >AT2G47240.2 | Symbols: LACS1 | AMP-dependent synthetase and ligase family protein | chr2:19393835-19397616 FORWARD LENGTH=660
AT2G47380.1	bpg2-VS-wt	-0.0503774	0.174506	0.780161	0.860234	None	| Symbols: | Cytochrome c oxidase subunit Vc family protein | chr2:19441694-19441888 FORWARD LENGTH=64
AT2G47390.1	bpg2-VS-wt	0.47199	0.204989	0.0502734	0.131925	None	| Symbols: | Prolyl oligopeptidase family protein | chr2:19442278-19446253 REVERSE LENGTH=961
AT2G47400.1	bpg2-VS-wt	-0.619227	0.207616	0.0204404	0.0719879	Down	| Symbols: CP12-1, CP12 | CP12 domain-containing protein 1 | chr2:19446889-19447263 FORWARD LENGTH=124
AT2G47450.1	bpg2-VS-wt	-0.404677	0.191196	0.0671849	0.161385	None	| Symbols: CAO, CPSRP43 | chloroplast signal recognition particle component (CAO) | chr2:19472781-19473902 FORWARD LENGTH=373
AT2G47470.1	bpg2-VS-wt	0.0855749	0.0977944	0.40705	0.561752	None	| Symbols: ATPDIL2-1, UNE5, MEE30, PDI11, ATPDI11 | thioredoxin family protein | chr2:19481503-19483683 FORWARD LENGTH=361
AT2G47510.1	bpg2-VS-wt	0.565952	0.117269	0.00131113	0.0137439	None	| Symbols: FUM1 | fumarase 1 | chr2:19498614-19502020 FORWARD LENGTH=492 >AT2G47510.2 | Symbols: FUM1 | fumarase 1 | chr2:19498614-19502020 FORWARD LENGTH=492
AT2G47580.1	bpg2-VS-wt	-0.252829	0.178619	0.194662	0.338266	None	| Symbols: U1A | spliceosomal protein U1A | chr2:19517229-19518686 FORWARD LENGTH=250
AT2G47610.1	bpg2-VS-wt	0.490062	0.240835	0.0762816	0.176059	None	| Symbols: | Ribosomal protein L7Ae/L30e/S12e/Gadd45 family protein | chr2:19529854-19531401 FORWARD LENGTH=257
AT2G47630.1	bpg2-VS-wt	0.417906	0.228954	0.110709	0.227441	None	| Symbols: | alpha/beta-Hydrolases superfamily protein | chr2:19534637-19536911 FORWARD LENGTH=351
AT2G47640.1	bpg2-VS-wt	0.0890762	0.178806	0.631767	0.749161	None	| Symbols: | Small nuclear ribonucleoprotein family protein | chr2:19537393-19538431 FORWARD LENGTH=109 >AT2G47640.4 | Symbols: | Small nuclear ribonucleoprotein family protein | chr2:19537393-19538431 FORWARD LENGTH=109 >AT3G62840.1 | Symbols: | Small nuclear ribonucleoprotein family protein | chr3:23235727-23236615 REVERSE LENGTH=109
AT2G47650.1	bpg2-VS-wt	0.194792	0.144521	0.21463	0.364337	None	| Symbols: UXS4 | UDP-xylose synthase 4 | chr2:19538751-19541364 REVERSE LENGTH=443
AT2G47710.1	bpg2-VS-wt	1.07324	0.204023	0.000764133	0.0100396	Up	| Symbols: | Adenine nucleotide alpha hydrolases-like superfamily protein | chr2:19555045-19555956 REVERSE LENGTH=162
AT2G47730.1	bpg2-VS-wt	0.599767	0.178364	0.00989342	0.0450683	Up	| Symbols: ATGSTF8, ATGSTF5, GST6, GSTF8 | glutathione S-transferase phi 8 | chr2:19558213-19559266 FORWARD LENGTH=263
AT2G47750.1	bpg2-VS-wt	0.898047	0.290444	0.0906075	0.198632	None	| Symbols: GH3.9 | putative indole-3-acetic acid-amido synthetase GH3.9 | chr2:19560307-19562974 REVERSE LENGTH=585
AT2G47780.1	bpg2-VS-wt	0.0688138	0.197386	0.736368	0.828148	None	| Symbols: | Rubber elongation factor protein (REF) | chr2:19570076-19570864 FORWARD LENGTH=235
AT2G47800.1	bpg2-VS-wt	0.0907178	0.0435447	0.0757124	0.17537	None	| Symbols: ATMRP4, EST3, MRP4, ABCC4 | multidrug resistance-associated protein 4 | chr2:19574944-19580383 FORWARD LENGTH=1516
AT2G47910.1	bpg2-VS-wt	0.775203	0.283566	0.0340157	0.101681	Up	| Symbols: CRR6 | chlororespiratory reduction 6 | chr2:19614741-19615559 FORWARD LENGTH=246
AT2G47940.1	bpg2-VS-wt	0.641767	0.0689768	1.45052e-05	0.00104464	Up	| Symbols: DEGP2 | DEGP protease 2 | chr2:19618372-19622164 REVERSE LENGTH=607
AT2G47970.1	bpg2-VS-wt	0.0435355	0.129598	0.745567	0.835593	None	| Symbols: | Nuclear pore localisation protein NPL4 | chr2:19629525-19630973 FORWARD LENGTH=413
AT2G47990.1	bpg2-VS-wt	-0.65487	0.24657	0.0289884	0.0903333	Down	| Symbols: SWA1, EDA13, EDA19 | transducin family protein / WD-40 repeat family protein | chr2:19637010-19638602 REVERSE LENGTH=530
AT3G01090.1	bpg2-VS-wt	0.479108	0.124149	0.00481489	0.0287476	None	| Symbols: AKIN10, SNRK1.1, KIN10 | SNF1 kinase homolog 10 | chr3:31437-33977 REVERSE LENGTH=512 >AT3G01090.3 | Symbols: AKIN10, KIN10 | SNF1 kinase homolog 10 | chr3:31437-33977 REVERSE LENGTH=512
AT3G01120.1	bpg2-VS-wt	0.220533	0.126366	0.1191	0.239369	None	| Symbols: MTO1, CGS, ATCYS1, CGS1 | Pyridoxal phosphate (PLP)-dependent transferases superfamily protein | chr3:39234-41865 REVERSE LENGTH=563
AT3G01280.1	bpg2-VS-wt	0.143347	0.101822	0.196834	0.340782	None	| Symbols: VDAC1, ATVDAC1 | voltage dependent anion channel 1 | chr3:85754-87612 FORWARD LENGTH=276
AT3G01290.1	bpg2-VS-wt	0.672242	0.240131	0.0232166	0.0785809	Up	| Symbols: | SPFH/Band 7/PHB domain-containing membrane-associated protein family | chr3:88252-89356 REVERSE LENGTH=285
AT3G01340.1	bpg2-VS-wt	-0.0903154	0.207406	0.674745	0.783542	None	| Symbols: | Transducin/WD40 repeat-like superfamily protein | chr3:127557-128465 REVERSE LENGTH=302 >AT3G01340.2 | Symbols: | Transducin/WD40 repeat-like superfamily protein | chr3:127557-128465 REVERSE LENGTH=302
AT3G01390.1	bpg2-VS-wt	0.310201	0.247363	0.245232	0.399878	None	| Symbols: VMA10, AVMA10 | vacuolar membrane ATPase 10 | chr3:150265-150922 REVERSE LENGTH=110 >AT3G01390.2 | Symbols: VMA10, AVMA10 | vacuolar membrane ATPase 10 | chr3:150265-150922 REVERSE LENGTH=110
AT3G01420.1	bpg2-VS-wt	0.448125	0.190479	0.0464911	0.124951	None	| Symbols: ALPHA-DOX1, DOX1, DIOX1, PADOX-1 | Peroxidase superfamily protein | chr3:159689-162726 REVERSE LENGTH=639
AT3G01440.1	bpg2-VS-wt	-1.51925	0.263626	0.00220947	0.0180845	Down	| Symbols: PQL1, PQL2 | PsbQ-like 1 | chr3:168478-169407 FORWARD LENGTH=220
AT3G01480.1	bpg2-VS-wt	-0.291808	0.215545	0.212797	0.362016	None	| Symbols: CYP38, ATCYP38 | cyclophilin 38 | chr3:188569-190674 FORWARD LENGTH=437
AT3G01500.2	bpg2-VS-wt	0.159142	0.176062	0.392455	0.549212	None	| Symbols: CA1 | carbonic anhydrase 1 | chr3:194853-197873 REVERSE LENGTH=347
AT3G01520.1	bpg2-VS-wt	0.776384	0.274477	0.0221983	0.0761168	Up	| Symbols: | Adenine nucleotide alpha hydrolases-like superfamily protein | chr3:208506-209921 FORWARD LENGTH=175
AT3G01540.1	bpg2-VS-wt	-0.159022	0.231826	0.512126	0.651294	None	| Symbols: DRH1, ATDRH1 | DEAD box RNA helicase 1 | chr3:213077-216142 REVERSE LENGTH=618
AT3G01570.1	bpg2-VS-wt	0.16173	0.180575	0.396593	0.552582	None	| Symbols: | Oleosin family protein | chr3:222152-222778 REVERSE LENGTH=183
AT3G01640.1	bpg2-VS-wt	0.131974	0.156862	0.42459	0.576144	None	| Symbols: ATGLCAK, GLCAK | glucuronokinase G | chr3:239418-241198 FORWARD LENGTH=362
AT3G01650.1	bpg2-VS-wt	0.546031	0.179659	0.0160813	0.0611939	None	| Symbols: RGLG1 | RING domain ligase1 | chr3:242734-245062 FORWARD LENGTH=489
AT3G01720.1	bpg2-VS-wt	0.480718	0.216753	0.0620773	0.1524	None	| Symbols: | unknown protein; FUNCTIONS IN: molecular_function unknown; INVOLVED IN: biological_process unknown; LOCATED IN: endomembrane system; EXPRESSED IN: 24 plant structures; EXPRESSED DURING: 13 growth stages; BEST Arabidopsis thaliana protein match is: unknown protein (TAIR:AT5G25265.1); Has 374 Blast hits to 211 proteins in 23 species: Archae - 0; Bacteria - 0; Metazoa - 0; Fungi - 0; Pl…
AT3G01780.1	bpg2-VS-wt	0.411787	0.221969	0.100677	0.213835	None	| Symbols: TPLATE | ARM repeat superfamily protein | chr3:279171-283399 FORWARD LENGTH=1176
AT3G01910.1	bpg2-VS-wt	0.697438	0.196263	0.00747032	0.0374383	Up	| Symbols: SOX, AT-SO, AtSO | sulfite oxidase | chr3:314919-317274 REVERSE LENGTH=393
AT3G02080.1	bpg2-VS-wt	0.026034	0.165978	0.879248	0.923911	None	| Symbols: | Ribosomal protein S19e family protein | chr3:364138-365161 REVERSE LENGTH=143
AT3G02090.1	bpg2-VS-wt	0.197508	0.0808921	0.0404616	0.114357	None	| Symbols: MPPBETA | Insulinase (Peptidase family M16) protein | chr3:365624-368526 FORWARD LENGTH=531
AT3G02110.1	bpg2-VS-wt	0.0462596	0.212385	0.83303	0.894163	None	| Symbols: scpl25 | serine carboxypeptidase-like 25 | chr3:370902-373637 REVERSE LENGTH=473
AT3G02200.2	bpg2-VS-wt	0.170177	0.112462	0.168686	0.306694	None	| Symbols: | Proteasome component (PCI) domain protein | chr3:406692-408919 FORWARD LENGTH=417
AT3G02230.1	bpg2-VS-wt	0.0271668	0.0770963	0.73366	0.826057	None	| Symbols: RGP1, ATRGP1 | reversibly glycosylated polypeptide 1 | chr3:415463-417304 FORWARD LENGTH=357
AT3G02260.1	bpg2-VS-wt	0.0848285	0.430029	0.851391	0.906522	None	| Symbols: BIG, DOC1, TIR3, UMB1, ASA1, LPR1, CRM1 | auxin transport protein (BIG) | chr3:431152-448489 REVERSE LENGTH=5098
AT3G02350.1	bpg2-VS-wt	-0.015654	0.26114	0.954522	0.971094	None	| Symbols: GAUT9 | galacturonosyltransferase 9 | chr3:479248-481178 FORWARD LENGTH=561
AT3G02360.1	bpg2-VS-wt	0.163098	0.129038	0.241829	0.395488	None	| Symbols: | 6-phosphogluconate dehydrogenase family protein | chr3:482498-483958 FORWARD LENGTH=486 >AT3G02360.2 | Symbols: | 6-phosphogluconate dehydrogenase family protein | chr3:482498-483958 FORWARD LENGTH=486
AT3G02420.1	bpg2-VS-wt	0.147832	0.210738	0.502887	0.644359	None	| Symbols: | unknown protein; FUNCTIONS IN: molecular_function unknown; INVOLVED IN: biological_process unknown; LOCATED IN: membrane; EXPRESSED IN: 25 plant structures; EXPRESSED DURING: 15 growth stages; CONTAINS InterPro DOMAIN/s: Uncharacterised protein family UPF0121 (InterPro:IPR005344); Has 72 Blast hits to 71 proteins in 25 species: Archae - 0; Bacteria - 0; Metazoa - 2; Fungi - 2; Plants…
AT3G02450.1	bpg2-VS-wt	-0.0993957	0.155837	0.558274	0.691222	None	| Symbols: | cell division protein ftsH, putative | chr3:502876-505030 REVERSE LENGTH=622
AT3G02480.1	bpg2-VS-wt	-0.385645	0.492051	0.455762	0.607214	None	| Symbols: | Late embryogenesis abundant protein (LEA) family protein | chr3:512384-512857 FORWARD LENGTH=68
AT3G02490.1	bpg2-VS-wt	0.0477866	0.116016	0.69123	0.796935	None	| Symbols: | Pentatricopeptide repeat (PPR) superfamily protein | chr3:513607-515604 FORWARD LENGTH=665
AT3G02520.1	bpg2-VS-wt	0.39401	0.111324	0.00762768	0.0378404	None	| Symbols: GRF7, GF14 NU | general regulatory factor 7 | chr3:526800-527915 REVERSE LENGTH=265
AT3G02530.1	bpg2-VS-wt	0.0764743	0.0929565	0.43452	0.586752	None	| Symbols: | TCP-1/cpn60 chaperonin family protein | chr3:528806-532457 REVERSE LENGTH=535
AT3G02560.1	bpg2-VS-wt	0.155003	0.0993966	0.157511	0.29203	None	| Symbols: | Ribosomal protein S7e family protein | chr3:542341-543168 FORWARD LENGTH=191 >AT3G02560.2 | Symbols: | Ribosomal protein S7e family protein | chr3:542341-543168 FORWARD LENGTH=191
AT3G02630.1	bpg2-VS-wt	0.827905	0.147895	0.000511476	0.00820978	Up	| Symbols: | Plant stearoyl-acyl-carrier-protein desaturase family protein | chr3:562164-564524 FORWARD LENGTH=396
AT3G02650.1	bpg2-VS-wt	-0.00956133	0.163724	0.954863	0.971094	None	| Symbols: | Tetratricopeptide repeat (TPR)-like superfamily protein | chr3:568135-569865 FORWARD LENGTH=576
AT3G02660.1	bpg2-VS-wt	0.0330179	0.255394	0.900326	0.937702	None	| Symbols: emb2768 | Tyrosyl-tRNA synthetase, class Ib, bacterial/mitochondrial | chr3:570221-571756 REVERSE LENGTH=511
AT3G02720.1	bpg2-VS-wt	0.431866	0.127613	0.00958216	0.0440549	None	| Symbols: | Class I glutamine amidotransferase-like superfamily protein | chr3:586336-588088 FORWARD LENGTH=388
AT3G02730.1	bpg2-VS-wt	-0.0646021	0.16455	0.714639	0.812878	None	| Symbols: TRXF1, ATF1 | thioredoxin F-type 1 | chr3:588570-589591 REVERSE LENGTH=178
AT3G02760.1	bpg2-VS-wt	0.166353	0.0997278	0.133857	0.260806	None	| Symbols: | Class II aaRS and biotin synthetases superfamily protein | chr3:597588-600650 REVERSE LENGTH=883
AT3G02770.1	bpg2-VS-wt	0.280943	0.115413	0.0409301	0.115179	None	| Symbols: | Ribonuclease E inhibitor RraA/Dimethylmenaquinone methyltransferase | chr3:601017-601884 REVERSE LENGTH=166
AT3G02780.1	bpg2-VS-wt	0.229287	0.0840904	0.0259793	0.0844396	None	| Symbols: IPP2, IPIAT1, IDI2 | isopentenyl pyrophosphate:dimethylallyl pyrophosphate isomerase 2 | chr3:602578-604648 REVERSE LENGTH=284
AT3G02870.1	bpg2-VS-wt	0.00317562	0.119089	0.979379	0.986476	None	| Symbols: VTC4 | Inositol monophosphatase family protein | chr3:627742-629682 REVERSE LENGTH=271
AT3G02875.1	bpg2-VS-wt	0.119209	0.119374	0.351238	0.513328	None	| Symbols: ILR1 | Peptidase M20/M25/M40 family protein | chr3:631993-633859 FORWARD LENGTH=442
AT3G02880.1	bpg2-VS-wt	0.478982	0.139746	0.00898781	0.0423969	None	| Symbols: | Leucine-rich repeat protein kinase family protein | chr3:634819-636982 FORWARD LENGTH=627
AT3G03050.1	bpg2-VS-wt	-0.0517336	0.749374	0.947637	0.968557	None	| Symbols: CSLD3, KJK, ATCSLD3 | cellulose synthase-like D3 | chr3:687873-691629 FORWARD LENGTH=1145
AT3G03060.1	bpg2-VS-wt	-0.0171018	0.128043	0.897047	0.936038	None	| Symbols: | P-loop containing nucleoside triphosphate hydrolases superfamily protein | chr3:692188-695424 FORWARD LENGTH=628
AT3G03100.1	bpg2-VS-wt	0.319392	0.34436	0.406168	0.561531	None	| Symbols: | NADH:ubiquinone oxidoreductase, 17.2kDa subunit | chr3:705564-707578 REVERSE LENGTH=159
AT3G03250.1	bpg2-VS-wt	0.506537	0.114122	0.00217208	0.0180809	None	| Symbols: UGP, UGP1, AtUGP1 | UDP-GLUCOSE PYROPHOSPHORYLASE 1 | chr3:749761-754014 REVERSE LENGTH=469
AT3G03270.1	bpg2-VS-wt	0.712803	0.206118	0.00859011	0.0411415	Up	| Symbols: | Adenine nucleotide alpha hydrolases-like superfamily protein | chr3:761383-763075 REVERSE LENGTH=201
AT3G03310.1	bpg2-VS-wt	-0.0926962	0.291581	0.761327	0.846911	None	| Symbols: ATLCAT3, LCAT3 | lecithin:cholesterol acyltransferase 3 | chr3:778767-781488 REVERSE LENGTH=447
AT3G03380.1	bpg2-VS-wt	0.239816	0.24441	0.359181	0.518505	None	| Symbols: DegP7 | DegP protease 7 | chr3:799720-808319 FORWARD LENGTH=1097
AT3G03630.1	bpg2-VS-wt	1.45111	0.339568	0.00271165	0.0200869	Up	| Symbols: CS26 | cysteine synthase 26 | chr3:878388-880400 REVERSE LENGTH=404
AT3G03710.1	bpg2-VS-wt	0.557122	0.163511	0.00926067	0.0431385	None	| Symbols: RIF10, PNP | polyribonucleotide nucleotidyltransferase, putative | chr3:919542-924906 FORWARD LENGTH=922
AT3G03780.1	bpg2-VS-wt	0.360649	0.157477	0.0512507	0.133231	None	| Symbols: ATMS2, MS2 | methionine synthase 2 | chr3:957602-960740 FORWARD LENGTH=765 >AT3G03780.2 | Symbols: ATMS2, MS2 | methionine synthase 2 | chr3:957602-960740 FORWARD LENGTH=765 >AT3G03780.3 | Symbols: ATMS2, MS2 | methionine synthase 2 | chr3:957602-960740 FORWARD LENGTH=765
AT3G03890.1	bpg2-VS-wt	0.554079	0.232306	0.0441909	0.121009	None	| Symbols: | FMN binding | chr3:999667-1001996 REVERSE LENGTH=321
AT3G03920.1	bpg2-VS-wt	-0.175052	0.0856191	0.0751419	0.174568	None	| Symbols: | H/ACA ribonucleoprotein complex, subunit Gar1/Naf1 protein | chr3:1009123-1010379 REVERSE LENGTH=202
AT3G03950.1	bpg2-VS-wt	1.0177	0.259017	0.00772091	0.0382505	Up	| Symbols: ECT1 | evolutionarily conserved C-terminal region 1 | chr3:1021502-1023767 FORWARD LENGTH=425
AT3G03960.1	bpg2-VS-wt	0.0841112	0.107548	0.456689	0.607855	None	| Symbols: | TCP-1/cpn60 chaperonin family protein | chr3:1024432-1027604 FORWARD LENGTH=549
AT3G03980.1	bpg2-VS-wt	0.771417	0.153567	0.00102261	0.011907	Up	| Symbols: | NAD(P)-binding Rossmann-fold superfamily protein | chr3:1031786-1033081 FORWARD LENGTH=270
AT3G03990.1	bpg2-VS-wt	0.103144	0.274513	0.716882	0.813526	None	| Symbols: | alpha/beta-Hydrolases superfamily protein | chr3:1033788-1034591 FORWARD LENGTH=267
AT3G04090.1	bpg2-VS-wt	0.663883	0.231981	0.024275	0.080935	Up	| Symbols: SIP1;1, SIP1A | small and basic intrinsic protein 1A | chr3:1072340-1074031 REVERSE LENGTH=240
AT3G04120.1	bpg2-VS-wt	0.893083	0.247881	0.00695318	0.0358633	Up	| Symbols: GAPC, GAPC-1, GAPC1 | glyceraldehyde-3-phosphate dehydrogenase C subunit 1 | chr3:1081077-1083131 FORWARD LENGTH=338
AT3G04290.1	bpg2-VS-wt	-0.0851804	0.113681	0.475133	0.622153	None	| Symbols: ATLTL1, LTL1 | Li-tolerant lipase 1 | chr3:1133620-1136223 REVERSE LENGTH=366
AT3G04340.1	bpg2-VS-wt	-0.299197	0.208499	0.224611	0.37595	None	| Symbols: emb2458 | FtsH extracellular protease family | chr3:1146943-1153341 REVERSE LENGTH=1320
AT3G04470.1	bpg2-VS-wt	-0.0185566	0.124814	0.885491	0.927812	None	| Symbols: | Ankyrin repeat family protein | chr3:1189841-1191853 REVERSE LENGTH=640
AT3G04480.1	bpg2-VS-wt	0.412669	0.17436	0.0498423	0.131023	None	| Symbols: | endoribonucleases | chr3:1193988-1197320 REVERSE LENGTH=718
AT3G04520.1	bpg2-VS-wt	-0.158828	0.240372	0.533301	0.671084	None	| Symbols: THA2 | threonine aldolase 2 | chr3:1217397-1219571 REVERSE LENGTH=355
AT3G04550.1	bpg2-VS-wt	0.282009	0.0771136	0.00642841	0.034388	None	| Symbols: | unknown protein; INVOLVED IN: biological_process unknown; LOCATED IN: chloroplast stroma, chloroplast; EXPRESSED IN: 22 plant structures; EXPRESSED DURING: 13 growth stages; BEST Arabidopsis thaliana protein match is: unknown protein (TAIR:AT5G28500.1); Has 110 Blast hits to 110 proteins in 51 species: Archae - 0; Bacteria - 67; Metazoa - 1; Fungi - 0; Plants - 41; Viruses - 0; Other…
AT3G04600.1	bpg2-VS-wt	0.306502	0.164793	0.0999429	0.213208	None	| Symbols: | Nucleotidylyl transferase superfamily protein | chr3:1243152-1245958 FORWARD LENGTH=402 >AT3G04600.3 | Symbols: | Nucleotidylyl transferase superfamily protein | chr3:1243152-1245958 FORWARD LENGTH=402
AT3G04610.1	bpg2-VS-wt	0.547146	0.452297	0.271887	0.428258	None	| Symbols: FLK | RNA-binding KH domain-containing protein | chr3:1250762-1254272 REVERSE LENGTH=577
AT3G04710.1	bpg2-VS-wt	-0.353707	0.231984	0.178173	0.31756	None	| Symbols: TPR10 | ankyrin repeat family protein | chr3:1278229-1280942 FORWARD LENGTH=456
AT3G04720.1	bpg2-VS-wt	1.32431	0.205605	0.000662699	0.00944043	Up	| Symbols: PR4, HEL, PR-4 | pathogenesis-related 4 | chr3:1285691-1286531 REVERSE LENGTH=212
AT3G04760.1	bpg2-VS-wt	-1.22457	0.979333	0.257703	0.412941	None	| Symbols: | Pentatricopeptide repeat (PPR-like) superfamily protein | chr3:1303884-1305692 REVERSE LENGTH=602
AT3G04780.1	bpg2-VS-wt	-0.289582	0.263338	0.351812	0.51378	None	| Symbols: | Protein of unknown function (DUF1000) | chr3:1311447-1313013 REVERSE LENGTH=176
AT3G04790.1	bpg2-VS-wt	0.4622	0.169101	0.025715	0.0844396	None	| Symbols: | Ribose 5-phosphate isomerase, type A protein | chr3:1313365-1314195 FORWARD LENGTH=276
AT3G04830.1	bpg2-VS-wt	0.0706609	0.326036	0.833846	0.894163	None	| Symbols: | Protein prenylyltransferase superfamily protein | chr3:1326289-1329132 FORWARD LENGTH=303
AT3G04840.1	bpg2-VS-wt	0.579097	0.100322	0.000418147	0.00742545	None	| Symbols: | Ribosomal protein S3Ae | chr3:1329751-1331418 FORWARD LENGTH=262
AT3G04870.1	bpg2-VS-wt	0.487689	0.144072	0.00957008	0.0440549	None	| Symbols: ZDS, PDE181, SPC1 | zeta-carotene desaturase | chr3:1342842-1346189 FORWARD LENGTH=558 >AT3G04870.2 | Symbols: ZDS, PDE181, SPC1 | zeta-carotene desaturase | chr3:1342842-1346189 FORWARD LENGTH=558
AT3G04880.1	bpg2-VS-wt	-0.654166	0.31706	0.108056	0.223884	None	| Symbols: DRT102 | DNA-damage-repair/toleration protein (DRT102) | chr3:1346431-1347363 REVERSE LENGTH=310
AT3G04920.1	bpg2-VS-wt	0.296064	0.0934955	0.0132622	0.0537817	None	| Symbols: | Ribosomal protein S24e family protein | chr3:1360989-1362065 FORWARD LENGTH=133
AT3G04940.1	bpg2-VS-wt	0.488585	0.231604	0.0679187	0.162445	None	| Symbols: ATCYSD1, CYSD1 | cysteine synthase D1 | chr3:1365681-1367508 FORWARD LENGTH=324
AT3G05020.1	bpg2-VS-wt	-0.330634	0.594401	0.595368	0.721436	None	| Symbols: ACP1, ACP | acyl carrier protein 1 | chr3:1391863-1392878 REVERSE LENGTH=137
AT3G05060.1	bpg2-VS-wt	0.407628	0.160275	0.0345322	0.102651	None	| Symbols: | NOP56-like pre RNA processing ribonucleoprotein | chr3:1413174-1415564 REVERSE LENGTH=533
AT3G05090.1	bpg2-VS-wt	0.359862	0.283513	0.251345	0.405763	None	| Symbols: LRS1 | Transducin/WD40 repeat-like superfamily protein | chr3:1418573-1422723 REVERSE LENGTH=753 >AT3G05090.2 | Symbols: LRS1 | Transducin/WD40 repeat-like superfamily protein | chr3:1418573-1422723 REVERSE LENGTH=753
AT3G05150.1	bpg2-VS-wt	0.416309	0.410591	0.357142	0.516521	None	| Symbols: | Major facilitator superfamily protein | chr3:1440216-1443361 FORWARD LENGTH=470
AT3G05190.1	bpg2-VS-wt	0.403582	0.15104	0.0282733	0.0891045	None	| Symbols: | D-aminoacid aminotransferase-like PLP-dependent enzymes superfamily protein | chr3:1471457-1475067 FORWARD LENGTH=555
AT3G05210.1	bpg2-VS-wt	0.240112	0.10216	0.0466548	0.125218	None	| Symbols: ERCC1, UVR7 | nucleotide repair protein, putative | chr3:1479591-1481823 FORWARD LENGTH=410
AT3G05230.1	bpg2-VS-wt	0.387635	0.203405	0.0931425	0.202704	None	| Symbols: | Signal peptidase subunit | chr3:1492304-1493452 FORWARD LENGTH=167
AT3G05260.1	bpg2-VS-wt	-0.131426	0.309959	0.68273	0.789045	None	| Symbols: | NAD(P)-binding Rossmann-fold superfamily protein | chr3:1497665-1498919 REVERSE LENGTH=289
AT3G05280.1	bpg2-VS-wt	0.0614466	0.2075	0.774674	0.8571	None	| Symbols: | Integral membrane Yip1 family protein | chr3:1503992-1505554 REVERSE LENGTH=281
AT3G05350.1	bpg2-VS-wt	0.618628	0.163847	0.00542183	0.0310309	Up	| Symbols: | Metallopeptidase M24 family protein | chr3:1527103-1533843 REVERSE LENGTH=710
AT3G05420.1	bpg2-VS-wt	0.507153	0.235121	0.0630852	0.15401	None	| Symbols: ACBP4 | acyl-CoA binding protein 4 | chr3:1561880-1567047 FORWARD LENGTH=668
AT3G05530.1	bpg2-VS-wt	0.0827209	0.412997	0.846248	0.902897	None	| Symbols: RPT5A, ATS6A.2 | regulatory particle triple-A ATPase 5A | chr3:1603540-1605993 FORWARD LENGTH=424
AT3G05560.1	bpg2-VS-wt	0.241744	0.0685899	0.00779461	0.0385175	None	| Symbols: | Ribosomal L22e protein family | chr3:1614641-1615204 FORWARD LENGTH=124 >AT3G05560.2 | Symbols: | Ribosomal L22e protein family | chr3:1614641-1615204 FORWARD LENGTH=124 >AT3G05560.3 | Symbols: | Ribosomal L22e protein family | chr3:1614641-1615204 FORWARD LENGTH=124
AT3G05590.1	bpg2-VS-wt	0.243116	0.0949998	0.0336929	0.101027	None	| Symbols: RPL18 | ribosomal protein L18 | chr3:1621511-1622775 FORWARD LENGTH=187
AT3G05600.1	bpg2-VS-wt	0.395951	0.118558	0.0124242	0.0515663	None	| Symbols: | alpha/beta-Hydrolases superfamily protein | chr3:1623485-1624704 REVERSE LENGTH=331
AT3G05910.1	bpg2-VS-wt	0.549448	0.185174	0.0208907	0.0730611	None	| Symbols: | Pectinacetylesterase family protein | chr3:1764509-1767240 REVERSE LENGTH=415
AT3G05970.1	bpg2-VS-wt	0.38232	0.127528	0.0171255	0.0641627	None	| Symbols: LACS6, ATLACS6 | long-chain acyl-CoA synthetase 6 | chr3:1786510-1791746 REVERSE LENGTH=701
AT3G06050.1	bpg2-VS-wt	-0.0677683	0.113857	0.568155	0.700113	None	| Symbols: PRXIIF, ATPRXIIF | peroxiredoxin IIF | chr3:1826311-1827809 REVERSE LENGTH=201
AT3G06310.1	bpg2-VS-wt	0.490122	0.217775	0.0875881	0.193824	None	| Symbols: | Cox19-like CHCH family protein | chr3:1913260-1914174 REVERSE LENGTH=108 >AT3G06310.3 | Symbols: | Cox19-like CHCH family protein | chr3:1913260-1914174 REVERSE LENGTH=108
AT3G06350.1	bpg2-VS-wt	0.41326	0.0786332	0.000768653	0.010065	None	| Symbols: EMB3004, MEE32 | dehydroquinate dehydratase, putative / shikimate dehydrogenase, putative | chr3:1924536-1927701 REVERSE LENGTH=603
AT3G06510.1	bpg2-VS-wt	0.236702	0.216568	0.306223	0.465924	None	| Symbols: SFR2, ATSFR2 | Glycosyl hydrolase superfamily protein | chr3:2016450-2019533 FORWARD LENGTH=622
AT3G06540.1	bpg2-VS-wt	0.657153	0.190611	0.0107259	0.0472401	Up	| Symbols: REP, AthREP | Rab escort protein | chr3:2035201-2037662 REVERSE LENGTH=563
AT3G06580.1	bpg2-VS-wt	0.54	0.0984943	0.000585687	0.00886346	None	| Symbols: GAL1, GALK | Mevalonate/galactokinase family protein | chr3:2049141-2051867 REVERSE LENGTH=496
AT3G06650.1	bpg2-VS-wt	0.345795	0.118236	0.019155	0.0692178	None	| Symbols: ACLB-1 | ATP-citrate lyase B-1 | chr3:2079247-2082633 REVERSE LENGTH=608
AT3G06720.1	bpg2-VS-wt	0.252028	0.0930818	0.0267573	0.0855528	None	| Symbols: AT-IMP, ATKAP ALPHA, AIMP ALPHA, IMPA-1, IMPA1 | importin alpha isoform 1 | chr3:2120559-2123555 FORWARD LENGTH=532 >AT3G06720.2 | Symbols: AT-IMP, ATKAP ALPHA, AIMP ALPHA | importin alpha isoform 1 | chr3:2120559-2123555 FORWARD LENGTH=532
AT3G06730.1	bpg2-VS-wt	0.952075	0.203107	0.00156649	0.0152684	Up	| Symbols: TRX P, TRX z | Thioredoxin z | chr3:2124276-2125845 FORWARD LENGTH=183
AT3G06790.1	bpg2-VS-wt	-0.0446761	0.31139	0.895012	0.934994	None	| Symbols: | plastid developmental protein DAG, putative | chr3:2144564-2145743 REVERSE LENGTH=244
AT3G06810.1	bpg2-VS-wt	0.542924	0.134266	0.0037168	0.024676	None	| Symbols: IBR3 | acyl-CoA dehydrogenase-related | chr3:2146534-2150654 FORWARD LENGTH=824
AT3G06850.1	bpg2-VS-wt	0.521326	0.305815	0.126646	0.250523	None	| Symbols: BCE2, LTA1, DIN3 | 2-oxoacid dehydrogenases acyltransferase family protein | chr3:2158212-2160465 REVERSE LENGTH=483 >AT3G06850.2 | Symbols: BCE2, LTA1, DIN3 | 2-oxoacid dehydrogenases acyltransferase family protein | chr3:2158212-2160465 REVERSE LENGTH=483
AT3G06860.1	bpg2-VS-wt	0.418074	0.0804514	0.000825826	0.0105021	None	| Symbols: MFP2, ATMFP2 | multifunctional protein 2 | chr3:2161926-2166009 FORWARD LENGTH=725
AT3G06930.1	bpg2-VS-wt	0.485773	0.14442	0.012025	0.0506117	None	| Symbols: ATPRMT4B, PRMT4B | protein arginine methyltransferase 4B | chr3:2185469-2189296 REVERSE LENGTH=534
AT3G06950.1	bpg2-VS-wt	0.93332	0.33044	0.0223393	0.0764093	Up	| Symbols: | Pseudouridine synthase family protein | chr3:2192869-2194254 FORWARD LENGTH=323
AT3G06960.1	bpg2-VS-wt	0.566718	0.238879	0.0450766	0.122933	None	| Symbols: PDE320, TGD4 | pigment defective 320 | chr3:2194379-2196504 REVERSE LENGTH=479
AT3G06980.1	bpg2-VS-wt	0.897407	0.287383	0.0141711	0.0562934	Up	| Symbols: | DEA(D/H)-box RNA helicase family protein | chr3:2201531-2204662 FORWARD LENGTH=781
AT3G07050.1	bpg2-VS-wt	-0.277126	0.186119	0.274926	0.432169	None	| Symbols: | GTP-binding family protein | chr3:2229602-2232279 REVERSE LENGTH=582
AT3G07100.1	bpg2-VS-wt	0.193694	0.110688	0.11825	0.238154	None	| Symbols: ERMO2, SEC24A | Sec23/Sec24 protein transport family protein | chr3:2245689-2250077 REVERSE LENGTH=1038
AT3G07110.1	bpg2-VS-wt	0.0586061	0.114361	0.622171	0.742795	None	| Symbols: | Ribosomal protein L13 family protein | chr3:2252092-2253332 FORWARD LENGTH=206
AT3G07160.1	bpg2-VS-wt	0.250178	0.173031	0.191461	0.334497	None	| Symbols: ATGSL10, gsl10, CALS9 | glucan synthase-like 10 | chr3:2265142-2279383 REVERSE LENGTH=1890
AT3G07170.1	bpg2-VS-wt	0.47765	0.349197	0.213649	0.363054	None	| Symbols: | Sterile alpha motif (SAM) domain-containing protein | chr3:2280428-2282097 FORWARD LENGTH=203
AT3G07180.1	bpg2-VS-wt	0.516443	0.12802	0.00376665	0.0247024	None	| Symbols: | GPI transamidase component PIG-S-related | chr3:2282455-2285475 REVERSE LENGTH=599
AT3G07300.1	bpg2-VS-wt	0.614444	0.198652	0.0148205	0.0578686	Up	| Symbols: | NagB/RpiA/CoA transferase-like superfamily protein | chr3:2324967-2327380 REVERSE LENGTH=407 >AT3G07300.2 | Symbols: | NagB/RpiA/CoA transferase-like superfamily protein | chr3:2324967-2327380 REVERSE LENGTH=407
AT3G07330.1	bpg2-VS-wt	0.272018	0.619932	0.67404	0.783141	None	| Symbols: ATCSLC06, CSLC06, ATCSLC6, CSLC6 | Cellulose-synthase-like C6 | chr3:2336121-2338942 REVERSE LENGTH=682
AT3G07390.1	bpg2-VS-wt	0.0794739	0.152706	0.61881	0.740022	None	| Symbols: AIR12 | auxin-responsive family protein | chr3:2365452-2366273 FORWARD LENGTH=273
AT3G07410.1	bpg2-VS-wt	-0.17687	0.618667	0.782227	0.862023	None	| Symbols: AtRABA5b, RABA5b | RAB GTPase homolog A5B | chr3:2372485-2373482 REVERSE LENGTH=217
AT3G07460.1	bpg2-VS-wt	0.293019	0.224338	0.227802	0.378945	None	| Symbols: | Protein of unknown function, DUF538 | chr3:2384837-2385617 REVERSE LENGTH=177
AT3G07480.1	bpg2-VS-wt	0.258532	0.223152	0.280053	0.438432	None	| Symbols: | 2Fe-2S ferredoxin-like superfamily protein | chr3:2389026-2389505 FORWARD LENGTH=159
AT3G07570.1	bpg2-VS-wt	0.619332	0.32767	0.100659	0.213835	None	| Symbols: | Cytochrome b561/ferric reductase transmembrane with DOMON related domain | chr3:2418205-2420206 REVERSE LENGTH=369
AT3G07630.1	bpg2-VS-wt	0.0604343	0.205158	0.775818	0.857634	None	| Symbols: ADT2 | arogenate dehydratase 2 | chr3:2435457-2437530 FORWARD LENGTH=381 >AT3G07630.2 | Symbols: ADT2 | arogenate dehydratase 2 | chr3:2435457-2437530 FORWARD LENGTH=381
AT3G07640.1	bpg2-VS-wt	0.439364	0.232008	0.107095	0.222681	None	| Symbols: | unknown protein; Has 27 Blast hits to 27 proteins in 10 species: Archae - 0; Bacteria - 0; Metazoa - 0; Fungi - 0; Plants - 27; Viruses - 0; Other Eukaryotes - 0 (source: NCBI BLink). | chr3:2438171-2439661 FORWARD LENGTH=241
AT3G07670.1	bpg2-VS-wt	0.444262	0.188539	0.0462216	0.12451	None	| Symbols: | Rubisco methyltransferase family protein | chr3:2451651-2454617 FORWARD LENGTH=504
AT3G07680.1	bpg2-VS-wt	0.182845	0.119301	0.163904	0.300104	None	| Symbols: | emp24/gp25L/p24 family/GOLD family protein | chr3:2455627-2456652 FORWARD LENGTH=208
AT3G07720.1	bpg2-VS-wt	0.673083	0.435712	0.197284	0.341146	None	| Symbols: | Galactose oxidase/kelch repeat superfamily protein | chr3:2465439-2467033 FORWARD LENGTH=329
AT3G07770.1	bpg2-VS-wt	0.364416	0.113273	0.0122915	0.0512344	None	| Symbols: Hsp89.1, AtHsp90.6, AtHsp90-6 | HEAT SHOCK PROTEIN 89.1 | chr3:2479611-2483970 FORWARD LENGTH=799
AT3G07810.1	bpg2-VS-wt	0.24547	0.157407	0.157507	0.29203	None	| Symbols: | RNA-binding (RRM/RBD/RNP motifs) family protein | chr3:2492875-2495052 FORWARD LENGTH=494
AT3G07880.1	bpg2-VS-wt	0.298871	0.160644	0.10514	0.21966	None	| Symbols: SCN1 | Immunoglobulin E-set superfamily protein | chr3:2514175-2515544 FORWARD LENGTH=240
AT3G07950.1	bpg2-VS-wt	-0.0689813	0.218548	0.760356	0.846316	None	| Symbols: | rhomboid protein-related | chr3:2531982-2534277 FORWARD LENGTH=304
AT3G08010.1	bpg2-VS-wt	-0.0950296	0.121205	0.468513	0.615973	None	| Symbols: ATAB2 | RNA binding | chr3:2556046-2557426 FORWARD LENGTH=374
AT3G08030.1	bpg2-VS-wt	0.438137	0.185826	0.0461174	0.124376	None	| Symbols: | Protein of unknown function, DUF642 | chr3:2564191-2565819 FORWARD LENGTH=365
AT3G08510.1	bpg2-VS-wt	-0.0428734	0.451751	0.926724	0.955615	None	| Symbols: ATPLC2, PLC2 | phospholipase C 2 | chr3:2582626-2585556 REVERSE LENGTH=581 >AT3G08510.2 | Symbols: ATPLC2, PLC2 | phospholipase C 2 | chr3:2582626-2585556 REVERSE LENGTH=581
AT3G08530.1	bpg2-VS-wt	0.456976	0.103173	0.00219923	0.0180809	None	| Symbols: | Clathrin, heavy chain | chr3:2587171-2595411 REVERSE LENGTH=1703
AT3G08580.1	bpg2-VS-wt	0.16272	0.102948	0.152623	0.286492	None	| Symbols: AAC1 | ADP/ATP carrier 1 | chr3:2605706-2607030 REVERSE LENGTH=381 >AT3G08580.2 | Symbols: AAC1 | ADP/ATP carrier 1 | chr3:2605706-2607030 REVERSE LENGTH=381
AT3G08590.1	bpg2-VS-wt	0.614837	0.080424	6.04551e-05	0.00258362	Up	| Symbols: | Phosphoglycerate mutase, 2,3-bisphosphoglycerate-independent | chr3:2608683-2611237 REVERSE LENGTH=560 >AT3G08590.2 | Symbols: | Phosphoglycerate mutase, 2,3-bisphosphoglycerate-independent | chr3:2608683-2611237 REVERSE LENGTH=560
AT3G08640.1	bpg2-VS-wt	0.291248	0.303072	0.3647	0.523472	None	| Symbols: | Protein of unknown function (DUF3411) | chr3:2622992-2624005 FORWARD LENGTH=337
AT3G08740.1	bpg2-VS-wt	0.278694	0.0547744	0.000943707	0.0112925	None	| Symbols: | elongation factor P (EF-P) family protein | chr3:2654788-2656154 REVERSE LENGTH=236
AT3G08900.1	bpg2-VS-wt	-0.0944731	0.208692	0.662796	0.773722	None	| Symbols: RGP3, RGP | reversibly glycosylated polypeptide 3 | chr3:2708347-2709714 REVERSE LENGTH=362
AT3G08920.1	bpg2-VS-wt	0.327783	0.367826	0.402446	0.557973	None	| Symbols: | Rhodanese/Cell cycle control phosphatase superfamily protein | chr3:2712274-2713117 FORWARD LENGTH=214
AT3G08940.2	bpg2-VS-wt	-0.479336	0.135272	0.00758099	0.0377496	None	| Symbols: LHCB4.2 | light harvesting complex photosystem II | chr3:2717717-2718665 FORWARD LENGTH=287
AT3G08943.1	bpg2-VS-wt	0.678275	0.120016	0.000480578	0.00802071	Up	| Symbols: | ARM repeat superfamily protein | chr3:2719198-2721911 REVERSE LENGTH=871
AT3G08947.1	bpg2-VS-wt	0.655905	0.126629	0.000843037	0.0106103	Up	| Symbols: | ARM repeat superfamily protein | chr3:2724007-2726722 FORWARD LENGTH=873
AT3G09200.2	bpg2-VS-wt	0.221634	0.268806	0.433542	0.58584	None	| Symbols: | Ribosomal protein L10 family protein | chr3:2823364-2825020 REVERSE LENGTH=287
AT3G09220.1	bpg2-VS-wt	0.350451	0.355517	0.362323	0.521765	None	| Symbols: LAC7 | laccase 7 | chr3:2827434-2830477 REVERSE LENGTH=567
AT3G09250.1	bpg2-VS-wt	0.97952	0.27268	0.00706186	0.0362795	Up	| Symbols: | Nuclear transport factor 2 (NTF2) family protein | chr3:2839080-2840294 FORWARD LENGTH=244
AT3G09260.1	bpg2-VS-wt	0.296358	0.0989997	0.0172411	0.064534	None	| Symbols: PYK10, PSR3.1, BGLU23, LEB | Glycosyl hydrolase superfamily protein | chr3:2840657-2843730 REVERSE LENGTH=524
AT3G09300.1	bpg2-VS-wt	0.797157	0.3082	0.0361291	0.105564	Up	| Symbols: ORP3B | OSBP(oxysterol binding protein)-related protein 3B | chr3:2858068-2860462 FORWARD LENGTH=458
AT3G09350.1	bpg2-VS-wt	0.118386	0.158141	0.475523	0.622236	None	| Symbols: Fes1A | Fes1A | chr3:2871216-2873109 FORWARD LENGTH=363
AT3G09440.1	bpg2-VS-wt	0.815745	0.193115	0.00289938	0.021076	Up	| Symbols: | Heat shock protein 70 (Hsp 70) family protein | chr3:2903434-2905632 REVERSE LENGTH=649 >AT3G09440.2 | Symbols: | Heat shock protein 70 (Hsp 70) family protein | chr3:2903434-2905632 REVERSE LENGTH=649
AT3G09500.1	bpg2-VS-wt	0.0797112	0.118315	0.519476	0.658273	None	| Symbols: | Ribosomal L29 family protein | chr3:2917047-2917895 FORWARD LENGTH=123
AT3G09570.1	bpg2-VS-wt	0.14997	0.131281	0.286339	0.445429	None	| Symbols: | Lung seven transmembrane receptor family protein | chr3:2940524-2941843 FORWARD LENGTH=439
AT3G09580.1	bpg2-VS-wt	-0.324122	0.360817	0.41981	0.572956	None	| Symbols: | FAD/NAD(P)-binding oxidoreductase family protein | chr3:2942614-2944047 REVERSE LENGTH=477
AT3G09630.1	bpg2-VS-wt	0.396221	0.0679695	0.000391833	0.00712074	None	| Symbols: | Ribosomal protein L4/L1 family | chr3:2953813-2955444 FORWARD LENGTH=406
AT3G09740.1	bpg2-VS-wt	0.316533	0.172695	0.109479	0.225464	None	| Symbols: SYP71, ATSYP71 | syntaxin of plants 71 | chr3:2989615-2991354 FORWARD LENGTH=266
AT3G09810.1	bpg2-VS-wt	1.43939	0.0528092	0.00134334	0.0139686	Up	| Symbols: IDH-VI | isocitrate dehydrogenase VI | chr3:3008753-3011070 FORWARD LENGTH=374
AT3G09820.1	bpg2-VS-wt	0.236468	0.2151	0.303599	0.46302	None	| Symbols: ADK1, ATADK1 | adenosine kinase 1 | chr3:3012122-3014624 FORWARD LENGTH=344
AT3G09840.1	bpg2-VS-wt	0.254231	0.101956	0.0373155	0.10846	None	| Symbols: CDC48, ATCDC48, CDC48A | cell division cycle 48 | chr3:3019494-3022832 FORWARD LENGTH=809
AT3G09970.1	bpg2-VS-wt	0.213412	0.106742	0.0806004	0.182879	None	| Symbols: | Calcineurin-like metallo-phosphoesterase superfamily protein | chr3:3063813-3065337 FORWARD LENGTH=309
AT3G10020.1	bpg2-VS-wt	0.814941	0.378335	0.0975411	0.209811	None	| Symbols: | unknown protein; FUNCTIONS IN: molecular_function unknown; INVOLVED IN: response to oxidative stress, anaerobic respiration; LOCATED IN: cellular_component unknown; EXPRESSED IN: 23 plant structures; EXPRESSED DURING: 13 growth stages; Has 47 Blast hits to 47 proteins in 12 species: Archae - 0; Bacteria - 0; Metazoa - 1; Fungi - 0; Plants - 46; Viruses - 0; Other Eukaryotes - 0 (sour…
AT3G10050.1	bpg2-VS-wt	0.450518	0.187035	0.0425918	0.11823	None	| Symbols: OMR1 | L-O-methylthreonine resistant 1 | chr3:3099164-3101741 REVERSE LENGTH=592
AT3G10060.1	bpg2-VS-wt	0.186	0.0800861	0.0487287	0.129066	None	| Symbols: | FKBP-like peptidyl-prolyl cis-trans isomerase family protein | chr3:3102291-3103801 FORWARD LENGTH=230
AT3G10090.1	bpg2-VS-wt	0.282412	0.0722062	0.00447352	0.0275714	None	| Symbols: | Nucleic acid-binding, OB-fold-like protein | chr3:3108960-3109154 REVERSE LENGTH=64 >AT5G03850.1 | Symbols: | Nucleic acid-binding, OB-fold-like protein | chr5:1028542-1028736 REVERSE LENGTH=64
AT3G10220.1	bpg2-VS-wt	0.232743	0.292429	0.449063	0.600965	None	| Symbols: | tubulin folding cofactor B | chr3:3161977-3164037 FORWARD LENGTH=243
AT3G10230.1	bpg2-VS-wt	0.401887	0.384664	0.355106	0.514916	None	| Symbols: LYC | lycopene cyclase | chr3:3164340-3165845 REVERSE LENGTH=501
AT3G10350.1	bpg2-VS-wt	0.748257	0.0816507	1.62227e-05	0.00110906	Up	| Symbols: | P-loop containing nucleoside triphosphate hydrolases superfamily protein | chr3:3208310-3210678 FORWARD LENGTH=411
AT3G10370.1	bpg2-VS-wt	0.214986	0.139115	0.160835	0.29658	None	| Symbols: SDP6 | FAD-dependent oxidoreductase family protein | chr3:3216502-3219027 FORWARD LENGTH=629
AT3G10380.1	bpg2-VS-wt	0.607526	0.259918	0.0476101	0.126819	Up	| Symbols: SEC8, ATSEC8 | subunit of exocyst complex 8 | chr3:3219922-3228356 REVERSE LENGTH=1053
AT3G10410.1	bpg2-VS-wt	0.11632	0.0772607	0.170601	0.309021	None	| Symbols: SCPL49, CPY | SERINE CARBOXYPEPTIDASE-LIKE 49 | chr3:3235518-3238063 REVERSE LENGTH=516
AT3G10520.1	bpg2-VS-wt	0.657628	0.12853	0.000911057	0.0110377	Up	| Symbols: AHB2, GLB2, ARATH GLB2, NSHB2, ATGLB2, HB2 | haemoglobin 2 | chr3:3276516-3277765 REVERSE LENGTH=158
AT3G10670.1	bpg2-VS-wt	0.0593511	0.202069	0.77645	0.858089	None	| Symbols: ATNAP7, NAP7 | non-intrinsic ABC protein 7 | chr3:3335325-3337304 REVERSE LENGTH=338
AT3G10690.1	bpg2-VS-wt	0.0309361	0.323086	0.926073	0.955558	None	| Symbols: GYRA | DNA GYRASE A | chr3:3339612-3346243 REVERSE LENGTH=950
AT3G10740.1	bpg2-VS-wt	0.335405	0.279832	0.269684	0.426169	None	| Symbols: ASD1, ARAF1, ARAF, ATASD1 | alpha-L-arabinofuranosidase 1 | chr3:3361031-3364573 REVERSE LENGTH=678
AT3G10840.1	bpg2-VS-wt	0.210391	0.388456	0.61134	0.734023	None	| Symbols: | alpha/beta-Hydrolases superfamily protein | chr3:3391207-3393281 REVERSE LENGTH=466
AT3G10850.1	bpg2-VS-wt	0.118157	0.14479	0.438089	0.590343	None	| Symbols: GLX2-2, GLY2 | Metallo-hydrolase/oxidoreductase superfamily protein | chr3:3397756-3399522 REVERSE LENGTH=258
AT3G10920.1	bpg2-VS-wt	0.22647	0.0666443	0.00938553	0.0436085	None	| Symbols: MSD1, MEE33, ATMSD1 | manganese superoxide dismutase 1 | chr3:3418015-3419581 FORWARD LENGTH=231
AT3G11050.1	bpg2-VS-wt	-0.156841	0.18521	0.4217	0.57483	None	| Symbols: ATFER2, FER2 | ferritin 2 | chr3:3463651-3465294 FORWARD LENGTH=253
AT3G11070.1	bpg2-VS-wt	0.523798	0.343433	0.165723	0.302723	None	| Symbols: | Outer membrane OMP85 family protein | chr3:3467801-3469815 FORWARD LENGTH=520
AT3G11130.1	bpg2-VS-wt	0.238024	0.122788	0.0885512	0.195557	None	| Symbols: | Clathrin, heavy chain | chr3:3482575-3491667 REVERSE LENGTH=1705
AT3G11170.1	bpg2-VS-wt	0.834493	0.678806	0.264958	0.420923	None	| Symbols: FAD7, FADD | fatty acid desaturase 7 | chr3:3499959-3502126 FORWARD LENGTH=446
AT3G11210.1	bpg2-VS-wt	0.275889	0.308585	0.397396	0.553023	None	| Symbols: | SGNH hydrolase-type esterase superfamily protein | chr3:3511101-3512899 REVERSE LENGTH=256
AT3G11250.1	bpg2-VS-wt	0.630339	0.127945	0.00115429	0.0127893	Up	| Symbols: | Ribosomal protein L10 family protein | chr3:3521453-3522826 FORWARD LENGTH=323
AT3G11270.1	bpg2-VS-wt	0.515496	0.134823	0.00506449	0.0293709	None	| Symbols: MEE34 | Mov34/MPN/PAD-1 family protein | chr3:3528989-3531317 FORWARD LENGTH=310
AT3G11330.1	bpg2-VS-wt	0.548443	0.292819	0.110223	0.226683	None	| Symbols: PIRL9 | plant intracellular ras group-related LRR 9 | chr3:3552330-3554695 REVERSE LENGTH=499
AT3G11400.1	bpg2-VS-wt	0.145301	0.100769	0.187301	0.329599	None	| Symbols: EIF3G1, ATEIF3G1 | eukaryotic translation initiation factor 3G1 | chr3:3578536-3580366 FORWARD LENGTH=294
AT3G11450.1	bpg2-VS-wt	0.0830787	0.687682	0.911479	0.944761	None	| Symbols: | DnaJ domain ;Myb-like DNA-binding domain | chr3:3605459-3607402 REVERSE LENGTH=647
AT3G11510.1	bpg2-VS-wt	-0.0138698	0.21146	0.949313	0.969094	None	| Symbols: | Ribosomal protein S11 family protein | chr3:3623757-3624866 REVERSE LENGTH=150
AT3G11630.1	bpg2-VS-wt	0.341486	0.121382	0.0227262	0.0775282	None	| Symbols: | Thioredoxin superfamily protein | chr3:3672189-3673937 FORWARD LENGTH=266
AT3G11710.1	bpg2-VS-wt	0.355467	0.10295	0.00865897	0.0413986	None	| Symbols: ATKRS-1 | lysyl-tRNA synthetase 1 | chr3:3702359-3705613 REVERSE LENGTH=626
AT3G11730.1	bpg2-VS-wt	0.321954	0.127631	0.0356681	0.10461	None	| Symbols: ATFP8, ATRABD1, RABD1 | Ras-related small GTP-binding family protein | chr3:3709490-3711397 REVERSE LENGTH=205
AT3G11770.1	bpg2-VS-wt	0.184019	0.24776	0.478885	0.624961	None	| Symbols: | Polynucleotidyl transferase, ribonuclease H-like superfamily protein | chr3:3721490-3722092 REVERSE LENGTH=200
AT3G11780.1	bpg2-VS-wt	0.189389	0.132147	0.18971	0.332482	None	| Symbols: | MD-2-related lipid recognition domain-containing protein / ML domain-containing protein | chr3:3724326-3725476 REVERSE LENGTH=153
AT3G11830.1	bpg2-VS-wt	0.175327	0.0797053	0.059023	0.147519	None	| Symbols: | TCP-1/cpn60 chaperonin family protein | chr3:3732734-3736156 FORWARD LENGTH=557
AT3G11910.1	bpg2-VS-wt	-0.0493386	0.198975	0.810408	0.880849	None	| Symbols: UBP13 | ubiquitin-specific protease 13 | chr3:3761758-3770290 REVERSE LENGTH=1115
AT3G11930.1	bpg2-VS-wt	-0.108096	0.111392	0.360262	0.519488	None	| Symbols: | Adenine nucleotide alpha hydrolases-like superfamily protein | chr3:3776371-3777393 FORWARD LENGTH=199
AT3G11964.1	bpg2-VS-wt	-0.927065	0.286763	0.0120054	0.0506117	Down	| Symbols: | RNA binding;RNA binding | chr3:3793957-3806626 REVERSE LENGTH=1896
AT3G12010.1	bpg2-VS-wt	0.528832	0.204405	0.0360924	0.105536	None	| Symbols: | FUNCTIONS IN: molecular_function unknown; INVOLVED IN: biological_process unknown; EXPRESSED IN: sperm cell, cultured cell; CONTAINS InterPro DOMAIN/s: Colon cancer-associated Mic1-like (InterPro:IPR009755); Has 30201 Blast hits to 17322 proteins in 780 species: Archae - 12; Bacteria - 1396; Metazoa - 17338; Fungi - 3422; Plants - 5037; Viruses - 0; Other Eukaryotes - 2996 (source: N…
AT3G12050.1	bpg2-VS-wt	0.304679	0.0754509	0.00374555	0.0247024	None	| Symbols: | Aha1 domain-containing protein | chr3:3839289-3841303 FORWARD LENGTH=360
AT3G12080.1	bpg2-VS-wt	0.89525	0.307443	0.0195316	0.0699708	Up	| Symbols: emb2738 | GTP-binding family protein | chr3:3847851-3851980 FORWARD LENGTH=663
AT3G12110.1	bpg2-VS-wt	0.0332486	0.103078	0.755299	0.842616	None	| Symbols: ACT11 | actin-11 | chr3:3858116-3859609 FORWARD LENGTH=377
AT3G12145.1	bpg2-VS-wt	0.66582	0.147103	0.00193394	0.0172502	Up	| Symbols: FLR1, FLOR1 | Leucine-rich repeat (LRR) family protein | chr3:3874764-3876075 REVERSE LENGTH=325
AT3G12260.1	bpg2-VS-wt	0.155119	0.217867	0.496708	0.639	None	| Symbols: | LYR family of Fe/S cluster biogenesis protein | chr3:3909252-3910337 REVERSE LENGTH=133
AT3G12280.1	bpg2-VS-wt	0.441232	0.135819	0.0831104	0.186541	None	| Symbols: RBR1, RBR, RB, ATRBR1, RB1 | retinoblastoma-related 1 | chr3:3913671-3918433 REVERSE LENGTH=1013
AT3G12290.1	bpg2-VS-wt	0.166339	0.236553	0.501893	0.643754	None	| Symbols: | Amino acid dehydrogenase family protein | chr3:3919591-3921326 FORWARD LENGTH=299
AT3G12345.1	bpg2-VS-wt	-0.229111	0.180171	0.25057	0.405353	None	| Symbols: | unknown protein; LOCATED IN: chloroplast; Has 35333 Blast hits to 34131 proteins in 2444 species: Archae - 798; Bacteria - 22429; Metazoa - 974; Fungi - 991; Plants - 531; Viruses - 0; Other Eukaryotes - 9610 (source: NCBI BLink). | chr3:3930333-3930893 REVERSE LENGTH=186
AT3G12390.1	bpg2-VS-wt	-0.143602	0.151097	0.369736	0.52903	None	| Symbols: | Nascent polypeptide-associated complex (NAC), alpha subunit family protein | chr3:3942344-3943595 FORWARD LENGTH=203
AT3G12480.1	bpg2-VS-wt	0.0630287	0.326417	0.85922	0.911734	None	| Symbols: NF-YC11 | nuclear factor Y, subunit C11 | chr3:3958065-3960278 FORWARD LENGTH=293
AT3G12490.1	bpg2-VS-wt	0.00286658	0.0961992	0.976958	0.985319	None	| Symbols: ATCYSB, ATCYS6, CYSB | cystatin B | chr3:3960523-3961777 REVERSE LENGTH=201
AT3G12580.1	bpg2-VS-wt	0.512537	0.154146	0.0104616	0.0462475	None	| Symbols: HSP70, ATHSP70 | heat shock protein 70 | chr3:3991487-3993689 REVERSE LENGTH=650
AT3G12590.1	bpg2-VS-wt	0.30058	0.245616	0.260625	0.415908	None	| Symbols: | unknown protein; INVOLVED IN: biological_process unknown; LOCATED IN: chloroplast; Has 50 Blast hits to 41 proteins in 15 species: Archae - 0; Bacteria - 0; Metazoa - 2; Fungi - 0; Plants - 43; Viruses - 0; Other Eukaryotes - 5 (source: NCBI BLink). | chr3:3996473-4003657 REVERSE LENGTH=1184
AT3G12600.1	bpg2-VS-wt	0.623266	0.15924	0.00579345	0.0322588	Up	| Symbols: atnudt16, NUDT16 | nudix hydrolase homolog 16 | chr3:4004809-4005995 FORWARD LENGTH=180
AT3G12670.1	bpg2-VS-wt	-1.0182	0.670218	0.167195	0.304697	None	| Symbols: emb2742 | CTP synthase family protein | chr3:4020351-4024086 REVERSE LENGTH=591
AT3G12700.1	bpg2-VS-wt	1.14066	1.37718	0.468263	0.615928	None	| Symbols: | Eukaryotic aspartyl protease family protein | chr3:4037136-4039043 FORWARD LENGTH=461
AT3G12760.1	bpg2-VS-wt	-0.0416158	0.147198	0.788722	0.866236	None	| Symbols: | CONTAINS InterPro DOMAIN/s: Defective-in-cullin neddylation protein (InterPro:IPR014764), Protein of unknown function DUF298 (InterPro:IPR005176), UBA-like (InterPro:IPR009060); BEST Arabidopsis thaliana protein match is: Domain of unknown function (DUF298) (TAIR:AT1G15860.2); Has 857 Blast hits to 855 proteins in 202 species: Archae - 0; Bacteria - 0; Metazoa - 482; Fungi - 154; Pla…
AT3G12780.1	bpg2-VS-wt	0.18795	0.148753	0.241982	0.395573	None	| Symbols: PGK1 | phosphoglycerate kinase 1 | chr3:4061127-4063140 REVERSE LENGTH=481
AT3G12800.1	bpg2-VS-wt	0.361768	0.0932855	0.00468757	0.0283726	None	| Symbols: SDRB, DECR | short-chain dehydrogenase-reductase B | chr3:4063463-4064757 REVERSE LENGTH=298
AT3G12915.1	bpg2-VS-wt	0.0914683	0.107257	0.41857	0.57237	None	| Symbols: | Ribosomal protein S5/Elongation factor G/III/V family protein | chr3:4112999-4115708 FORWARD LENGTH=820
AT3G13070.1	bpg2-VS-wt	0.284944	0.165458	0.13582	0.263093	None	| Symbols: | CBS domain-containing protein / transporter associated domain-containing protein | chr3:4191511-4195112 REVERSE LENGTH=661
AT3G13080.1	bpg2-VS-wt	-0.143938	0.154488	0.387441	0.544585	None	| Symbols: ATMRP3, MRP3, ABCC3 | multidrug resistance-associated protein 3 | chr3:4196019-4201250 REVERSE LENGTH=1514
AT3G13110.1	bpg2-VS-wt	1.38654	0.224531	0.000456121	0.00771241	Up	| Symbols: ATSERAT2;2, SAT-1, SAT-A, SAT3, SAT-M, SERAT2;2 | serine acetyltransferase 2;2 | chr3:4214939-4216114 REVERSE LENGTH=391
AT3G13120.1	bpg2-VS-wt	-0.535342	0.114638	0.00160279	0.0154885	None	| Symbols: | Ribosomal protein S10p/S20e family protein | chr3:4220310-4221526 REVERSE LENGTH=191 >AT3G13120.2 | Symbols: | Ribosomal protein S10p/S20e family protein | chr3:4220310-4221526 REVERSE LENGTH=191
AT3G13180.1	bpg2-VS-wt	1.30472	0.19661	0.000163148	0.00445986	Up	| Symbols: | NOL1/NOP2/sun family protein / antitermination NusB domain-containing protein | chr3:4236326-4239966 REVERSE LENGTH=523
AT3G13235.1	bpg2-VS-wt	0.719643	0.160161	0.00202004	0.0175212	Up	| Symbols: | ubiquitin family protein | chr3:4271492-4274348 REVERSE LENGTH=414 >AT3G13235.2 | Symbols: | ubiquitin family protein | chr3:4271492-4274348 REVERSE LENGTH=414
AT3G13300.1	bpg2-VS-wt	0.328399	0.151755	0.0623982	0.152789	None	| Symbols: VCS | Transducin/WD40 repeat-like superfamily protein | chr3:4304085-4309949 FORWARD LENGTH=1344
AT3G13330.1	bpg2-VS-wt	0.146994	0.32919	0.678321	0.786052	None	| Symbols: PA200 | proteasome activating protein 200 | chr3:4319804-4330061 REVERSE LENGTH=1816
AT3G13440.1	bpg2-VS-wt	-0.299916	0.157449	0.115145	0.234205	None	| Symbols: | S-adenosyl-L-methionine-dependent methyltransferases superfamily protein | chr3:4378338-4379347 FORWARD LENGTH=278
AT3G13460.1	bpg2-VS-wt	-0.0175453	0.270227	0.949824	0.969094	None	| Symbols: ECT2 | evolutionarily conserved C-terminal region 2 | chr3:4385274-4388220 REVERSE LENGTH=667
AT3G13470.1	bpg2-VS-wt	0.136948	0.348534	0.704638	0.805744	None	| Symbols: | TCP-1/cpn60 chaperonin family protein | chr3:4389685-4392624 FORWARD LENGTH=596
AT3G13490.1	bpg2-VS-wt	0.372662	0.136515	0.0258531	0.0844396	None	| Symbols: OVA5, ATKRS-2 | Lysyl-tRNA synthetase, class II | chr3:4395984-4399302 REVERSE LENGTH=602
AT3G13570.1	bpg2-VS-wt	-0.00751719	0.30202	0.980838	0.986538	None	| Symbols: SCL30A, At-SCL30A | SC35-like splicing factor 30A | chr3:4429564-4431602 REVERSE LENGTH=262
AT3G13580.1	bpg2-VS-wt	-0.48503	0.525155	0.382709	0.539846	None	| Symbols: | Ribosomal protein L30/L7 family protein | chr3:4433809-4435109 FORWARD LENGTH=244 >AT3G13580.2 | Symbols: | Ribosomal protein L30/L7 family protein | chr3:4433809-4435109 FORWARD LENGTH=244 >AT3G13580.3 | Symbols: | Ribosomal protein L30/L7 family protein | chr3:4433809-4435109 FORWARD LENGTH=244
AT3G13750.1	bpg2-VS-wt	0.673575	0.398177	0.129175	0.25436	None	| Symbols: BGAL1 | beta galactosidase 1 | chr3:4511192-4515756 FORWARD LENGTH=847
AT3G13772.1	bpg2-VS-wt	0.102242	0.211164	0.641233	0.75752	None	| Symbols: TMN7, AtTMN7 | transmembrane nine 7 | chr3:4521712-4524394 REVERSE LENGTH=641
AT3G13790.1	bpg2-VS-wt	0.382822	0.194929	0.0851425	0.19008	None	| Symbols: ATCWINV1, ATBFRUCT1 | Glycosyl hydrolases family 32 protein | chr3:4533084-4535831 REVERSE LENGTH=584
AT3G13860.1	bpg2-VS-wt	-0.328204	0.264853	0.255209	0.410127	None	| Symbols: HSP60-3A | heat shock protein 60-3A | chr3:4561704-4565133 REVERSE LENGTH=572
AT3G13870.1	bpg2-VS-wt	0.00532196	0.114409	0.964038	0.976086	None	| Symbols: RHD3 | Root hair defective 3 GTP-binding protein (RHD3) | chr3:4565762-4571109 REVERSE LENGTH=802
AT3G13920.4	bpg2-VS-wt	0.202102	0.0598585	0.0096941	0.0443012	None	| Symbols: EIF4A1 | eukaryotic translation initiation factor 4A1 | chr3:4592635-4594128 REVERSE LENGTH=407
AT3G13930.1	bpg2-VS-wt	0.294146	0.0762346	0.00481961	0.0287476	None	| Symbols: | Dihydrolipoamide acetyltransferase, long form protein | chr3:4596240-4600143 FORWARD LENGTH=539
AT3G14067.1	bpg2-VS-wt	0.0105248	0.137783	0.940987	0.964885	None	| Symbols: | Subtilase family protein | chr3:4658421-4660754 REVERSE LENGTH=777
AT3G14100.1	bpg2-VS-wt	0.342235	0.115082	0.017767	0.0656181	None	| Symbols: | RNA-binding (RRM/RBD/RNP motifs) family protein | chr3:4673027-4675950 FORWARD LENGTH=427
AT3G14110.1	bpg2-VS-wt	0.791715	0.133583	0.000351005	0.00682529	Up	| Symbols: FLU | Tetratricopeptide repeat (TPR)-like superfamily protein | chr3:4676222-4677602 REVERSE LENGTH=316
AT3G14150.1	bpg2-VS-wt	0.526032	0.1392	0.00539609	0.0309519	None	| Symbols: | Aldolase-type TIM barrel family protein | chr3:4690667-4692679 REVERSE LENGTH=363 >AT3G14150.2 | Symbols: | Aldolase-type TIM barrel family protein | chr3:4690667-4692679 REVERSE LENGTH=363
AT3G14210.1	bpg2-VS-wt	-0.853148	0.198992	0.00266089	0.0199772	Down	| Symbols: ESM1 | epithiospecifier modifier 1 | chr3:4729886-4731562 FORWARD LENGTH=392
AT3G14220.1	bpg2-VS-wt	0.445756	0.0825208	0.000644677	0.00925148	None	| Symbols: | GDSL-like Lipase/Acylhydrolase superfamily protein | chr3:4733039-4734483 FORWARD LENGTH=363
AT3G14290.1	bpg2-VS-wt	0.567709	0.134552	0.00291878	0.0210987	None	| Symbols: PAE2 | 20S proteasome alpha subunit E2 | chr3:4764364-4766381 FORWARD LENGTH=237
AT3G14310.1	bpg2-VS-wt	0.373522	0.244293	0.164791	0.301426	None	| Symbols: ATPME3, PME3 | pectin methylesterase 3 | chr3:4772214-4775095 REVERSE LENGTH=592
AT3G14350.1	bpg2-VS-wt	-0.569635	0.369019	0.173621	0.311876	None	| Symbols: SRF7 | STRUBBELIG-receptor family 7 | chr3:4783115-4786999 REVERSE LENGTH=717
AT3G14360.1	bpg2-VS-wt	0.0479943	0.312573	0.883972	0.926872	None	| Symbols: | alpha/beta-Hydrolases superfamily protein | chr3:4791596-4793534 FORWARD LENGTH=518
AT3G14390.1	bpg2-VS-wt	0.253787	0.0936639	0.0266768	0.0855285	None	| Symbols: | Pyridoxal-dependent decarboxylase family protein | chr3:4806771-4808954 FORWARD LENGTH=484
AT3G14415.1	bpg2-VS-wt	0.222587	0.0778414	0.0211681	0.0735023	None	| Symbols: | Aldolase-type TIM barrel family protein | chr3:4818667-4820748 FORWARD LENGTH=367 >AT3G14415.3 | Symbols: | Aldolase-type TIM barrel family protein | chr3:4818667-4820748 FORWARD LENGTH=367
AT3G14420.1	bpg2-VS-wt	0.220248	0.132975	0.13625	0.263318	None	| Symbols: | Aldolase-type TIM barrel family protein | chr3:4821804-4823899 FORWARD LENGTH=367 >AT3G14420.2 | Symbols: | Aldolase-type TIM barrel family protein | chr3:4821804-4823899 FORWARD LENGTH=367
AT3G14600.1	bpg2-VS-wt	0.72386	0.109423	0.000166722	0.00445986	Up	| Symbols: | Ribosomal protein L18ae/LX family protein | chr3:4910773-4911933 FORWARD LENGTH=178
AT3G14790.1	bpg2-VS-wt	-0.653543	0.60433	0.311022	0.470874	None	| Symbols: RHM3, ATRHM3 | rhamnose biosynthesis 3 | chr3:4964791-4966875 FORWARD LENGTH=664
AT3G14840.2	bpg2-VS-wt	0.0737871	0.13167	0.614335	0.736256	None	| Symbols: | Leucine-rich repeat transmembrane protein kinase | chr3:4988271-4993891 FORWARD LENGTH=1020
AT3G14920.1	bpg2-VS-wt	0.0194535	0.170536	0.912383	0.945339	None	| Symbols: | Peptide-N4-(N-acetyl-beta-glucosaminyl)asparagine amidase A protein | chr3:5018275-5020104 FORWARD LENGTH=609
AT3G14930.1	bpg2-VS-wt	-0.0827741	0.121524	0.515014	0.653898	None	| Symbols: HEME1 | Uroporphyrinogen decarboxylase | chr3:5020675-5022577 FORWARD LENGTH=418 >AT3G14930.2 | Symbols: HEME1 | Uroporphyrinogen decarboxylase | chr3:5020675-5022577 FORWARD LENGTH=418
AT3G14940.1	bpg2-VS-wt	0.501006	0.124975	0.00390138	0.0252034	None	| Symbols: ATPPC3, PPC3 | phosphoenolpyruvate carboxylase 3 | chr3:5025584-5029476 FORWARD LENGTH=968
AT3G14990.1	bpg2-VS-wt	0.641078	0.109193	0.00037376	0.00710915	Up	| Symbols: | Class I glutamine amidotransferase-like superfamily protein | chr3:5047510-5049621 FORWARD LENGTH=392
AT3G15000.1	bpg2-VS-wt	0.462333	0.107063	0.00255187	0.0195744	None	| Symbols: | cobalt ion binding | chr3:5050321-5052121 FORWARD LENGTH=395
AT3G15010.1	bpg2-VS-wt	0.199667	0.220151	0.406017	0.561522	None	| Symbols: | RNA-binding (RRM/RBD/RNP motifs) family protein | chr3:5052844-5054058 FORWARD LENGTH=404 >AT3G15010.2 | Symbols: | RNA-binding (RRM/RBD/RNP motifs) family protein | chr3:5052844-5054058 FORWARD LENGTH=404
AT3G15020.1	bpg2-VS-wt	0.355139	0.0677472	0.000781274	0.0101279	None	| Symbols: mMDH2 | Lactate/malate dehydrogenase family protein | chr3:5056139-5057941 FORWARD LENGTH=341
AT3G15090.1	bpg2-VS-wt	0.120213	0.124901	0.364	0.523472	None	| Symbols: | GroES-like zinc-binding alcohol dehydrogenase family protein | chr3:5076847-5078870 FORWARD LENGTH=366
AT3G15180.1	bpg2-VS-wt	0.406482	0.127007	0.0126036	0.0520886	None	| Symbols: | ARM repeat superfamily protein | chr3:5111952-5115803 FORWARD LENGTH=519
AT3G15190.1	bpg2-VS-wt	-1.31921	0.130982	8.04704e-06	0.000745117	Down	| Symbols: | chloroplast 30S ribosomal protein S20, putative | chr3:5116216-5117412 FORWARD LENGTH=202
AT3G15260.1	bpg2-VS-wt	0.515917	0.280766	0.103436	0.217847	None	| Symbols: | Protein phosphatase 2C family protein | chr3:5138842-5140242 FORWARD LENGTH=289 >AT3G15260.2 | Symbols: | Protein phosphatase 2C family protein | chr3:5138842-5140242 FORWARD LENGTH=289
AT3G15290.1	bpg2-VS-wt	0.626546	0.136929	0.00181219	0.0165531	Up	| Symbols: | 3-hydroxyacyl-CoA dehydrogenase family protein | chr3:5145054-5146613 FORWARD LENGTH=294
AT3G15351.1	bpg2-VS-wt	-0.30294	0.634023	0.679915	0.787196	None	| Symbols: | unknown protein; Has 50 Blast hits to 50 proteins in 16 species: Archae - 0; Bacteria - 0; Metazoa - 7; Fungi - 0; Plants - 43; Viruses - 0; Other Eukaryotes - 0 (source: NCBI BLink). | chr3:5176726-5177531 FORWARD LENGTH=165
AT3G15356.1	bpg2-VS-wt	0.00982764	0.124795	0.939165	0.964169	None	| Symbols: | Legume lectin family protein | chr3:5174603-5175418 REVERSE LENGTH=271
AT3G15360.1	bpg2-VS-wt	0.224231	0.118245	0.0945	0.205027	None	| Symbols: ATHM4, TRX-M4, ATM4 | thioredoxin M-type 4 | chr3:5188448-5189457 FORWARD LENGTH=193
AT3G15380.1	bpg2-VS-wt	-0.00863528	0.173479	0.96152	0.9743	None	| Symbols: | Plasma-membrane choline transporter family protein | chr3:5193319-5196435 FORWARD LENGTH=700
AT3G15520.1	bpg2-VS-wt	0.185851	0.125987	0.178406	0.317586	None	| Symbols: | Cyclophilin-like peptidyl-prolyl cis-trans isomerase family protein | chr3:5249739-5252432 REVERSE LENGTH=466
AT3G15590.1	bpg2-VS-wt	-0.212611	0.296854	0.494232	0.636026	None	| Symbols: | Tetratricopeptide repeat (TPR)-like superfamily protein | chr3:5275568-5277658 REVERSE LENGTH=610
AT3G15610.1	bpg2-VS-wt	0.548221	0.131616	0.00314222	0.0220182	None	| Symbols: | Transducin/WD40 repeat-like superfamily protein | chr3:5291076-5292796 REVERSE LENGTH=341
AT3G15640.1	bpg2-VS-wt	0.155725	0.125116	0.248488	0.402991	None	| Symbols: | Rubredoxin-like superfamily protein | chr3:5299273-5301371 FORWARD LENGTH=176
AT3G15670.1	bpg2-VS-wt	-0.211687	0.32227	0.529707	0.667325	None	| Symbols: | Late embryogenesis abundant protein (LEA) family protein | chr3:5310141-5310901 REVERSE LENGTH=225
AT3G15680.1	bpg2-VS-wt	-0.120112	0.337494	0.745476	0.835593	None	| Symbols: | Ran BP2/NZF zinc finger-like superfamily protein | chr3:5315437-5316048 FORWARD LENGTH=164
AT3G15710.1	bpg2-VS-wt	0.00654834	0.376997	0.986626	0.990447	None	| Symbols: | Peptidase S24/S26A/S26B/S26C family protein | chr3:5323564-5324785 REVERSE LENGTH=180
AT3G15730.1	bpg2-VS-wt	0.226478	0.127497	0.113583	0.232242	None	| Symbols: PLDALPHA1, PLD | phospholipase D alpha 1 | chr3:5330835-5333474 FORWARD LENGTH=810
AT3G15810.1	bpg2-VS-wt	0.425723	0.5056	0.447178	0.599268	None	| Symbols: | Protein of unknown function (DUF567) | chr3:5348054-5349178 REVERSE LENGTH=220
AT3G15840.1	bpg2-VS-wt	0.26596	0.126974	0.0695196	0.165056	None	| Symbols: PIFI | post-illumination chlorophyll fluorescence increase | chr3:5356782-5358418 REVERSE LENGTH=268
AT3G15850.1	bpg2-VS-wt	0.931328	0.148969	0.00153471	0.0151101	Up	| Symbols: FAD5, FADB, JB67, ADS3 | fatty acid desaturase 5 | chr3:5359087-5360998 FORWARD LENGTH=371
AT3G15950.1	bpg2-VS-wt	0.292165	0.0758698	0.00487152	0.0288801	None	| Symbols: NAI2 | DNA topoisomerase-related | chr3:5397783-5402610 REVERSE LENGTH=772
AT3G15980.1	bpg2-VS-wt	0.0216012	0.0844759	0.804627	0.878248	None	| Symbols: | Coatomer, beta' subunit | chr3:5411699-5418313 REVERSE LENGTH=909
AT3G16000.1	bpg2-VS-wt	-0.164454	0.3629	0.662467	0.773674	None	| Symbols: MFP1 | MAR binding filament-like protein 1 | chr3:5431041-5433613 REVERSE LENGTH=726
AT3G16050.1	bpg2-VS-wt	0.379837	0.288533	0.224488	0.37595	None	| Symbols: A37, ATPDX1.2, PDX1.2 | pyridoxine biosynthesis 1.2 | chr3:5444121-5445065 REVERSE LENGTH=314
AT3G16060.1	bpg2-VS-wt	-0.265921	0.47409	0.614028	0.73619	None	| Symbols: | ATP binding microtubule motor family protein | chr3:5447503-5451196 FORWARD LENGTH=684
AT3G16110.1	bpg2-VS-wt	0.141807	0.221897	0.540642	0.675629	None	| Symbols: ATPDIL1-6, ATPDI4, PDI4, PDIL1-6 | PDI-like 1-6 | chr3:5460955-5463666 REVERSE LENGTH=534
AT3G16170.1	bpg2-VS-wt	0.226478	0.123866	0.104891	0.219493	None	| Symbols: | AMP-dependent synthetase and ligase family protein | chr3:5476490-5480128 FORWARD LENGTH=544
AT3G16240.1	bpg2-VS-wt	0.383956	0.235821	0.142139	0.272574	None	| Symbols: DELTA-TIP, TIP2;1, DELTA-TIP1, AQP1, ATTIP2;1 | delta tonoplast integral protein | chr3:5505534-5506788 FORWARD LENGTH=250
AT3G16270.1	bpg2-VS-wt	0.144425	0.224257	0.537588	0.67376	None	| Symbols: | ENTH/VHS family protein | chr3:5513701-5516540 FORWARD LENGTH=690
AT3G16290.1	bpg2-VS-wt	0.148996	0.159403	0.377289	0.535281	None	| Symbols: EMB2083 | AAA-type ATPase family protein | chr3:5521187-5524995 REVERSE LENGTH=876
AT3G16370.1	bpg2-VS-wt	0.366528	0.307631	0.267621	0.423917	None	| Symbols: | GDSL-like Lipase/Acylhydrolase superfamily protein | chr3:5556928-5558351 FORWARD LENGTH=353
AT3G16400.1	bpg2-VS-wt	0.518538	0.0918109	0.000482604	0.00802071	None	| Symbols: ATMLP-470, NSP1, ATNSP1 | nitrile specifier protein 1 | chr3:5566516-5568330 FORWARD LENGTH=470 >AT3G16400.2 | Symbols: ATMLP-470 | nitrile specifier protein 1 | chr3:5566516-5568330 FORWARD LENGTH=470
AT3G16410.1	bpg2-VS-wt	0.202676	0.245158	0.432362	0.584652	None	| Symbols: NSP4 | nitrile specifier protein 4 | chr3:5572145-5574359 FORWARD LENGTH=619
AT3G16420.1	bpg2-VS-wt	0.539569	0.121737	0.00219041	0.0180809	None	| Symbols: PBP1, JAL30 | PYK10-binding protein 1 | chr3:5579560-5580674 FORWARD LENGTH=298 >AT3G16420.2 | Symbols: PBP1 | PYK10-binding protein 1 | chr3:5579560-5580674 FORWARD LENGTH=298 >AT3G16420.3 | Symbols: PBP1 | PYK10-binding protein 1 | chr3:5579560-5580674 FORWARD LENGTH=298
AT3G16430.1	bpg2-VS-wt	0.846979	0.402625	0.068548	0.16366	None	| Symbols: JAL31 | jacalin-related lectin 31 | chr3:5581830-5582959 FORWARD LENGTH=296 >AT3G16430.2 | Symbols: JAL31 | jacalin-related lectin 31 | chr3:5581830-5582959 FORWARD LENGTH=296
AT3G16450.1	bpg2-VS-wt	-0.0302803	0.203839	0.885585	0.927812	None	| Symbols: | Mannose-binding lectin superfamily protein | chr3:5588593-5589792 FORWARD LENGTH=300 >AT3G16450.2 | Symbols: | Mannose-binding lectin superfamily protein | chr3:5588593-5589792 FORWARD LENGTH=300 >AT3G16450.3 | Symbols: | Mannose-binding lectin superfamily protein | chr3:5588593-5589792 FORWARD LENGTH=300
AT3G16460.1	bpg2-VS-wt	0.266526	0.0949773	0.022977	0.0780415	None	| Symbols: | Mannose-binding lectin superfamily protein | chr3:5593029-5595522 FORWARD LENGTH=705 >AT3G16460.2 | Symbols: | Mannose-binding lectin superfamily protein | chr3:5593029-5595522 FORWARD LENGTH=705
AT3G16470.1	bpg2-VS-wt	-0.143393	0.474253	0.771167	0.854436	None	| Symbols: JR1 | Mannose-binding lectin superfamily protein | chr3:5596096-5597709 REVERSE LENGTH=451 >AT3G16470.2 | Symbols: JR1 | Mannose-binding lectin superfamily protein | chr3:5596096-5597709 REVERSE LENGTH=451
AT3G16480.1	bpg2-VS-wt	0.302189	0.122106	0.0384216	0.110326	None	| Symbols: MPPalpha | mitochondrial processing peptidase alpha subunit | chr3:5599906-5602716 FORWARD LENGTH=499
AT3G16520.1	bpg2-VS-wt	0.224191	0.149838	0.172965	0.311561	None	| Symbols: UGT88A1 | UDP-glucosyl transferase 88A1 | chr3:5618807-5620833 REVERSE LENGTH=451
AT3G16570.1	bpg2-VS-wt	0.421851	0.257709	0.15276	0.28653	None	| Symbols: RALF23, ATRALF23 | rapid alkalinization factor 23 | chr3:5644748-5645164 FORWARD LENGTH=138
AT3G16640.1	bpg2-VS-wt	-0.0673663	0.0981943	0.51207	0.651294	None	| Symbols: TCTP | translationally controlled tumor protein | chr3:5669709-5670729 REVERSE LENGTH=168
AT3G16857.1	bpg2-VS-wt	0.234345	0.330447	0.509904	0.649956	None	| Symbols: ARR1, RR1 | response regulator 1 | chr3:5756113-5758853 FORWARD LENGTH=669
AT3G16910.1	bpg2-VS-wt	0.284381	0.154113	0.102215	0.216234	None	| Symbols: AAE7, ACN1 | acyl-activating enzyme 7 | chr3:5773231-5775411 REVERSE LENGTH=569
AT3G16950.1	bpg2-VS-wt	1.02635	0.320834	0.0126312	0.0521171	Up	| Symbols: LPD1, ptlpd1 | lipoamide dehydrogenase 1 | chr3:5786761-5790383 REVERSE LENGTH=570
AT3G16990.1	bpg2-VS-wt	-0.0518852	0.301859	0.867796	0.916583	None	| Symbols: | Haem oxygenase-like, multi-helical | chr3:5795937-5796783 REVERSE LENGTH=221
AT3G17020.1	bpg2-VS-wt	0.331035	0.108837	0.0160255	0.0611713	None	| Symbols: | Adenine nucleotide alpha hydrolases-like superfamily protein | chr3:5802728-5804063 REVERSE LENGTH=163
AT3G17210.1	bpg2-VS-wt	0.477736	0.49874	0.36617	0.524591	None	| Symbols: ATHS1, HS1 | heat stable protein 1 | chr3:5882318-5882896 FORWARD LENGTH=109
AT3G17240.1	bpg2-VS-wt	0.207517	0.108294	0.091646	0.200344	None	| Symbols: mtLPD2 | lipoamide dehydrogenase 2 | chr3:5890278-5892166 REVERSE LENGTH=507 >AT3G17240.3 | Symbols: mtLPD2 | lipoamide dehydrogenase 2 | chr3:5890278-5892166 REVERSE LENGTH=507
AT3G17390.1	bpg2-VS-wt	0.448873	0.098135	0.00181614	0.0165531	None	| Symbols: MTO3, SAMS3, MAT4 | S-adenosylmethionine synthetase family protein | chr3:5952484-5953665 REVERSE LENGTH=393
AT3G17440.1	bpg2-VS-wt	0.287518	0.155832	0.102251	0.216234	None	| Symbols: NPSN13, ATNPSN13 | novel plant snare 13 | chr3:5969909-5972290 REVERSE LENGTH=269
AT3G17465.1	bpg2-VS-wt	0.133701	0.333373	0.702271	0.80422	None	| Symbols: RPL3P | ribosomal protein L3 plastid | chr3:5978059-5979572 REVERSE LENGTH=324
AT3G17520.1	bpg2-VS-wt	-0.791645	0.280239	0.025593	0.0841568	Down	| Symbols: | Late embryogenesis abundant protein (LEA) family protein | chr3:5999462-6000358 REVERSE LENGTH=298
AT3G17810.1	bpg2-VS-wt	0.43947	0.126127	0.00826671	0.0400863	None	| Symbols: PYD1 | pyrimidine 1 | chr3:6094279-6096289 FORWARD LENGTH=426
AT3G17820.1	bpg2-VS-wt	-0.00308415	0.106196	0.977542	0.985653	None	| Symbols: ATGSKB6, GLN1.3, GLN1;3 | glutamine synthetase 1.3 | chr3:6097503-6099408 FORWARD LENGTH=354
AT3G17840.1	bpg2-VS-wt	0.426527	0.279971	0.166145	0.303351	None	| Symbols: RLK902 | receptor-like kinase 902 | chr3:6106092-6108430 FORWARD LENGTH=647
AT3G17880.1	bpg2-VS-wt	0.0186004	0.690546	0.980957	0.986538	None	| Symbols: HIP, ATTDX, ATHIP2, TDX | tetraticopeptide domain-containing thioredoxin | chr3:6123534-6126113 FORWARD LENGTH=380
AT3G17940.1	bpg2-VS-wt	0.568483	0.179402	0.013219	0.0537188	None	| Symbols: | Galactose mutarotase-like superfamily protein | chr3:6143707-6145244 REVERSE LENGTH=341
AT3G17970.1	bpg2-VS-wt	0.322946	0.136528	0.0455704	0.123759	None	| Symbols: atToc64-III, TOC64-III | translocon at the outer membrane of chloroplasts 64-III | chr3:6148030-6151794 FORWARD LENGTH=589
AT3G18000.1	bpg2-VS-wt	-0.150307	0.132352	0.288972	0.448097	None	| Symbols: NMT1, XPL1, PEAMT | S-adenosyl-L-methionine-dependent methyltransferases superfamily protein | chr3:6154578-6157331 FORWARD LENGTH=491
AT3G18060.1	bpg2-VS-wt	0.140087	0.150275	0.378508	0.536058	None	| Symbols: | transducin family protein / WD-40 repeat family protein | chr3:6183880-6186788 FORWARD LENGTH=609
AT3G18080.1	bpg2-VS-wt	0.647337	0.413764	0.156328	0.290598	None	| Symbols: BGLU44 | B-S glucosidase 44 | chr3:6191586-6194124 FORWARD LENGTH=512
AT3G18130.1	bpg2-VS-wt	0.352832	0.121099	0.019482	0.0699539	None	| Symbols: RACK1C_AT | receptor for activated C kinase 1C | chr3:6211109-6212371 REVERSE LENGTH=326
AT3G18165.1	bpg2-VS-wt	0.317453	0.255224	0.253601	0.408387	None	| Symbols: MOS4 | modifier of snc1,4 | chr3:6223248-6225076 FORWARD LENGTH=253
AT3G18190.1	bpg2-VS-wt	-0.16904	0.387497	0.674198	0.783141	None	| Symbols: | TCP-1/cpn60 chaperonin family protein | chr3:6232226-6233836 FORWARD LENGTH=536
AT3G18260.1	bpg2-VS-wt	-0.210108	0.287181	0.491974	0.634169	None	| Symbols: | Reticulon family protein | chr3:6260328-6261504 REVERSE LENGTH=225
AT3G18295.1	bpg2-VS-wt	-0.284491	0.155479	0.104673	0.219327	None	| Symbols: | Protein of unknown function (DUF1639) | chr3:6281268-6282000 FORWARD LENGTH=216
AT3G18410.1	bpg2-VS-wt	0.238599	0.155314	0.163033	0.299698	None	| Symbols: | Complex I subunit NDUFS6 | chr3:6323203-6323761 FORWARD LENGTH=106 >AT3G18410.2 | Symbols: | Complex I subunit NDUFS6 | chr3:6323203-6323761 FORWARD LENGTH=106
AT3G18420.1	bpg2-VS-wt	0.597046	0.185978	0.0124185	0.0515663	Up	| Symbols: | Protein prenylyltransferase superfamily protein | chr3:6324771-6325721 REVERSE LENGTH=316
AT3G18430.1	bpg2-VS-wt	-0.177868	0.243377	0.485732	0.630737	None	| Symbols: | Calcium-binding EF-hand family protein | chr3:6326180-6327476 FORWARD LENGTH=175 >AT3G18430.2 | Symbols: | Calcium-binding EF-hand family protein | chr3:6326180-6327476 FORWARD LENGTH=175
AT3G18490.1	bpg2-VS-wt	0.0442985	0.0958591	0.656302	0.769711	None	| Symbols: | Eukaryotic aspartyl protease family protein | chr3:6349090-6350592 REVERSE LENGTH=500
AT3G18570.1	bpg2-VS-wt	0.123533	0.220813	0.591169	0.718456	None	| Symbols: | Oleosin family protein | chr3:6396072-6396572 REVERSE LENGTH=166
AT3G18600.1	bpg2-VS-wt	-1.06481	0.502618	0.0718783	0.168801	None	| Symbols: | P-loop containing nucleoside triphosphate hydrolases superfamily protein | chr3:6399724-6403007 REVERSE LENGTH=568
AT3G18680.1	bpg2-VS-wt	0.961956	0.492414	0.108177	0.223896	None	| Symbols: | Amino acid kinase family protein | chr3:6427533-6429520 FORWARD LENGTH=339
AT3G18740.1	bpg2-VS-wt	0.592594	0.176398	0.00994037	0.0450683	Up	| Symbols: | Ribosomal protein L7Ae/L30e/S12e/Gadd45 family protein | chr3:6453437-6453870 FORWARD LENGTH=112
AT3G18820.1	bpg2-VS-wt	0.117031	0.152733	0.465536	0.614343	None	| Symbols: ATRABG3F, ATRAB7B, RAB71, RABG3F, RAB7B | RAB GTPase homolog G3F | chr3:6484266-6486005 FORWARD LENGTH=206
AT3G18860.1	bpg2-VS-wt	0.141957	0.178003	0.448186	0.600205	None	| Symbols: | transducin family protein / WD-40 repeat family protein | chr3:6501774-6508352 FORWARD LENGTH=760
AT3G18890.1	bpg2-VS-wt	0.24366	0.154043	0.152361	0.286492	None	| Symbols: | NAD(P)-binding Rossmann-fold superfamily protein | chr3:6511169-6514729 FORWARD LENGTH=641
AT3G19130.1	bpg2-VS-wt	0.12159	0.102673	0.270303	0.426974	None	| Symbols: ATRBP47B, RBP47B | RNA-binding protein 47B | chr3:6611398-6613823 REVERSE LENGTH=435
AT3G19170.1	bpg2-VS-wt	0.686393	0.115478	0.000344318	0.00677474	Up	| Symbols: ATPREP1, ATZNMP, PREP1 | presequence protease 1 | chr3:6625578-6631874 REVERSE LENGTH=1080
AT3G19340.1	bpg2-VS-wt	0.440543	0.257264	0.13766	0.265423	None	| Symbols: | Protein of unknown function (DUF3754) | chr3:6701387-6704071 REVERSE LENGTH=487
AT3G19420.1	bpg2-VS-wt	0.427967	0.186513	0.0509003	0.132853	None	| Symbols: ATPEN2, PEN2 | PTEN 2 | chr3:6731824-6735354 FORWARD LENGTH=611
AT3G19450.1	bpg2-VS-wt	0.84332	0.20525	0.00339649	0.0230596	Up	| Symbols: CAD4, ATCAD4, CAD, CAD-C | GroES-like zinc-binding alcohol dehydrogenase family protein | chr3:6744859-6747005 FORWARD LENGTH=365
AT3G19480.1	bpg2-VS-wt	-0.127578	0.228613	0.594198	0.720336	None	| Symbols: | D-3-phosphoglycerate dehydrogenase | chr3:6752590-6754650 FORWARD LENGTH=588
AT3G19490.1	bpg2-VS-wt	-0.486453	0.245859	0.0952109	0.206167	None	| Symbols: ATNHD1, NHD1 | sodium:hydrogen antiporter 1 | chr3:6754875-6758127 REVERSE LENGTH=576
AT3G19760.1	bpg2-VS-wt	0.226074	0.111717	0.0776208	0.178157	None	| Symbols: EIF4A-III | eukaryotic initiation factor 4A-III | chr3:6863790-6866242 FORWARD LENGTH=408
AT3G19820.1	bpg2-VS-wt	0.0578186	0.0817701	0.499587	0.641643	None	| Symbols: DWF1, DIM, EVE1, DIM1, CBB1 | cell elongation protein / DWARF1 / DIMINUTO (DIM) | chr3:6879835-6881616 REVERSE LENGTH=561 >AT3G19820.2 | Symbols: DWF1, DIM, EVE1, DIM1, CBB1 | cell elongation protein / DWARF1 / DIMINUTO (DIM) | chr3:6879835-6881616 REVERSE LENGTH=561 >AT3G19820.3 | Symbols: DWF1 | cell elongation protein / DWARF1 / DIMINUTO (DIM) | chr3:6879835-6881616 REVERSE LENGTH=5…
AT3G19870.1	bpg2-VS-wt	-0.404164	0.225279	0.132769	0.258946	None	| Symbols: | unknown protein; Has 84 Blast hits to 64 proteins in 35 species: Archae - 0; Bacteria - 0; Metazoa - 31; Fungi - 0; Plants - 24; Viruses - 0; Other Eukaryotes - 29 (source: NCBI BLink). | chr3:6907481-6911115 FORWARD LENGTH=1090
AT3G19920.1	bpg2-VS-wt	0.993862	0.228322	0.00243579	0.0190217	Up	| Symbols: | unknown protein; BEST Arabidopsis thaliana protein match is: unknown protein (TAIR:AT5G64230.1); Has 217 Blast hits to 217 proteins in 16 species: Archae - 0; Bacteria - 2; Metazoa - 0; Fungi - 0; Plants - 215; Viruses - 0; Other Eukaryotes - 0 (source: NCBI BLink). | chr3:6929840-6931771 REVERSE LENGTH=416
AT3G19980.1	bpg2-VS-wt	0.780709	0.177977	0.00232823	0.0186325	Up	| Symbols: ATFYPP3, EMB2736, STPP, FYPP3 | flower-specific, phytochrome-associated protein phosphatase 3 | chr3:6962008-6964761 FORWARD LENGTH=303
AT3G20000.1	bpg2-VS-wt	0.0816507	0.082934	0.353692	0.514224	None	| Symbols: TOM40 | translocase of the outer mitochondrial membrane 40 | chr3:6967685-6970247 FORWARD LENGTH=309
AT3G20050.1	bpg2-VS-wt	0.104789	0.0479478	0.0603436	0.149588	None	| Symbols: ATTCP-1, TCP-1 | T-complex protein 1 alpha subunit | chr3:6998544-7002266 REVERSE LENGTH=545
AT3G20320.1	bpg2-VS-wt	0.314155	1.01263	0.764308	0.849255	None	| Symbols: TGD2 | trigalactosyldiacylglycerol2 | chr3:7087657-7089640 REVERSE LENGTH=381
AT3G20330.1	bpg2-VS-wt	0.245306	0.100176	0.040015	0.113342	None	| Symbols: PYRB | PYRIMIDINE B | chr3:7090354-7091904 REVERSE LENGTH=390
AT3G20370.1	bpg2-VS-wt	0.399325	0.108924	0.00634514	0.0343202	None	| Symbols: | TRAF-like family protein | chr3:7105481-7107079 FORWARD LENGTH=379
AT3G20390.1	bpg2-VS-wt	0.43593	0.0722859	0.000312557	0.00643139	None	| Symbols: | endoribonuclease L-PSP family protein | chr3:7110227-7111695 REVERSE LENGTH=187
AT3G20410.1	bpg2-VS-wt	0.216447	0.147157	0.179536	0.319112	None	| Symbols: CPK9 | calmodulin-domain protein kinase 9 | chr3:7116388-7118824 FORWARD LENGTH=541
AT3G20440.2	bpg2-VS-wt	0.831734	0.190583	0.00329747	0.0227777	Up	| Symbols: EMB2729, BE1 | Alpha amylase family protein | chr3:7123603-7130364 REVERSE LENGTH=899
AT3G20630.1	bpg2-VS-wt	0.522812	0.0742034	0.000107632	0.00370425	None	| Symbols: UBP14, TTN6, ATUBP14, PER1 | ubiquitin-specific protease 14 | chr3:7203001-7208340 REVERSE LENGTH=797
AT3G20790.1	bpg2-VS-wt	0.215497	0.0878312	0.0397171	0.112662	None	| Symbols: | NAD(P)-binding Rossmann-fold superfamily protein | chr3:7268802-7271099 FORWARD LENGTH=355
AT3G20800.1	bpg2-VS-wt	0.224885	0.133528	0.136019	0.263093	None	| Symbols: | Cell differentiation, Rcd1-like protein | chr3:7271412-7273897 REVERSE LENGTH=316
AT3G20810.1	bpg2-VS-wt	0.436382	0.0892761	0.00121201	0.0132031	None	| Symbols: JMJD5 | 2-oxoglutarate (2OG) and Fe(II)-dependent oxygenase superfamily protein | chr3:7275814-7278144 FORWARD LENGTH=418
AT3G20820.1	bpg2-VS-wt	0.570273	0.180342	0.013351	0.0540854	None	| Symbols: | Leucine-rich repeat (LRR) family protein | chr3:7280930-7282027 FORWARD LENGTH=365
AT3G20920.1	bpg2-VS-wt	0.129557	0.203284	0.544189	0.678682	None	| Symbols: | translocation protein-related | chr3:7328763-7330698 REVERSE LENGTH=365
AT3G20970.1	bpg2-VS-wt	0.290506	0.207312	0.210671	0.358911	None	| Symbols: NFU4, ATNFU2 | NFU domain protein 4 | chr3:7348277-7350069 FORWARD LENGTH=283
AT3G21110.1	bpg2-VS-wt	1.09791	0.292342	0.00711605	0.0364985	Up	| Symbols: PUR7, PURC, ATPURC | purin 7 | chr3:7402696-7405273 REVERSE LENGTH=411 >AT3G21110.2 | Symbols: PUR7, PURC | purin 7 | chr3:7402696-7405273 REVERSE LENGTH=411
AT3G21140.1	bpg2-VS-wt	0.276227	0.328243	0.432304	0.584652	None	| Symbols: | Pyridoxamine 5'-phosphate oxidase family protein | chr3:7409696-7412086 REVERSE LENGTH=387
AT3G21200.1	bpg2-VS-wt	0.945666	0.202003	0.00157892	0.015351	Up	| Symbols: PGR7 | proton gradient regulation 7 | chr3:7436091-7437845 FORWARD LENGTH=317
AT3G21215.1	bpg2-VS-wt	-1.5442	1.11241	0.207663	0.35499	None	| Symbols: | RNA-binding (RRM/RBD/RNP motifs) family protein | chr3:7442873-7445231 REVERSE LENGTH=339
AT3G21250.1	bpg2-VS-wt	0.568118	0.403245	0.208532	0.356005	None	| Symbols: ATMRP6, MRP6, ABCC8 | multidrug resistance-associated protein 6 | chr3:7457668-7463261 REVERSE LENGTH=1453
AT3G21370.1	bpg2-VS-wt	0.553403	0.39697	0.205949	0.352835	None	| Symbols: BGLU19 | beta glucosidase 19 | chr3:7524286-7527579 REVERSE LENGTH=527
AT3G21380.1	bpg2-VS-wt	0.233271	0.419968	0.595884	0.721479	None	| Symbols: | Mannose-binding lectin superfamily protein | chr3:7528478-7530457 FORWARD LENGTH=460
AT3G21560.1	bpg2-VS-wt	0.228307	0.365458	0.549556	0.682819	None	| Symbols: UGT84A2 | UDP-Glycosyltransferase superfamily protein | chr3:7595884-7597374 FORWARD LENGTH=496
AT3G21720.1	bpg2-VS-wt	0.743106	0.16448	0.0019553	0.0174008	Up	| Symbols: ICL | isocitrate lyase | chr3:7652789-7655873 REVERSE LENGTH=576
AT3G21750.1	bpg2-VS-wt	0.642395	0.150194	0.0026981	0.0200629	Up	| Symbols: UGT71B1 | UDP-glucosyl transferase 71B1 | chr3:7664565-7665986 FORWARD LENGTH=473
AT3G21770.1	bpg2-VS-wt	-0.0965903	0.281536	0.75417	0.841621	None	| Symbols: | Peroxidase superfamily protein | chr3:7673345-7674661 FORWARD LENGTH=329
AT3G21790.1	bpg2-VS-wt	1.43886	0.201216	0.00563167	0.03188	Up	| Symbols: | UDP-Glycosyltransferase superfamily protein | chr3:7676927-7678414 REVERSE LENGTH=495
AT3G21865.1	bpg2-VS-wt	0.0516933	0.230928	0.830301	0.892508	None	| Symbols: PEX22 | peroxin 22 | chr3:7701308-7703218 REVERSE LENGTH=283
AT3G22110.1	bpg2-VS-wt	0.36081	0.0841538	0.00266032	0.0199772	None	| Symbols: PAC1 | 20S proteasome alpha subunit C1 | chr3:7792819-7793571 REVERSE LENGTH=250
AT3G22170.1	bpg2-VS-wt	-0.0945599	0.143115	0.527353	0.666108	None	| Symbols: FHY3 | far-red elongated hypocotyls 3 | chr3:7822359-7825414 REVERSE LENGTH=839 >AT3G22170.2 | Symbols: FHY3 | far-red elongated hypocotyls 3 | chr3:7822359-7825414 REVERSE LENGTH=839
AT3G22200.1	bpg2-VS-wt	0.0146245	0.246129	0.954077	0.971056	None	| Symbols: POP2, GABA-T, HER1 | Pyridoxal phosphate (PLP)-dependent transferases superfamily protein | chr3:7835286-7838863 FORWARD LENGTH=504
AT3G22270.1	bpg2-VS-wt	-0.780561	0.513461	0.370415	0.529723	None	| Symbols: | Topoisomerase II-associated protein PAT1 | chr3:7874480-7877857 FORWARD LENGTH=782
AT3G22300.1	bpg2-VS-wt	0.242145	0.219641	0.306718	0.466241	None	| Symbols: RPS10 | ribosomal protein S10 | chr3:7885737-7886613 FORWARD LENGTH=241
AT3G22310.1	bpg2-VS-wt	-1.63832	0.478928	0.0188217	0.0685372	Down	| Symbols: PMH1, ATRH9 | putative mitochondrial RNA helicase 1 | chr3:7887382-7889806 FORWARD LENGTH=610
AT3G22330.1	bpg2-VS-wt	0.162388	0.14037	0.280704	0.438984	None	| Symbols: PMH2, ATRH53 | putative mitochondrial RNA helicase 2 | chr3:7892641-7895145 FORWARD LENGTH=616
AT3G22425.1	bpg2-VS-wt	0.634872	0.14295	0.00216446	0.0180809	Up	| Symbols: IGPD, HISN5A | imidazoleglycerol-phosphate dehydratase | chr3:7951110-7952537 FORWARD LENGTH=264
AT3G22460.1	bpg2-VS-wt	-0.246086	0.17494	0.197158	0.34108	None	| Symbols: OASA2 | O-acetylserine (thiol) lyase (OAS-TL) isoform A2 | chr3:7963855-7965751 FORWARD LENGTH=305
AT3G22480.1	bpg2-VS-wt	-0.57844	0.369616	0.192641	0.335655	None	| Symbols: PDF2 | prefoldin 2 | chr3:7969080-7969526 FORWARD LENGTH=148 >AT3G22480.2 | Symbols: PDF2 | prefoldin 2 | chr3:7969080-7969526 FORWARD LENGTH=148
AT3G22520.1	bpg2-VS-wt	0.329807	0.28588	0.286506	0.44551	None	| Symbols: | unknown protein; INVOLVED IN: biological_process unknown; LOCATED IN: chloroplast stroma, chloroplast, chloroplast envelope; EXPRESSED IN: 24 plant structures; EXPRESSED DURING: 13 growth stages; BEST Arabidopsis thaliana protein match is: unknown protein (TAIR:AT4G14840.1); Has 717 Blast hits to 703 proteins in 179 species: Archae - 14; Bacteria - 134; Metazoa - 141; Fungi - 74; Pla…
AT3G22630.1	bpg2-VS-wt	0.331367	0.161379	0.0741222	0.172922	None	| Symbols: PBD1, PRCGB | 20S proteasome beta subunit D1 | chr3:8009709-8010774 REVERSE LENGTH=204
AT3G22640.1	bpg2-VS-wt	0.406196	0.207577	0.086077	0.191446	None	| Symbols: PAP85 | cupin family protein | chr3:8011902-8013883 REVERSE LENGTH=486
AT3G22845.1	bpg2-VS-wt	0.21098	0.01354	0.0408002	0.11498	None	| Symbols: | emp24/gp25L/p24 family/GOLD family protein | chr3:8087373-8088550 FORWARD LENGTH=214
AT3G22890.1	bpg2-VS-wt	0.14623	0.268446	0.602854	0.727516	None	| Symbols: APS1 | ATP sulfurylase 1 | chr3:8112837-8114734 FORWARD LENGTH=463
AT3G22960.1	bpg2-VS-wt	0.356147	0.0921279	0.00476964	0.0286695	None	| Symbols: PKP1, PKP-ALPHA | Pyruvate kinase family protein | chr3:8139369-8141771 FORWARD LENGTH=596
AT3G22980.1	bpg2-VS-wt	-0.0743927	0.256556	0.799141	0.873336	None	| Symbols: | Ribosomal protein S5/Elongation factor G/III/V family protein | chr3:8160269-8163316 REVERSE LENGTH=1015
AT3G23300.1	bpg2-VS-wt	0.16912	0.169749	0.348284	0.509968	None	| Symbols: | S-adenosyl-L-methionine-dependent methyltransferases superfamily protein | chr3:8333521-8335902 FORWARD LENGTH=611
AT3G23390.1	bpg2-VS-wt	0.186243	0.18604	0.346097	0.508215	None	| Symbols: | Zinc-binding ribosomal protein family protein | chr3:8375427-8376224 FORWARD LENGTH=105 >AT4G14320.1 | Symbols: | Zinc-binding ribosomal protein family protein | chr4:8242684-8243805 REVERSE LENGTH=105
AT3G23400.1	bpg2-VS-wt	0.462737	0.0556179	3.28936e-05	0.00167943	None	| Symbols: FIB4 | Plastid-lipid associated protein PAP / fibrillin family protein | chr3:8376636-8378225 REVERSE LENGTH=284
AT3G23450.1	bpg2-VS-wt	1.08119	0.291962	0.0100501	0.0453422	Up	| Symbols: | unknown protein; FUNCTIONS IN: molecular_function unknown; INVOLVED IN: biological_process unknown; LOCATED IN: endomembrane system; EXPRESSED IN: 14 plant structures; EXPRESSED DURING: 8 growth stages; Has 694543 Blast hits to 47111 proteins in 2535 species: Archae - 1794; Bacteria - 163056; Metazoa - 258989; Fungi - 49151; Plants - 70496; Viruses - 8919; Other Eukaryotes - 142138 (…
AT3G23490.1	bpg2-VS-wt	0.39597	0.091899	0.002585	0.0196349	None	| Symbols: CYN | cyanase | chr3:8423238-8424415 REVERSE LENGTH=168
AT3G23530.1	bpg2-VS-wt	0.772216	0.375827	0.0789795	0.180403	None	| Symbols: | Cyclopropane-fatty-acyl-phospholipid synthase | chr3:8437472-8442597 FORWARD LENGTH=867
AT3G23570.1	bpg2-VS-wt	0.110524	0.157251	0.502087	0.64379	None	| Symbols: | alpha/beta-Hydrolases superfamily protein | chr3:8458052-8459608 REVERSE LENGTH=239
AT3G23580.1	bpg2-VS-wt	0.0252816	0.196343	0.900724	0.937702	None	| Symbols: RNR2, RNR2A | ribonucleotide reductase 2A | chr3:8460261-8462574 FORWARD LENGTH=341
AT3G23600.1	bpg2-VS-wt	0.211427	0.101698	0.0712282	0.168188	None	| Symbols: | alpha/beta-Hydrolases superfamily protein | chr3:8473833-8475655 FORWARD LENGTH=239
AT3G23620.1	bpg2-VS-wt	-0.477528	0.232518	0.0740789	0.172922	None	| Symbols: | Ribosomal RNA processing Brix domain protein | chr3:8480147-8481873 FORWARD LENGTH=314
AT3G23640.1	bpg2-VS-wt	0.194413	0.324436	0.609856	0.733147	None	| Symbols: HGL1 | heteroglycan glucosidase 1 | chr3:8502355-8509358 FORWARD LENGTH=991 >AT3G23640.2 | Symbols: HGL1 | heteroglycan glucosidase 1 | chr3:8502355-8509358 FORWARD LENGTH=991
[truncated: 1,903 more rows]

## Sheet: us10c-1 vs. WT
Protein	Label	log2FC	SE	pvalue	adj_pvalue	Class	Description
AT1G01050.1	s10-VS-wt	0.356917	0.141646	0.035821	0.107078	None	| Symbols: AtPPa1, PPa1 | pyrophosphorylase 1 | chr1:31382-32670 REVERSE LENGTH=212
AT1G01080.1	s10-VS-wt	0.350752	0.0747435	0.001556	0.0182759	None	| Symbols: | RNA-binding (RRM/RBD/RNP motifs) family protein | chr1:45503-46789 REVERSE LENGTH=293
AT1G01090.1	s10-VS-wt	0.567308	0.0908875	0.000247885	0.00803353	None	| Symbols: PDH-E1 ALPHA | pyruvate dehydrogenase E1 alpha | chr1:47705-49166 REVERSE LENGTH=428
AT1G01100.1	s10-VS-wt	-0.376919	0.183191	0.0736435	0.171196	None	| Symbols: | 60S acidic ribosomal protein family | chr1:50284-50954 REVERSE LENGTH=112 >AT1G01100.2 | Symbols: | 60S acidic ribosomal protein family | chr1:50284-50954 REVERSE LENGTH=112 >AT1G01100.4 | Symbols: | 60S acidic ribosomal protein family | chr1:50284-50954 REVERSE LENGTH=112
AT1G01300.1	s10-VS-wt	0.263585	0.132143	0.0811806	0.18361	None	| Symbols: | Eukaryotic aspartyl protease family protein | chr1:117065-118522 FORWARD LENGTH=485
AT1G01320.1	s10-VS-wt	0.219128	0.0835897	0.0305806	0.097482	None	| Symbols: | Tetratricopeptide repeat (TPR)-like superfamily protein | chr1:121582-130099 REVERSE LENGTH=1797
AT1G01620.1	s10-VS-wt	0.847334	0.179182	0.00148505	0.0179918	Up	| Symbols: PIP1C, TMP-B, PIP1;3 | plasma membrane intrinsic protein 1C | chr1:225986-227176 REVERSE LENGTH=286
AT1G01710.1	s10-VS-wt	0.383898	0.266152	0.187171	0.325377	None	| Symbols: | Acyl-CoA thioesterase family protein | chr1:262950-266029 FORWARD LENGTH=427
AT1G01790.1	s10-VS-wt	0.961875	0.172935	0.000849064	0.0130224	Up	| Symbols: KEA1, ATKEA1 | K+ efflux antiporter 1 | chr1:284781-290869 FORWARD LENGTH=1193
AT1G01800.1	s10-VS-wt	0.723178	0.209841	0.00874205	0.0446618	Up	| Symbols: | NAD(P)-binding Rossmann-fold superfamily protein | chr1:293396-294888 FORWARD LENGTH=295
AT1G01900.1	s10-VS-wt	-0.21443	0.1954	0.3044	0.452009	None	| Symbols: ATSBT1.1, SBTI1.1 | subtilase family protein | chr1:310332-313011 FORWARD LENGTH=774
AT1G01910.1	s10-VS-wt	0.344545	0.194435	0.114332	0.231581	None	| Symbols: | P-loop containing nucleoside triphosphate hydrolases superfamily protein | chr1:313595-315831 REVERSE LENGTH=353 >AT1G01910.2 | Symbols: | P-loop containing nucleoside triphosphate hydrolases superfamily protein | chr1:313595-315831 REVERSE LENGTH=353 >AT1G01910.4 | Symbols: | P-loop containing nucleoside triphosphate hydrolases superfamily protein | chr1:313595-315831 REVERSE LENGTH…
AT1G01940.1	s10-VS-wt	0.382154	0.259277	0.236937	0.380764	None	| Symbols: | Cyclophilin-like peptidyl-prolyl cis-trans isomerase family protein | chr1:323082-324719 FORWARD LENGTH=160
AT1G01960.1	s10-VS-wt	0.144025	0.212695	0.523552	0.655113	None	| Symbols: EDA10 | SEC7-like guanine nucleotide exchange family protein | chr1:330830-337582 REVERSE LENGTH=1750
AT1G01970.1	s10-VS-wt	0.386176	0.180424	0.0647376	0.157451	None	| Symbols: | Tetratricopeptide repeat (TPR)-like superfamily protein | chr1:338538-339905 FORWARD LENGTH=409
AT1G02090.1	s10-VS-wt	-0.0890554	0.25344	0.734373	0.816985	None	| Symbols: FUS5, CSN7, COP15, ATCSN7 | Proteasome component (PCI) domain protein | chr1:387479-389568 REVERSE LENGTH=260
AT1G02130.1	s10-VS-wt	-0.0913176	0.238769	0.713474	0.802935	None	| Symbols: ATRAB1B, ARA5, ARA-5, ATRABD2A, RABD2A, RA-5 | RAS 5 | chr1:400350-401788 REVERSE LENGTH=203
AT1G02140.1	s10-VS-wt	0.142931	0.145421	0.358411	0.504878	None	| Symbols: MEE63, MAGO, HAP1 | mago nashi family protein | chr1:403467-404401 REVERSE LENGTH=150
AT1G02150.1	s10-VS-wt	0.480714	0.135497	0.00753384	0.0413245	None	| Symbols: | Tetratricopeptide repeat (TPR)-like superfamily protein | chr1:408779-410433 FORWARD LENGTH=524
AT1G02280.1	s10-VS-wt	0.344928	0.18577	0.100432	0.213548	None	| Symbols: TOC33, ATTOC33, PPI1 | translocon at the outer envelope membrane of chloroplasts 33 | chr1:448665-450246 REVERSE LENGTH=297 >AT1G02280.2 | Symbols: TOC33, ATTOC33, PPI1 | translocon at the outer envelope membrane of chloroplasts 33 | chr1:448665-450246 REVERSE LENGTH=297
AT1G02500.1	s10-VS-wt	0.521349	0.186743	0.0234931	0.0820895	None	| Symbols: SAM1, SAM-1, MAT1, AtSAM1 | S-adenosylmethionine synthetase 1 | chr1:519037-520218 FORWARD LENGTH=393 >AT1G02500.2 | Symbols: SAM1, SAM-1, MAT1, AtSAM1 | S-adenosylmethionine synthetase 1 | chr1:519037-520218 FORWARD LENGTH=393
AT1G02560.1	s10-VS-wt	-0.0314726	0.185377	0.869401	0.91307	None	| Symbols: CLPP5, NCLPP5, NCLPP1 | nuclear encoded CLP protease 5 | chr1:538000-539805 FORWARD LENGTH=298
AT1G02640.1	s10-VS-wt	0.0834233	0.175311	0.646898	0.753455	None	| Symbols: BXL2, ATBXL2 | beta-xylosidase 2 | chr1:564293-567580 FORWARD LENGTH=768
AT1G02690.1	s10-VS-wt	-0.501617	0.389909	0.234248	0.37879	None	| Symbols: IMPA-6 | importin alpha isoform 6 | chr1:584397-587036 FORWARD LENGTH=538
AT1G02730.1	s10-VS-wt	0.322004	0.150074	0.064211	0.156366	None	| Symbols: ATCSLD5, CSLD5, SOS6 | cellulose synthase-like D5 | chr1:594697-598473 REVERSE LENGTH=1181
AT1G02780.1	s10-VS-wt	0.537391	0.252844	0.0869107	0.193805	None	| Symbols: emb2386 | Ribosomal protein L19e family protein | chr1:608120-609391 REVERSE LENGTH=214
AT1G02816.1	s10-VS-wt	0.0528829	0.108989	0.640533	0.748958	None	| Symbols: | Protein of unknown function, DUF538 | chr1:621637-622137 FORWARD LENGTH=166
AT1G02880.2	s10-VS-wt	0.301464	0.238647	0.24208	0.386632	None	| Symbols: TPK1 | thiamin pyrophosphokinase1 | chr1:643063-644476 REVERSE LENGTH=264
AT1G02910.1	s10-VS-wt	0.263057	0.208494	0.2426	0.386986	None	| Symbols: LPA1 | tetratricopeptide repeat (TPR)-containing protein | chr1:655749-658125 REVERSE LENGTH=453
AT1G02930.1	s10-VS-wt	1.16047	0.196636	0.000361096	0.00921841	Up	| Symbols: ATGSTF6, GST1, ERD11, ATGSTF3, GSTF6, ATGST1 | glutathione S-transferase 6 | chr1:661363-662191 REVERSE LENGTH=208 >AT1G02930.2 | Symbols: GSTF6 | glutathione S-transferase 6 | chr1:661363-662191 REVERSE LENGTH=208
AT1G03090.2	s10-VS-wt	-0.170175	0.238393	0.526851	0.658183	None	| Symbols: MCCA | methylcrotonyl-CoA carboxylase alpha chain, mitochondrial / 3-methylcrotonyl-CoA carboxylase 1 (MCCA) | chr1:739715-743819 FORWARD LENGTH=734
AT1G03100.1	s10-VS-wt	-0.405279	0.105307	0.0309708	0.0981348	None	| Symbols: | Pentatricopeptide repeat (PPR) superfamily protein | chr1:744026-746407 REVERSE LENGTH=793
AT1G03130.1	s10-VS-wt	-0.563704	0.0696606	4.02088e-05	0.00478576	None	| Symbols: PSAD-2 | photosystem I subunit D-2 | chr1:753528-754142 REVERSE LENGTH=204
AT1G03160.1	s10-VS-wt	1.14335	0.196528	0.000397053	0.00938554	Up	| Symbols: FZL | FZO-like | chr1:761321-766053 FORWARD LENGTH=912
AT1G03220.1	s10-VS-wt	0.33436	0.206865	0.144688	0.273019	None	| Symbols: | Eukaryotic aspartyl protease family protein | chr1:787143-788444 FORWARD LENGTH=433
AT1G03230.1	s10-VS-wt	0.437162	0.10292	0.00280838	0.0238467	None	| Symbols: | Eukaryotic aspartyl protease family protein | chr1:790110-791414 FORWARD LENGTH=434
AT1G03300.1	s10-VS-wt	0.675637	0.405276	0.134052	0.257955	None	| Symbols: ATDUF1, DUF1 | DOMAIN OF UNKNOWN FUNCTION 724 1 | chr1:811033-813086 REVERSE LENGTH=670
AT1G03380.1	s10-VS-wt	0.359962	0.334594	0.317684	0.46394	None	| Symbols: ATATG18G, ATG18G | homolog of yeast autophagy 18 (ATG18) G | chr1:836155-840362 FORWARD LENGTH=959
AT1G03475.1	s10-VS-wt	0.232345	0.0895354	0.031864	0.0996133	None	| Symbols: LIN2, HEMF1, ATCPO-I | Coproporphyrinogen III oxidase | chr1:869302-871175 REVERSE LENGTH=386
AT1G03630.1	s10-VS-wt	0.201311	0.421734	0.645888	0.753181	None	| Symbols: POR C, PORC | protochlorophyllide oxidoreductase C | chr1:907699-909245 FORWARD LENGTH=401
AT1G03680.1	s10-VS-wt	-0.186961	0.253658	0.482141	0.61985	None	| Symbols: ATHM1, TRX-M1, ATM1, THM1 | thioredoxin M-type 1 | chr1:916990-917865 REVERSE LENGTH=179
AT1G03760.1	s10-VS-wt	0.594743	0.45936	0.265097	0.412385	None	| Symbols: | Prefoldin chaperone subunit family protein | chr1:941211-943320 REVERSE LENGTH=391
AT1G03860.1	s10-VS-wt	0.0264398	0.18141	0.887727	0.923583	None	| Symbols: ATPHB2, PHB2 | prohibitin 2 | chr1:979611-981157 REVERSE LENGTH=286 >AT1G03860.3 | Symbols: ATPHB2, PHB2 | prohibitin 2 | chr1:979611-981157 REVERSE LENGTH=286
AT1G03870.1	s10-VS-wt	0.550073	0.349338	0.153993	0.285103	None	| Symbols: FLA9 | FASCICLIN-like arabinoogalactan 9 | chr1:982625-983368 REVERSE LENGTH=247
AT1G03880.1	s10-VS-wt	-1.31952	0.245715	0.000669482	0.0113554	Down	| Symbols: CRU2, CRB | cruciferin 2 | chr1:985786-987916 FORWARD LENGTH=455
AT1G03890.1	s10-VS-wt	-1.27723	0.17134	7.23442e-05	0.0048508	Down	| Symbols: | RmlC-like cupins superfamily protein | chr1:989250-990908 FORWARD LENGTH=451
AT1G03900.1	s10-VS-wt	0.204435	0.232513	0.419513	0.563942	None	| Symbols: ATNAP4, NAP4 | non-intrinsic ABC protein 4 | chr1:991252-992852 FORWARD LENGTH=272
AT1G04040.1	s10-VS-wt	0.376168	0.112911	0.0103604	0.0499898	None	| Symbols: | HAD superfamily, subfamily IIIB acid phosphatase | chr1:1042564-1043819 REVERSE LENGTH=271
AT1G04080.1	s10-VS-wt	0.738262	0.203168	0.00664876	0.0381936	Up	| Symbols: PRP39 | Tetratricopeptide repeat (TPR)-like superfamily protein | chr1:1051803-1056550 FORWARD LENGTH=768
AT1G04120.1	s10-VS-wt	0.103009	0.210776	0.650629	0.756215	None	| Symbols: ATMRP5, MRP5, ATABCC5, ABCC5 | multidrug resistance-associated protein 5 | chr1:1064848-1070396 REVERSE LENGTH=1514
AT1G04170.1	s10-VS-wt	0.194851	0.0939455	0.071772	0.169212	None	| Symbols: EIF2 GAMMA | eukaryotic translation initiation factor 2 gamma subunit | chr1:1097423-1099702 FORWARD LENGTH=465
AT1G04190.1	s10-VS-wt	0.540084	0.185135	0.0193728	0.0730305	None	| Symbols: TPR3 | Tetratricopeptide repeat (TPR)-like superfamily protein | chr1:1106617-1108557 REVERSE LENGTH=328
AT1G04270.1	s10-VS-wt	-0.69488	0.610079	0.287658	0.436584	None	| Symbols: RPS15 | cytosolic ribosomal protein S15 | chr1:1141852-1142960 REVERSE LENGTH=152
[truncated: 3,849 more rows]

## Sheet: bpg2 us10c vs. WT
Protein	Label	log2FC	SE	pvalue	adj_pvalue	Class	Description
[truncated: 3,846 more rows]
