# Supplementary material for: The uS10c-BPG2 module mediates ribosomal RNA processing in chloroplast nucleoids
Source: Nucleic Acids Res. 2024 Apr 30;52(13):7893–909. doi: 10.1093/nar/gkae339 (PMC11260468; doi:10.1093/nar/gkae339)
Supplement: gkae339_Supplemental_Files [file gkae339_supplemental_files.zip › Supplementary Dataset S2.xlsx]

## Sheet: Sheet1
Dataset S2. Relative accumulation levels of plastid-encoded proteins in bpg2-2, us10c-1/+, and bpg2 us10c/+.
Protein ID	Description	Log2FC(bpg2-2 vs. WT)	Log2FC(us10c/+ vs. WT)	Log2FC(bpg2 us10c/+ vs. WT)
ATCG00020.1	| Symbols: PSBA | photosystem II reaction center protein A | chrC:383-1444 REVERSE LENGTH=353	-2.18435	-0.449	-3.72
ATCG00065.1	| Symbols: RPS12A, RPS12 | ribosomal protein S12A | chrC:69611-69724 REVERSE LENGTH=123 >ATCG00905.1 | Symbols: RPS12C, RPS12 | ribosomal protein S12C | chrC:97999-98793 REVERSE LENGTH=123 >ATCG01230.1 | Symbols: RPS12B, RPS12 | ribosomal protein S12B | chrC:139856-140650 FORWARD LENGTH=123	-1.59188	-0.52	-2.96
ATCG00120.1	| Symbols: ATPA | ATP synthase subunit alpha | chrC:9938-11461 REVERSE LENGTH=507	-1.23539	-0.106	-2.49
ATCG00130.1	| Symbols: ATPF | ATPase, F0 complex, subunit B/B', bacterial/chloroplast | chrC:11529-12798 REVERSE LENGTH=184	-1.01505	-0.458	-2.75
ATCG00150.1	| Symbols: ATPI | ATPase, F0 complex, subunit A protein | chrC:14021-14770 REVERSE LENGTH=249	-1.46941	-0.653	-2.17
ATCG00160.1	| Symbols: RPS2 | ribosomal protein S2 | chrC:15013-15723 REVERSE LENGTH=236	-1.79085	-0.449	-3.05
ATCG00170.1	| Symbols: RPOC2 | DNA-directed RNA polymerase family protein | chrC:15938-20068 REVERSE LENGTH=1376	-0.132264	-0.144	-0.915
ATCG00180.1	| Symbols: RPOC1 | DNA-directed RNA polymerase family protein | chrC:20251-23084 REVERSE LENGTH=680	0.527589	0.218	-0.113
ATCG00190.1	| Symbols: RPOB | RNA polymerase subunit beta | chrC:23111-26329 REVERSE LENGTH=1072	-0.145437		-1.16
ATCG00270.1	| Symbols: PSBD | photosystem II reaction center protein D | chrC:32711-33772 FORWARD LENGTH=353	-2.20302	-0.513	-3.91
ATCG00280.1	| Symbols: PSBC | photosystem II reaction center protein C | chrC:33720-35141 FORWARD LENGTH=473	-2.10814	-0.517	-3.46
ATCG00340.1	| Symbols: PSAB | Photosystem I, PsaA/PsaB protein | chrC:37375-39579 REVERSE LENGTH=734	-2.80162	-0.696	-4.18
ATCG00350.1	| Symbols: PSAA | Photosystem I, PsaA/PsaB protein | chrC:39605-41857 REVERSE LENGTH=750	-2.52961	-0.647	-4.02
ATCG00360.1	| Symbols: YCF3 | Tetratricopeptide repeat (TPR)-like superfamily protein | chrC:42584-43751 REVERSE LENGTH=126	-1.17865	-0.993
ATCG00380.1	| Symbols: RPS4 | chloroplast ribosomal protein S4 | chrC:45223-45828 REVERSE LENGTH=201	-1.7267	-0.362	-2.65
ATCG00470.1	| Symbols: ATPE | ATP synthase epsilon chain | chrC:52265-52663 REVERSE LENGTH=132	-1.13861	-0.588	-2.84
ATCG00480.1	| Symbols: ATPB, PB | ATP synthase subunit beta | chrC:52660-54156 REVERSE LENGTH=498	-1.37125	-0.347	-2.47
ATCG00490.1	| Symbols: RBCL | ribulose-bisphosphate carboxylases | chrC:54958-56397 FORWARD LENGTH=479	-1.90912	-0.255	-3.38
ATCG00500.1	| Symbols: ACCD | acetyl-CoA carboxylase carboxyl transferase subunit beta | chrC:57075-58541 FORWARD LENGTH=488	-0.635883	-0.18	-1.14
ATCG00520.1	| Symbols: YCF4 | unfolded protein binding | chrC:59772-60326 FORWARD LENGTH=184	-0.705512	-0.502	-1.89
ATCG00540.1	| Symbols: PETA | photosynthetic electron transfer A | chrC:61657-62619 FORWARD LENGTH=320	-1.53046	-0.219	-2.81
ATCG00580.1	| Symbols: PSBE | photosystem II reaction center protein E | chrC:64071-64322 REVERSE LENGTH=83	-2.54396	-1.13	-4.47
ATCG00650.1	| Symbols: RPS18 | ribosomal protein S18 | chrC:67917-68222 FORWARD LENGTH=101	-0.616082	-0.0851	-1.47
ATCG00660.1	| Symbols: RPL20 | ribosomal protein L20 | chrC:68512-68865 REVERSE LENGTH=117	-0.497229	-0.364	-2.17
ATCG00670.1	| Symbols: CLPP1, PCLPP | plastid-encoded CLP P | chrC:69910-71882 REVERSE LENGTH=196	1.24065	0.324	0.369
ATCG00680.1	| Symbols: PSBB | photosystem II reaction center protein B | chrC:72371-73897 FORWARD LENGTH=508	-2.02732	-0.5	-3.45
ATCG00710.1	| Symbols: PSBH | photosystem II reaction center protein H | chrC:74485-74706 FORWARD LENGTH=73	-2.52928	-0.92
ATCG00720.1	| Symbols: PETB | photosynthetic electron transfer B | chrC:74841-76292 FORWARD LENGTH=215	-2.2678	-1.09	-3.84
ATCG00740.1	| Symbols: RPOA | RNA polymerase subunit alpha | chrC:77901-78890 REVERSE LENGTH=329	0.119516	-0.124	-0.866
ATCG00750.1	| Symbols: RPS11 | ribosomal protein S11 | chrC:78960-79376 REVERSE LENGTH=138	-1.54781	-0.432	-2.19
ATCG00770.1	| Symbols: RPS8 | ribosomal protein S8 | chrC:80068-80472 REVERSE LENGTH=134	-1.59872	-0.366	-2.49
ATCG00780.1	| Symbols: RPL14 | ribosomal protein L14 | chrC:80696-81064 REVERSE LENGTH=122	-0.299325	-0.295	-1.46
ATCG00790.1	| Symbols: RPL16 | ribosomal protein L16 | chrC:81189-82652 REVERSE LENGTH=135	-0.304924	-0.294	-1.68
ATCG00800.1	| Symbols: | structural constituent of ribosome | chrC:82826-83482 REVERSE LENGTH=218	-1.18491	-0.445	-2.26
ATCG00810.1	| Symbols: RPL22 | ribosomal protein L22 | chrC:83467-83949 REVERSE LENGTH=160	-0.08128	-0.26	-1.52
ATCG00820.1	| Symbols: RPS19 | ribosomal protein S19 | chrC:84005-84283 REVERSE LENGTH=92	-1.5296	-0.449	-2.49
ATCG00830.1	| Symbols: RPL2.1 | ribosomal protein L2 | chrC:84337-85843 REVERSE LENGTH=274 >ATCG01310.1 | Symbols: RPL2.2 | ribosomal protein L2 | chrC:152806-154312 FORWARD LENGTH=274	-0.491098	-0.305	-1.87
ATCG00840.1	| Symbols: RPL23.1, RPL23 | ribosomal protein L23.1 | chrC:85862-86143 REVERSE LENGTH=93 >ATCG01300.1 | Symbols: RPL23.2 | ribosomal protein L23 | chrC:152506-152787 FORWARD LENGTH=93	0.247045	0.0295	-1.16
ATCG00860.1	| Symbols: YCF2.1 | Chloroplast Ycf2;ATPase, AAA type, core | chrC:86474-93358 FORWARD LENGTH=2294 >ATCG01280.1 | Symbols: YCF2.2 | Chloroplast Ycf2;ATPase, AAA type, core | chrC:145291-152175 REVERSE LENGTH=2294		-0.871
ATCG00900.1	| Symbols: RPS7.1, RPS7 | Ribosomal protein S7p/S5e family protein | chrC:97478-97945 REVERSE LENGTH=155 >ATCG01240.1 | Symbols: RPS7.2 | ribosomal protein S7 | chrC:140704-141171 FORWARD LENGTH=155	-2.22874	-0.685	-4.86
ATCG01060.1	| Symbols: PSAC | iron-sulfur cluster binding;electron carriers;4 iron, 4 sulfur cluster binding | chrC:117318-117563 REVERSE LENGTH=81	-2.5282	-0.815	-4.35
ATCG01090.1	| Symbols: NDHI | NADPH dehydrogenases | chrC:119244-119762 REVERSE LENGTH=172	-1.97783	-0.254
ATCG01110.1	| Symbols: NDHH | NAD(P)H dehydrogenase subunit H | chrC:122011-123192 REVERSE LENGTH=393	-1.65201	-0.238
ATCG01120.1	| Symbols: RPS15 | chloroplast ribosomal protein S15 | chrC:123296-123562 REVERSE LENGTH=88	-1.69348	-0.407	-2.94
ATCG01130.1	| Symbols: YCF1.2 | Ycf1 protein | chrC:123884-129244 REVERSE LENGTH=1786	-0.134498	-0.251	-0.734
