# Supplementary material for: The uS10c-BPG2 module mediates ribosomal RNA processing in chloroplast nucleoids
Source: Nucleic Acids Res. 2024 Apr 30;52(13):7893–909. doi: 10.1093/nar/gkae339 (PMC11260468; doi:10.1093/nar/gkae339)
Supplement: gkae339_Supplemental_Files [file gkae339_supplemental_files.zip › Supplementary Dataset S3.xlsx]

## Sheet: Sheet1
Dataset S3. Relative accumulation levels of affected nucleus-encoded plastid-targeted proteins in bpg2-2, us10c-1/+, and bpg2 us10c/+.
ID	Gene Name	Log2FC(bpg2-2 vs. WT)	Log2FC(us10c/+ vs. WT)	Log2FC(bpg2 us10c/+ vs. WT)
Down-regulated proteins in bpg2 us10c/+
AT4G28750	Photosystem I reaction centre subunit IV / PsaE protein(PSAE-1)	-3.88823	-1.1	-4.78
AT2G38140	plastid-specific ribosomal protein 4(PSRP4)	-1.93178	-0.727	-4.77
AT4G12800	photosystem I subunit l(PSAL)	-2.83834	-1.02	-4.27
AT1G31330	photosystem I subunit F(PSAF)	-2.49412	-0.635	-3.8
AT1G67090	ribulose bisphosphate carboxylase small chain 1A(RBCS1A)	-1.74189	-0.398	-3.65
AT1G03130	photosystem I subunit D-2(PSAD-2)	-1.9823	-0.564	-3.46
AT4G05180	photosystem II subunit Q-2(PSBQ-2)	-2.47633	-0.895	-3.3
AT4G03280	photosynthetic electron transfer C(PETC)	-1.48747	-0.509	-2.87
AT5G14320	Ribosomal protein S13/S18 family(EMB3137)	-1.59184	-0.312	-2.7
AT1G74970	ribosomal protein S9(RPS9)	-1.59538	-0.457	-2.63
AT3G13120	Ribosomal protein S10p/S20e family protein(AT3G13120)	-0.535342	-0.64	-2.59
AT1G06680	photosystem II subunit P-1(PSBP-1)	-1.51631	-0.279	-2.4
AT4G09650	F-type H+-transporting ATPase subunit delta(ATPD)	-1.07018	-0.474	-2.38
AT2G33800	Ribosomal protein S5 family protein(EMB3113)	-1.57653	-0.54	-2.34
AT5G30510	ribosomal protein S1(RPS1)	-1.3794	-0.533	-2.26
AT1G61520	PSI type III chlorophyll a/b-binding protein(LHCA3)	-0.852082	-0.756	-2.25
AT3G15190	chloroplast 30S ribosomal protein S20(PRPS20)	-1.31921	-0.403	-2.2
AT2G05070	photosystem II light harvesting complex protein 2.2(LHCB2.2)	-0.483937	-0.483	-2
AT1G29910	chlorophyll A/B binding protein 3(CAB3)	-0.498627	-0.527	-1.89
AT4G27440	protochlorophyllide oxidoreductase B(PORB)	-0.777244	-0.623	-1.65
AT5G48220	Aldolase-type TIM barrel family protein(AT5G48220)	-0.653154	-0.478	-1.63
AT1G75350	Ribosomal protein L31(emb2184)	-0.684313	-0.547	-1.61
AT5G14910	Heavy metal transport/detoxification superfamily protein(AT5G14910)	-0.520754	-0.727	-1.52
AT5G35630	glutamine synthetase 2(GS2)	-0.301794	0.384	-1.43
AT1G15980	NDH-dependent cyclic electron flow 1(PnsB1)	-0.512177	0.279	-1.16
AT3G10060	FKBP-like peptidyl-prolyl cis-trans isomerase family protein(AT3G10060)	0.186	0.29	-1.02
AT5G04600	RNA-binding (RRM/RBD/RNP motifs) family protein(AT5G04600)	-0.616363	-1.04	-0.875
AT1G09340	chloroplast RNA binding protein(CRB)	0.341294	0.708	-0.798
AT3G63140	chloroplast stem-loop binding protein of 41 kDa(CSP41A)	0.430543	0.491	-0.753
AT1G76080	chloroplastic drought-induced stress protein of 32 kD(CDSP32)	0.411436	0.545	-0.677
AT3G48420	Haloacid dehalogenase-like hydrolase (HAD) superfamily protein(AT3G48420)	0.571704	0.776	-0.562
AT5G19220	ADP glucose pyrophosphorylase large subunit 1(APL1)	0.38655	0.582	-0.553
AT2G41220	glutamate synthase 2(GLU2)	0.31057	0.708	-0.523
AT5G35790	glucose-6-phosphate dehydrogenase 1(G6PD1)	0.890304	0.828	-0.483
AT2G30950	FtsH extracellular protease family(VAR2)	0.208964	0.344	-0.473
AT1G74470	Pyridine nucleotide-disulfide oxidoreductase family protein(AT1G74470)	0.29098	0.384	-0.466
AT5G04140	glutamate synthase 1(GLU1)	0.351493	0.593	-0.447
AT1G01080	RNA-binding (RRM/RBD/RNP motifs) family protein(AT1G01080)	0.320732	0.351	-0.436
AT5G42270	FtsH extracellular protease family(VAR1)	0.418601	0.456	-0.396
AT1G65260	plastid transcriptionally active 4(PTAC4)	0.475157	0.952	-0.395
AT1G16880	uridylyltransferase-like protein(ACR11)	0.47194	0.688	-0.381
AT3G14415	Aldolase-type TIM barrel family protein(GOX2)	0.222587	0.399	-0.358
AT5G62790	1-deoxy-D-xylulose 5-phosphate reductoisomerase(DXR)	0.372213	0.36	-0.302
AT4G01690	Flavin containing amine oxidoreductase family(PPOX)	0.48458	0.461	-0.275
AT5G48300	ADP glucose pyrophosphorylase 1(ADG1)	0.231666	0.336	-0.16
Up-regulated proteins in bpg2 us10c/+
AT5G63890	histidinol dehydrogenase(HDH)	0.374253	0.208	0.137
AT1G33120	Ribosomal protein L6 family(AT1G33120)	0.201033	0.184	0.177
AT5G13030	selenoprotein O(AT5G13030)	0.293776	0.408	0.211
AT4G35090	catalase 2(CAT2)	0.319743	0.267	0.212
AT5G18380	Ribosomal protein S5 domain 2-like superfamily protein(AT5G18380)	0.401327	0.426	0.214
AT2G04530	Metallo-hydrolase/oxidoreductase superfamily protein(CPZ)	0.665248	0.248	0.217
AT4G29840	Pyridoxal-5'-phosphate-dependent enzyme family protein(MTO2)	0.259436	0.301	0.219
AT3G49910	Translation protein SH3-like family protein(AT3G49910)	0.224066	0.36	0.22
AT2G35410	RNA-binding (RRM/RBD/RNP motifs) family protein(AT2G35410)	0.664587	0.64	0.225
AT5G15090	voltage dependent anion channel 3(VDAC3)	0.19671	0.199	0.226
AT1G07790	Histone superfamily protein(HTB1)	0.322343	0.248	0.227
AT3G54400	Eukaryotic aspartyl protease family protein(AT3G54400)	0.36535	0.37	0.23
AT3G14390	Pyridoxal-dependent decarboxylase family protein(AT3G14390)	0.253787	0.319	0.233
AT4G24280	chloroplast heat shock protein 70-1(cpHsc70-1)	0.549629	0.485	0.235
AT5G17710	Co-chaperone GrpE family protein(EMB1241)	0.744534	0.437	0.235
AT1G04480	Ribosomal protein L14p/L23e family protein(AT1G04480)	0.492344	0.293	0.236
AT1G18540	Ribosomal protein L6 family protein(AT1G18540)	0.333502	0.309	0.238
AT2G05710	aconitase 3(ACO3)	0.370785	0.201	0.239
AT4G33680	Pyridoxal phosphate (PLP)-dependent transferases superfamily protein(AGD2)	0.456775	0.315	0.24
AT3G23400	Plastid-lipid associated protein PAP / fibrillin family protein(FIB4)	0.462737	0.201	0.241
AT4G31700	ribosomal protein S6(RPS6)	0.647074	0.298	0.244
AT1G04820	tubulin alpha-4 chain(TUA4)	0.268337	0.269	0.245
AT2G37270	ribosomal protein 5B(RPS5B)	0.383707	0.301	0.247
AT1G07770	ribosomal protein S15A(RPS15A)	0.317034	0.254	0.249
AT2G40290	Eukaryotic translation initiation factor 2 subunit 1(AT2G40290)	0.468965	0.272	0.253
AT3G54660	glutathione reductase(GR)	0.446431	0.339	0.255
AT2G15620	nitrite reductase 1(NIR1)	0.411099	0.65	0.261
AT2G43710	Plant stearoyl-acyl-carrier-protein desaturase family protein(SSI2)	0.553286	0.522	0.266
AT5G14660	peptide deformylase 1B(PDF1B)	0.678583	0.437	0.272
AT1G51980	Insulinase (Peptidase family M16) protein(AT1G51980)	0.332192	0.266	0.274
AT4G33510	3-deoxy-d-arabino-heptulosonate 7-phosphate synthase(DHS2)	0.440697	0.357	0.275
AT5G16240	Plant stearoyl-acyl-carrier-protein desaturase family protein(AT5G16240)	0.488592	0.68	0.275
AT1G66430	pfkB-like carbohydrate kinase family protein(AT1G66430)	0.528054	0.428	0.28
AT3G22960	Pyruvate kinase family protein(PKP-ALPHA)	0.356147	0.401	0.28
AT3G53580	diaminopimelate epimerase family protein(AT3G53580)	0.315356	0.437	0.281
AT1G80480	plastid transcriptionally active 17(PTAC17)	0.454768	0.317	0.285
AT5G36880	acetyl-CoA synthetase(ACS)	0.318518	0.27	0.285
AT1G63940	monodehydroascorbate reductase 6(MDAR6)	0.486917	0.557	0.286
AT5G65620	Zincin-like metalloproteases family protein(AT5G65620)	0.336606	0.312	0.286
AT3G52930	Aldolase superfamily protein(FBA8)	0.291608	0.356	0.287
AT3G04840	Ribosomal protein S3Ae(AT3G04840)	0.579097	0.262	0.291
AT2G04030	Chaperone protein htpG family protein(CR88)	0.481804	0.612	0.295
AT1G58080	ATP phosphoribosyl transferase 1(ATP-PRT1)	0.449862	0.465	0.297
AT2G36530	Enolase(LOS2)	0.364229	0.488	0.297
AT2G45300	RNA 3'-terminal phosphate cyclase/enolpyruvate transferase, alpha/beta(AT2G45300)	0.402203	0.437	0.298
AT2G21590	Glucose-1-phosphate adenylyltransferase family protein(APL4)	0.271074	0.822	0.301
AT3G07770	HEAT SHOCK PROTEIN 89.1(Hsp89.1)	0.364416	0.478	0.301
AT3G20330	PYRIMIDINE B(PYRB)	0.245306	0.331	0.302
AT3G51260	20S proteasome alpha subunit PAD1(PAD1)	0.215589	0.22	0.31
AT2G42130	Plastid-lipid associated protein PAP / fibrillin family protein(AT2G42130)	0.809102	0.39	0.313
AT5G26830	Threonyl-tRNA synthetase(AT5G26830)	0.457574	0.342	0.313
AT2G38270	CAX-interacting protein 2(CXIP2)	0.869363	0.541	0.314
AT2G38230	pyridoxine biosynthesis 1.1(PDX1.1)	0.586438	0.537	0.317
AT3G02090	Insulinase (Peptidase family M16) protein(MPPBETA)	0.197508	0.317	0.317
AT3G59040	Tetratricopeptide repeat (TPR)-like superfamily protein(AT3G59040)	0.982166	0.638	0.317
AT1G78380	glutathione S-transferase TAU 19(GSTU19)	0.252737	0.224	0.325
AT2G47940	DEGP protease 2(DEG2)	0.641767	0.308	0.325
AT3G61440	cysteine synthase C1(CYSC1)	0.465282	0.608	0.33
AT3G48110	glycine-tRNA ligase(EDD1)	0.650832	0.621	0.331
AT5G13490	ADP/ATP carrier 2(AAC2)	0.341373	0.185	0.332
AT1G75330	ornithine carbamoyltransferase(OTC)	0.447657	0.419	0.333
AT5G17920	Cobalamin-independent synthase family protein(ATMS1)	0.354293	0.388	0.333
AT4G24620	phosphoglucose isomerase 1(PGI1)	0.31645	0.356	0.334
AT3G09630	Ribosomal protein L4/L1 family(AT3G09630)	0.396221	0.302	0.335
AT1G48830	Ribosomal protein S7e family protein(AT1G48830)	0.545421	0.376	0.337
AT1G63770	Peptidase M1 family protein(AT1G63770)	0.431516	0.277	0.338
AT5G38480	general regulatory factor 3(GRF3)	0.203109	0.351	0.338
AT5G28540	heat shock protein 70 (Hsp 70) family protein(BIP1)	0.33188	0.28	0.341
AT5G66470	GTP-binding protein Era-like protein(AT5G66470)	0.7551	0.512	0.342
AT4G21860	methionine sulfoxide reductase B 2(MSRB2)	0.808761	0.541	0.345
AT1G09130	ATP-dependent caseinolytic (Clp) protease/crotonase family protein(AT1G09130)	0.697843	0.432	0.347
AT1G27400	Ribosomal protein L22p/L17e family protein(AT1G27400)	0.249326	0.4	0.347
AT3G44310	nitrilase 1(NIT1)	0.415618	0.267	0.349
AT5G55610	isopentenyl-diphosphate delta-isomerase(AT5G55610)	0.388128	0.565	0.352
AT4G13430	isopropyl malate isomerase large subunit 1(IIL1)	0.402228	0.436	0.354
AT5G42960	outer envelope pore 24B-like protein(AT5G42960)	0.451616	0.491	0.355
AT1G06950	translocon at the inner envelope membrane of chloroplasts 110(TIC110)	0.529386	0.383	0.357
AT1G67730	beta-ketoacyl reductase 1(KCR1)	0.334015	0.203	0.361
AT1G17290	alanine aminotransferas(AlaAT1)	0.303277	0.192	0.362
AT3G02630	Plant stearoyl-acyl-carrier-protein desaturase family protein(AT3G02630)	0.827905	0.534	0.362
AT2G44640	TRIGALACTOSYLDIACYLGLYCEROL-like protein(AT2G44640)	0.602666	0.491	0.365
AT5G14220	Flavin containing amine oxidoreductase family(HEMG2)	0.351425	0.812	0.367
AT1G72810	Pyridoxal-5'-phosphate-dependent enzyme family protein(AT1G72810)	0.627131	0.549	0.37
AT4G15110	cytochrome P450, family 97, subfamily B, polypeptide 3(CYP97B3)	0.493952	0.539	0.372
AT1G06690	NAD(P)-linked oxidoreductase superfamily protein(AT1G06690)	0.918498	0.903	0.374
AT3G13930	Dihydrolipoamide acetyltransferase, long form protein(AT3G13930)	0.294146	0.361	0.375
AT5G03290	isocitrate dehydrogenase V(IDH-V)	0.352829	0.378	0.38
AT5G03540	exocyst subunit exo70 family protein A1(EXO70A1)	0.494119	0.59	0.391
AT5G10540	Zincin-like metalloproteases family protein(AT5G10540)	0.415588	0.324	0.391
AT1G53280	Class I glutamine amidotransferase-like superfamily protein(DJ1B)	0.440048	0.352	0.392
AT1G54570	Esterase/lipase/thioesterase family protein(PES1)	0.671637	0.408	0.392
AT5G60600	4-hydroxy-3-methylbut-2-enyl diphosphate synthase(HDS)	0.736208	0.609	0.393
AT3G47520	malate dehydrogenase(MDH)	0.63414	0.583	0.394
AT4G34138	UDP-glucosyl transferase 73B1(UGT73B1)	0.73331	0.416	0.394
AT1G15690	Inorganic H pyrophosphatase family protein(AVP1)	0.397473	0.279	0.401
AT1G78370	glutathione S-transferase TAU 20(GSTU20)	0.274857	0.188	0.401
AT1G18500	methylthioalkylmalate synthase-like 4(MAML-4)	0.40905	0.281	0.402
AT1G20260	ATPase, V1 complex, subunit B protein(VAB3)	0.306998	0.418	0.403
AT2G37500	arginine biosynthesis protein ArgJ family(AT2G37500)	0.400277	0.32	0.403
AT3G05350	Metallopeptidase M24 family protein(AT3G05350)	0.618628	0.579	0.409
AT3G52960	Thioredoxin superfamily protein(AT3G52960)	0.625031	0.368	0.418
AT3G10350	P-loop containing nucleoside triphosphate hydrolases superfamily protein(AT3G10350)	0.748257	0.66	0.42
AT4G27320	Adenine nucleotide alpha hydrolases-like superfamily protein(PHOS34)	0.297894	0.448	0.42
AT4G39080	vacuolar proton ATPase A3(VHA-A3)	0.53237	0.446	0.425
AT5G62530	aldehyde dehydrogenase 12A1(ALDH12A1)	0.256658	0.252	0.426
AT1G59870	ABC-2 and Plant PDR ABC-type transporter family protein(PEN3)	0.303278	0.318	0.428
AT4G14570	acylaminoacyl-peptidase-like protein(AARE)	0.807856	0.526	0.434
AT2G32730	26S proteasome regulatory complex, non-ATPase subcomplex, Rpn2/Psmd1 subunit(AT2G32730)	0.433072	0.349	0.438
AT3G06350	dehydroquinate dehydratase, putative / shikimate dehydrogenase(MEE32)	0.41326	0.491	0.441
AT4G30720	FAD/NAD(P)-binding oxidoreductase family protein(PDE327)	1.00471	0.509	0.442
AT5G11880	Pyridoxal-dependent decarboxylase family protein(AT5G11880)	0.200308	0.512	0.444
AT3G58610	ketol-acid reductoisomerase(AT3G58610)	0.639056	0.411	0.445
AT4G14680	Pseudouridine synthase/archaeosine transglycosylase-like family protein(APS3)	0.386967	0.489	0.446
AT4G34450	coatomer gamma-2 subunit, putative / gamma-2 coat protein, putative / gamma-2 COP(AT4G34450)	0.257187	0.372	0.447
AT3G25520	ribosomal protein L5(ATL5)	0.36896	0.44	0.448
AT5G63980	SAL1 phosphatase-like protein(SAL1)	0.3833	0.327	0.45
AT5G64270	splicing factor(AT5G64270)	0.35315	0.405	0.45
AT2G02740	ssDNA-binding transcriptional regulator(WHY3)	0.678023	0.333	0.452
AT5G64050	glutamate tRNA synthetase(ERS)	0.723975	0.744	0.46
AT3G53560	Tetratricopeptide repeat (TPR)-like superfamily protein(AT3G53560)	0.727851	0.353	0.464
AT3G57090	Tetratricopeptide repeat (TPR)-like superfamily protein(BIGYIN)	0.381208	0.344	0.465
AT1G74030	enolase 1(ENO1)	0.506209	0.644	0.468
AT4G34870	rotamase cyclophilin 5(ROC5)	0.461717	0.325	0.468
AT2G22170	Lipase/lipooxygenase, PLAT/LH2 family protein(PLAT2)	0.417144	0.483	0.475
AT4G35860	GTP-binding 2(GB2)	0.518371	0.472	0.475
AT4G22240	Plastid-lipid associated protein PAP / fibrillin family protein(AT4G22240)	0.664228	0.825	0.477
AT2G44350	Citrate synthase family protein(ATCS)	0.33739	0.391	0.479
AT5G41670	6-phosphogluconate dehydrogenase family protein(AT5G41670)	0.496025	0.671	0.485
AT1G14410	ssDNA-binding transcriptional regulator(WHY1)	0.846488	0.376	0.489
AT2G44050	6,7-dimethyl-8-ribityllumazine synthase / DMRL synthase / lumazine synthase / riboflavin synthase(COS1)	0.410665	0.34	0.49
AT4G15530	pyruvate orthophosphate dikinase(PPDK)	0.44254	0.265	0.49
AT1G23190	Phosphoglucomutase/phosphomannomutase family protein(PGM3)	0.212341	0.391	0.491
AT1G29670	GDSL-like Lipase/Acylhydrolase superfamily protein(AT1G29670)	0.357312	0.427	0.491
AT5G63420	RNA-metabolising metallo-beta-lactamase family protein(emb2746)	0.824653	0.412	0.493
AT3G55440	triosephosphate isomerase(TPI)	0.476266	0.554	0.495
AT5G14590	Isocitrate/isopropylmalate dehydrogenase family protein(AT5G14590)	0.388428	0.604	0.5
AT1G64190	6-phosphogluconate dehydrogenase family protein(AT1G64190)	0.464867	0.395	0.501
AT2G39080	NAD(P)-binding Rossmann-fold superfamily protein(EMB2799)	0.969008	0.597	0.504
AT4G20960	Cytidine/deoxycytidylate deaminase family protein(PyrD)	0.633075	0.606	0.504
AT1G17100	SOUL heme-binding family protein(HBP1)	0.693759	0.332	0.505
AT1G52760	lysophospholipase 2(LysoPL2)	0.496095	0.413	0.505
AT4G31990	aspartate aminotransferase 5(ASP5)	0.666749	0.461	0.507
AT2G24200	Cytosol aminopeptidase family protein(LAP1)	0.461235	0.246	0.509
AT5G66120	3-dehydroquinate synthase(AT5G66120)	0.397662	0.641	0.51
AT5G26742	DEAD box RNA helicase (RH3)(emb1138)	0.763594	0.512	0.511
AT5G51100	Fe superoxide dismutase 2(FSD2)	1.0909	0.687	0.511
AT3G14110	Tetratricopeptide repeat (TPR)-like superfamily protein(FLU)	0.791715	0.535	0.512
AT3G56190	alpha-soluble NSF attachment protein 2(ALPHA-SNAP2)	0.424621	0.335	0.514
AT3G08530	Clathrin, heavy chain(AT3G08530)	0.456976	0.581	0.521
AT2G30695	bacterial trigger factor(AT2G30695)	1.12205	0.722	0.524
AT3G48990	AMP-dependent synthetase and ligase family protein(AAE3)	0.549183	0.499	0.526
AT1G10510	RNI-like superfamily protein(emb2004)	0.786105	0.634	0.529
AT3G57030	Calcium-dependent phosphotriesterase superfamily protein(AT3G57030)	0.506589	0.569	0.53
AT1G78900	vacuolar ATP synthase subunit A(VHA-A)	0.318253	0.459	0.533
AT2G43090	Aconitase/3-isopropylmalate dehydratase protein(AT2G43090)	0.58946	0.316	0.538
AT1G70570	anthranilate phosphoribosyltransferase(AT1G70570)	0.715777	0.566	0.553
AT1G65930	cytosolic NADP+-dependent isocitrate dehydrogenase(cICDH)	0.445138	0.582	0.554
AT4G29010	Enoyl-CoA hydratase/isomerase family(AIM1)	0.646558	0.32	0.556
AT5G22330	P-loop containing nucleoside triphosphate hydrolases superfamily protein(RIN1)	0.591925	0.566	0.56
AT2G37690	phosphoribosylaminoimidazole carboxylase, putative / AIR carboxylase(AT2G37690)	0.431965	0.253	0.562
AT3G17810	pyrimidine 1(PYD1)	0.43947	0.518	0.572
AT1G13440	glyceraldehyde-3-phosphate dehydrogenase C2(GAPC2)	0.531021	0.409	0.577
AT2G38770	P-loop containing nucleoside triphosphate hydrolases superfamily protein(EMB2765)	0.612106	0.683	0.578
AT4G24830	arginosuccinate synthase family(AT4G24830)	0.594777	0.515	0.579
AT3G19170	presequence protease 1(PREP1)	0.686393	0.434	0.582
AT5G45390	CLP protease P4(CLPP4)	0.951588	0.501	0.582
AT3G02520	general regulatory factor 7(GRF7)	0.39401	0.375	0.583
AT1G52600	Peptidase S24/S26A/S26B/S26C family protein(AT1G52600)	0.768039	0.752	0.586
AT4G32520	serine hydroxymethyltransferase 3(SHM3)	0.556372	0.519	0.588
AT1G30530	UDP-glucosyl transferase 78D1(UGT78D1)	0.498207	1.13	0.589
AT2G07707	Plant mitochondrial ATPase, F0 complex, subunit 8 protein(AT2G07707)	0.614851	0.673	0.589
AT1G13270	methionine aminopeptidase 1B(MAP1C)	1.0214	0.686	0.592
AT1G69740	Aldolase superfamily protein(HEMB1)	0.879016	0.572	0.61
AT3G20390	endoribonuclease L-PSP family protein(AT3G20390)	0.43593	0.36	0.61
AT5G17380	Thiamine pyrophosphate dependent pyruvate decarboxylase family protein(AT5G17380)	0.461889	0.531	0.615
AT2G01140	Aldolase superfamily protein(PDE345)	0.452638	0.491	0.617
AT3G09440	Heat shock protein 70 (Hsp 70) family protein(AT3G09440)	0.815745	0.912	0.621
AT4G33760	tRNA synthetase class II (D, K and N) family protein(AT4G33760)	1.12878	0.627	0.621
AT3G26520	tonoplast intrinsic protein 2(TIP2)	0.652883	0.825	0.625
AT2G36250	Tubulin/FtsZ family protein(FTSZ2-1)	0.822759	0.713	0.627
AT4G22690	cytochrome P450, family 706, subfamily A, polypeptide 1(CYP706A1)	0.902203	0.576	0.63
AT5G11670	NADP-malic enzyme 2(NADP-ME2)	0.414457	0.517	0.632
AT4G39730	Lipase/lipooxygenase, PLAT/LH2 family protein(PLAT1)	0.351858	0.424	0.642
AT2G22250	aspartate aminotransferase(AAT)	0.698061	0.724	0.645
AT2G47730	glutathione S-transferase phi 8(GSTF8)	0.599767	0.451	0.648
AT5G17990	tryptophan biosynthesis 1(TRP1)	0.649724	0.732	0.65
AT4G34020	Class I glutamine amidotransferase-like superfamily protein(DJ1C)	1.11077	0.815	0.652
AT3G09260	Glycosyl hydrolase superfamily protein(PYK10)	0.296358	0.528	0.653
AT1G09780	Phosphoglycerate mutase, 2,3-bisphosphoglycerate-independent(iPGAM1)	0.554714	0.429	0.656
AT1G50480	10-formyltetrahydrofolate synthetase(THFS)	0.406523	0.431	0.665
AT5G52920	plastidic pyruvate kinase beta subunit 1(PKP-BETA1)	0.519269	0.514	0.684
AT1G78570	rhamnose biosynthesis 1(RHM1)	0.301267	0.306	0.698
AT5G27380	glutathione synthetase 2(GSH2)	0.682912	0.5	0.713
AT1G10370	Glutathione S-transferase family protein(ERD9)	0.866907	1.14	0.714
AT1G04410	Lactate/malate dehydrogenase family protein(c-NAD-MDH1)	0.589412	0.355	0.717
AT3G48170	aldehyde dehydrogenase 10A9(ALDH10A9)	0.78339	0.659	0.719
AT1G53310	phosphoenolpyruvate carboxylase 1(PPC1)	0.413992	0.625	0.725
AT1G22410	Class-II DAHP synthetase family protein(AT1G22410)	0.527572	0.538	0.728
AT2G20020	RNA-binding CRS1 / YhbY (CRM) domain-containing protein(CAF1)	0.9965	0.691	0.737
AT1G10700	phosphoribosyl pyrophosphate (PRPP) synthase 3(PRS3)	0.620207	0.627	0.749
AT3G14940	phosphoenolpyruvate carboxylase 3(PPC3)	0.501006	0.41	0.752
AT5G64300	GTP cyclohydrolase II(GCH)	0.464068	0.691	0.755
AT2G41950	DNA-directed RNA polymerase subunit beta(AT2G41950)	0.90876	0.584	0.777
AT5G17530	phosphoglucosamine mutase family protein(AT5G17530)	0.949619	0.382	0.777
AT2G07360	SH3 domain-containing protein(AT2G07360)	0.66562	0.74	0.782
AT3G20820	Leucine-rich repeat (LRR) family protein(AT3G20820)	0.570273	0.799	0.782
AT3G14990	Class I glutamine amidotransferase-like superfamily protein(DJ1A)	0.641078	0.682	0.786
AT3G21200	proton gradient regulation 7(PGR7)	0.945666	0.875	0.789
AT1G56340	calreticulin 1a(CRT1a)	0.520407	0.337	0.798
AT1G12770	P-loop containing nucleoside triphosphate hydrolases superfamily protein(EMB1586)	1.05039	0.608	0.803
AT2G33210	heat shock protein 60-2(HSP60-2)	0.424548	0.37	0.819
AT4G39210	Glucose-1-phosphate adenylyltransferase family protein(APL3)	1.20123	0.939	0.82
AT3G52880	monodehydroascorbate reductase 1(MDAR1)	0.792676	0.679	0.826
AT2G32520	alpha/beta-Hydrolases superfamily protein(AT2G32520)	0.573047	0.402	0.828
AT1G53210	sodium/calcium exchanger family protein / calcium-binding EF hand family protein(AT1G53210)	0.825618	0.776	0.829
AT2G31840	Thioredoxin superfamily protein(MRL7-L)	0.884598	0.5	0.844
AT5G13520	peptidase M1 family protein(AT5G13520)	0.995836	0.814	0.846
AT5G46420	16S rRNA processing protein RimM family(AT5G46420)	1.22906	0.883	0.846
AT2G44760	dihydroorotate dehydrogenase (DUF3598)(AT2G44760)	0.895667	0.667	0.864
AT5G26000	thioglucoside glucohydrolase 1(TGG1)	0.456035	0.826	0.883
AT5G26280	TRAF-like family protein(AT5G26280)	0.523277	0.805	0.885
AT5G23040	cell growth defect factor-like protein (DUF3353)(CDF1)	1.30936	1.25	0.891
AT5G61580	phosphofructokinase 4(PFK4)	0.513758	0.968	0.912
AT1G24020	MLP-like protein 423(MLP423)	0.518958	0.629	0.918
AT5G19370	rhodanese-like domain-containing protein / PPIC-type PPIASE domain-containing protein(AT5G19370)	0.917516	0.594	0.926
AT5G60160	Zn-dependent exopeptidases superfamily protein(AT5G60160)	0.88867	0.768	0.931
AT4G39120	inositol monophosphatase family protein(IMPL2)	0.823958	0.603	0.937
AT1G78060	Glycosyl hydrolase family protein(AT1G78060)	0.59027	0.959	0.961
AT5G56600	profilin(PRF3)	0.81237	0.725	0.972
AT3G03890	FMN binding protein(AT3G03890)	0.554079	0.759	0.976
AT3G21110	purin 7(PUR7)	1.09791	0.962	0.982
AT4G34180	Cyclase family protein(AT4G34180)	0.605212	0.579	0.997
AT1G15730	Cobalamin biosynthesis CobW-like protein(AT1G15730)	1.05362	0.779	1.01
AT3G55120	Chalcone-flavanone isomerase family protein(TT5)	0.848023	0.935	1.03
AT4G01940	NFU domain protein 1(NFU1)	1.00912	0.717	1.03
AT3G03630	cysteine synthase 26(CS26)	1.45111	0.987	1.06
AT5G20250	Raffinose synthase family protein(DIN10)	1.39727	0.614	1.06
AT5G01600	ferretin 1(FER1)	1.03862	0.677	1.08
AT5G49020	protein arginine methyltransferase 4A(PRMT4A)	0.72747	0.955	1.09
AT2G44120	Ribosomal protein L30/L7 family protein(AT2G44120)	1.39946	0.758	1.16
AT1G19920	Pseudouridine synthase/archaeosine transglycosylase-like family protein(APS2)	1.30327	1.09	1.31
AT1G33590	Leucine-rich repeat (LRR) family protein(AT1G33590)	1.0977	1.23	1.32
AT5G17790	zinc finger (Ran-binding) family protein(VAR3)	1.38501	1.09	1.36
AT1G48860	RNA 3'-terminal phosphate cyclase/enolpyruvate transferase, alpha/beta(AT1G48860)	1.40675	1.93	1.4
AT5G65490	suppressor-like protein(AT5G65490)	0.862727	1.18	1.56
AT3G13110	serine acetyltransferase 2;2(SERAT2;2)	1.38654	1.72	1.72
AT5G25980	glucoside glucohydrolase 2(TGG2)	0.792135	1.34	1.75
